# Supplementary material for: Mechanism-centric regulatory network identifies NME2 and MYC programs as markers of Enzalutamide resistance in CRPC
Source: Nat Commun. 2024 Jan 8;15:352. doi: 10.1038/s41467-024-44686-5 (PMC10774320; doi:10.1038/s41467-024-44686-5)
Supplement: Supplementary file 4 — Supplementary Data [file 41467_2024_44686_MOESM4_ESM.xlsx]

## Sheet: Index
Supplementary Data
Supplementary Data 1	Description of the datasets
Sypplementary Data 2	Common target genes of MYC pathway and AR transcriptional regulatory program
Sypplementary Data 3	Network reconstructed using SU2C East Coast cohort, showing edges with FDR p-value < 0.05 (estimated through bootstrap analysis) and edge weights = 100
Supplementary Data 4A	Gene expression signature comparing Enza sensitive vs Intact phenotypes (two-sided Welch t-test) at p < 0.05
Supplementary Data 4B	Gene expression signature comparing Enza resistant vs Enza sensitive phenotypes (two-sided Welch t-test) at p < 0.05
Suppelementary Data 4C	Pathway enrichment analysis of Enza sensitive vs Intact phenotypes (estimated from null model) at p < 0.05
Supplementary Data 4D	Pathway enrichment analysis of Enza resistant vs Enza sensitive phenotypes (estimated from null model) at p < 0.05
Supplementary Data 4E	Transcriptional regulatory programs associated with Enza sensitive vs Intact signature (estimated from null model) at p < 0.05
Supplementary Data 4F	Transcriptional regulatory programs associated with Enza resistant vs Enza sensitive signature (estimated from null model) at p < 0.05
Supplementary Data 5	Prioritization of transcriptional regulatory programs affecting MYC pathway
Supplementary Data 6	Common target genes of MYC pathway and NME2 transcriptional regulatory program
Supplementary Data 7A	Comparison to known markers of overall prostate cancer aggressiveness (two-tailed Welch t-test and Cox proportional hazards model)
Supplementary Data 7B	Comparison to known genomic markers of overall prostate cancer aggressiveness (two-tailed Fisher Exact test and Cox proportional hazards model)
Supplementary Data 7C	Comparison to known markers related with response to ARSI (two-tailed Welch t-test and Cox proportional hazards model)
Supplementary Data 7D	Comparison to known genomic markers related with response to ARSI (two-tailed Fisher Exact test and Cox proportional hazards model)
Supplementary Data 7E	Comparison to known markers related with response to Enzalutamide (two-tailed Welch t-test and Cox proportional hazards model)
Supplementary Data 7F	Comparison to known genomic markers related with response to Enzalutamide (two-tailed Fisher Exact test and Cox proportional hazards model)

## Sheet: Data 1
Supplementary Data 1: Description of the datasets
Dataset	Description and use in this study	n	Type of data	Platform	Geo/Link	Reference (PubMed Id)
SU2C East Coast cohort	Description: • Samples of CRPC patients obtained from biopsies of metastatic tissues. • Metastatic sites of biopsy includes, adrenal, bone, liver, lymph node, other soft tissue, prostate, lung and unknown • Patients in this cohort are either ARSI exposed or ARSI naïve. Use: Network reconstruction	153	RNA sequencing	Illumina HiSeq 2500	dbGaP phs000915.v2.p2	PMID: 26000489 PMID: 31061129
Kregel et al	Description: •Samples of LNCaP cell line from untreated phenotype, samples of LNCaP cell line from sensitive phenotype and samples of LNCaP cell line from resistant phenotype. Use: Network mining	12	Microarray gene expression	HumanHT-12 v4 Expression BeadChip Kit	GEO GSE78201	PMID: 27036029
He et al	Description: • Sequential samples from a patient (01115655) that failed enzalutamide. • One sample was collected before the patient was subjected to Enzalutamide. • One sample collected after the patient developed resistance to Enzalutamide. Use: Clinical Validation	2	RNA sequencing	Illumina NextSeq 500	https://singlecell.broadinstitute.org/single_cell/study/SCP1244/transcriptional-mediators-of-treatment-resistance-in-lethal-prostate-cancer	PMID: 33664492
Abida et al	Description: • Samples of patients with CRPC that were ARSI-naïve at biopsy. • After sample collection, patients were treated with Enzalutamide. Use: Clinical Validation	22	RNA sequencing	Illumina HiSeq 2500	https://github.com/cBioPortal/datahub/tree/master/public/prad_su2c_2019	PMID: 31061129
SU2C West Coast cohort	Description: • Samples of patients with CRPC that were either treated with ARSI before sample collection of were treated with ARSI after sample collection. Use: Clinical Validation	83	RNA sequencing	Illumina HiSeq 2500 NextSeq 500	dbGap phs001648.v2.p1, https://portal.gdc.cancer.gov/projects/WCDT-MCRPC	PMID:3003370 PMID: 28723508
Abida et al	Description: • Samples of patients with CRPC that were ARSI-naïve at biopsy. • After sample collection, patients were treated with Abiraterone. Use: Negative control	33	RNA sequencing	Illumina HiSeq 2500	https://github.com/cBioPortal/datahub/tree/master/public/prad_su2c_2019	PMID: 31061129
PROMOTE	Description: • Samples from patients with CRPPC obtained from biopsies of metastatic tissues. • After sample collection, patients were subsequently treated with Abiraterone for 12 weeks. Use: Negative control	77	RNA sequencing	Illumina HiSeq 2500	dbGap phs001141.v1.p1	PMID: 29069303
Alumkal et al	Description: • Samples of patients with CRPC that did not receive Enzalutamide, Abiraterone or Docetaxel at the time of biopsy, obtained from image-guided biopsy. • After sample collection, patients were treated with Enzalutamide for 12 weeks. Use: Correlation between NME2 and MYC activities	24	RNA sequencing	Illumina HiSeq 2500 NextSeq 500	Supplementary information from PMID: 32424106	PMID: 32424106
Beltran et al	Description: • Samples of patients with CRPC were obtained from biopsies of metastatic tissues. Use: Correlation between NME2 and MYC activities	34	RNA sequencing	Illumina HiSeq 2500	phs000909.v1.p1	PMID: 26855148
Kumar et al	Description: • Samples of patients with CRPC were obtained from metastatic sites at rapid autopsy. Use: Correlation between NME2 and MYC activities	157	Microarray gene expression	Agilent 44K whole human genome expression oligonucleotide microarray	GSE77930	PMID: 26928463

## Sheet: Data 2
Supplementary Data 2: Common target genes of MYC pathway and AR transcriptional regulatory program
Targets of MYC pathway	Targets of AR transcriptional regulatory program	Common targets between MYC pathway and AR TR
SLC19A1	AARS	CDK4
MRTO4	ABHD2	SORD
TMEM97	ACACA
RRP9	ACADL
PES1	ACER2
TFB2M	ACLY
EXOSC5	ACSS1
IPO4	ADAM19
NDUFAF4	ADPGK
NOC4L	AGPAT3
MYC	AGPAT9
SRM	AKAP1
PA2G4	ALDH6A1
GNL3	ALS2CL
NOLC1	ANO7
WDR43	AP1M2
RABEPK	AP3M1
NOP16	ARAP2
TBRG4	ARMCX5
DDX18	ATP6AP1
NIP7	ATP6V0A1
WDR74	ATP6V0B
BYSL	BBS4
HSPD1	BCL2L13
PLK4	BCOR
NOP2	BSCL2
PPAN	BSDC1
NOP56	C10orf57
RCL1	C12orf51
NPM1	C15orf17
AIMP2	C16orf70
RRP12	C17orf28
PPRC1	C19orf42
TCOF1	C1orf106
MCM5	C1orf217
HK2	C3orf14
CBX3	C8orf83
PLK1	CANT1
PHB	CASP10
MCM4	CD38
CDK4	CDIPT
DUSP2	CDK4
MYBBP1A	CFHR1
UTP20	CFI
PRMT3	COG1
FARSA	COG7
MAP3K6	CORO2A
LAS1L	CPNE4
PUS1	CUX2
HSPE1	CYFIP1
SLC29A2	DCXR
DCTPP1	DENND1A
SUPV3L1	DHCR7
SORD	DLG3
IMP4	DNAJA4
GRWD1	DPAGT1
UNG	EFHD2
MPHOSPH10	EIF2AK1
	EIF2AK4
	ELAVL1
	ELMO2
	ENPP5
	EPHX2
	ERGIC1
	FAM115A
	FAM115B
	FAM134B
	FAM13C
	FAM171B
	FHL2
	FLJ12993
	FOXA1
	FOXO3
	FRAG1
	FRMD4A
	GABRG3
	GABRP
	GATA3
	GBF1
	GBP7
	GDI1
	GLB1L2
	GLIPR2
	GLUD1
	GLUD2
	GPHN
	GPR108
	GSK3A
	GSTT1
	GTF3C1
	H1F0
	HDHD2
	HGD
	HOMER2
	HOXB13
	IFFO2
	IGF1R
	KBTBD6
	KIAA0090
	KIAA0556
	KIF23
	KIF5C
	KLK2
	KLK3
	LASS2
	LIG3
	LOC100132552
	LOC100133665
	LOC100133888
	LOC100134081
	LOC100134390
	LOC131054
	LOC147804
	LOC284890
	LOC644761
	LOC647597
	LOC652564
	LOC653383
	LOC728900
	LPAR3
	LRIG1
	MAGED1
	MAGED2
	MAP2K1
	MARK2
	MARS
	MBTPS2
	MDFIC
	MET
	MLEC
	MOSC2
	MPI
	MTMR15
	MYH10
	NCOA2
	NEO1
	NFS1
	NKX3-1
	NPLOC4
	P4HB
	PBX3
	PCCB
	PDPK1
	PDZD11
	PHKA2
	PIGH
	PLA2G12A
	PLAC8
	PLCH1
	PLSCR2
	PMEPA1
	POLD2
	POLDIP2
	POLDIP3
	PPAPDC1B
	PPIL2
	PPM1H
	PPP1R13B
	PRDX4
	PRKCH
	PSAT1
	PYGO1
	RAB1B
	RAB27A
	RAB27B
	RARRES1
	RBM18
	RBM47
	RNF10
	RNF41
	RNLS
	RPL31P57
	RPL36P14
	RPLP0P3
	RTN1
	RUNX1
	S100A14
	S100A2
	SCCPDH
	SCO1
	SEC24C
	SEMA6A
	SERPINB1
	SIAE
	SLC15A2
	SLC22A3
	SLC25A17
	SLC25A30
	SLC2A10
	SLC39A9
	SLC45A3
	SLC9A2
	SLC9A7
	SMAD9
	SNORD109A
	SNORD109B
	SNORD14B
	SNURF
	SORD
	SORD2
	SRD5A1
	SSPN
	ST8SIA6
	STEAP1
	SUOX
	SURF4
	SVIP
	TAOK3
	TBL1Y
	TH1L
	TM7SF2
	TMBIM1
	TMC4
	TMED4
	TMEM156
	TRIM25
	TRPV6
	TSFM
	TTLL1
	TUSC3
	TXNDC11
	UBE2T
	UBFD1
	VAMP2
	VGLL3
	WBSCR17
	XPO6
	YIF1A
	YIPF6
	ZFHX3
	ZNF589

## Sheet: Data 3
Supplementary Data 3: Network reconstructed using SU2C East Coast cohort, showing edges with FDR p-value < 0.05 (estimated through bootstrap analysis) and edge weights = 100
TRs	Pathways	Slope	p	FDR	Edge weights
ACTL6A	KEGG_GLYCOLYSIS_GLUCONEOGENESIS	0.165389	3.30072e-07	1.00902e-05	100
ACVRL1	KEGG_GLYCOLYSIS_GLUCONEOGENESIS	-0.176125	6.10882e-07	1.62223e-05	100
AKNA	KEGG_GLYCOLYSIS_GLUCONEOGENESIS	-0.244953	1.48488e-07	6.29637e-06	100
ANP32A	KEGG_GLYCOLYSIS_GLUCONEOGENESIS	0.523902	3.39227e-08	2.30632e-06	100
APBB1	KEGG_GLYCOLYSIS_GLUCONEOGENESIS	-0.230593	3.74837e-07	1.09494e-05	100
ASH2L	KEGG_GLYCOLYSIS_GLUCONEOGENESIS	0.292553	3.10989e-08	2.29585e-06	100
ATF1	KEGG_GLYCOLYSIS_GLUCONEOGENESIS	0.151773	1.13436e-06	2.44446e-05	100
BCL10	KEGG_GLYCOLYSIS_GLUCONEOGENESIS	0.612733	1.70477e-07	6.3662e-06	100
BCL6B	KEGG_GLYCOLYSIS_GLUCONEOGENESIS	-0.495086	1.49293e-06	2.97342e-05	100
BLOC1S2	KEGG_GLYCOLYSIS_GLUCONEOGENESIS	0.306839	8.06747e-08	4.3667e-06	100
BMP4	KEGG_GLYCOLYSIS_GLUCONEOGENESIS	-0.290745	2.06462e-06	3.66748e-05	100
BRD7	KEGG_GLYCOLYSIS_GLUCONEOGENESIS	0.423117	6.26228e-08	3.66441e-06	100
BRF2	KEGG_GLYCOLYSIS_GLUCONEOGENESIS	0.779084	2.16735e-07	7.48785e-06	100
BRMS1L	KEGG_GLYCOLYSIS_GLUCONEOGENESIS	0.216103	2.39408e-06	4.06067e-05	100
CAND2	KEGG_GLYCOLYSIS_GLUCONEOGENESIS	-0.22922	6.93184e-06	8.77515e-05	100
CBFA2T3	KEGG_GLYCOLYSIS_GLUCONEOGENESIS	-0.295303	3.71251e-06	5.37558e-05	100
CCNC	KEGG_GLYCOLYSIS_GLUCONEOGENESIS	0.122536	6.09481e-06	7.94474e-05	100
CDK2	KEGG_GLYCOLYSIS_GLUCONEOGENESIS	0.666761	4.35444e-10	1.27198e-07	100
CDK7	KEGG_GLYCOLYSIS_GLUCONEOGENESIS	0.306743	3.28401e-06	4.93352e-05	100
CEBPG	KEGG_GLYCOLYSIS_GLUCONEOGENESIS	0.478428	5.38472e-10	1.30691e-07	100
CHURC1	KEGG_GLYCOLYSIS_GLUCONEOGENESIS	0.223438	2.84912e-06	4.53959e-05	100
CNBP	KEGG_GLYCOLYSIS_GLUCONEOGENESIS	0.180621	3.7214e-06	5.37558e-05	100
CNOT1	KEGG_GLYCOLYSIS_GLUCONEOGENESIS	0.191165	4.7141e-07	1.31844e-05	100
CNOT7	KEGG_GLYCOLYSIS_GLUCONEOGENESIS	0.179425	8.78374e-06	9.95364e-05	100
CREG1	KEGG_GLYCOLYSIS_GLUCONEOGENESIS	0.33825	7.90714e-06	9.3639e-05	100
CRK	KEGG_GLYCOLYSIS_GLUCONEOGENESIS	0.427623	4.52183e-07	1.29216e-05	100
CRY2	KEGG_GLYCOLYSIS_GLUCONEOGENESIS	-0.344738	9.15122e-08	4.62665e-06	100
CTNNB1	KEGG_GLYCOLYSIS_GLUCONEOGENESIS	0.185183	8.0855e-06	9.45254e-05	100
CYTL1	KEGG_GLYCOLYSIS_GLUCONEOGENESIS	-0.488323	2.446e-08	2.07436e-06	100
DR1	KEGG_GLYCOLYSIS_GLUCONEOGENESIS	0.140371	9.88695e-07	2.24076e-05	100
DTX1	KEGG_GLYCOLYSIS_GLUCONEOGENESIS	-0.361927	5.20251e-07	1.43973e-05	100
EBF3	KEGG_GLYCOLYSIS_GLUCONEOGENESIS	-0.527105	1.56258e-05	0.000155193	100
EBF4	KEGG_GLYCOLYSIS_GLUCONEOGENESIS	-0.196554	2.84597e-05	0.000245671	100
EGLN1	KEGG_GLYCOLYSIS_GLUCONEOGENESIS	0.82766	6.6606e-09	7.29613e-07	100
ELOF1	KEGG_GLYCOLYSIS_GLUCONEOGENESIS	0.25611	1.66664e-07	6.3662e-06	100
EMX2	KEGG_GLYCOLYSIS_GLUCONEOGENESIS	-0.666603	7.1242e-05	0.000472967	100
ENO1	KEGG_GLYCOLYSIS_GLUCONEOGENESIS	0.287789	5.46822e-10	1.30691e-07	100
FADS1	KEGG_GLYCOLYSIS_GLUCONEOGENESIS	0.578291	4.10976e-09	5.66655e-07	100
FOXF1	KEGG_GLYCOLYSIS_GLUCONEOGENESIS	-0.236093	1.12716e-05	0.000121447	100
FOXF2	KEGG_GLYCOLYSIS_GLUCONEOGENESIS	-0.408178	2.28603e-06	3.92808e-05	100
FRY	KEGG_GLYCOLYSIS_GLUCONEOGENESIS	-0.265105	1.37417e-05	0.000142232	100
GAS7	KEGG_GLYCOLYSIS_GLUCONEOGENESIS	-0.166066	2.41495e-06	4.06981e-05	100
GLI1	KEGG_GLYCOLYSIS_GLUCONEOGENESIS	-0.301147	1.82305e-06	3.3516e-05	100
GLI2	KEGG_GLYCOLYSIS_GLUCONEOGENESIS	-0.18453	2.14919e-07	7.48785e-06	100
GLIS1	KEGG_GLYCOLYSIS_GLUCONEOGENESIS	-0.253243	7.3293e-06	9.01918e-05	100
GTF2E2	KEGG_GLYCOLYSIS_GLUCONEOGENESIS	0.602387	1.2499e-06	2.62879e-05	100
HAT1	KEGG_GLYCOLYSIS_GLUCONEOGENESIS	0.126505	4.93773e-06	6.65707e-05	100
HDAC4	KEGG_GLYCOLYSIS_GLUCONEOGENESIS	-0.29035	1.5425e-05	0.000154191	100
HDAC7	KEGG_GLYCOLYSIS_GLUCONEOGENESIS	-0.210392	6.84966e-07	1.78295e-05	100
HDGF	KEGG_GLYCOLYSIS_GLUCONEOGENESIS	0.270934	1.92159e-06	3.46017e-05	100
HEYL	KEGG_GLYCOLYSIS_GLUCONEOGENESIS	-0.19144	2.58484e-07	8.57501e-06	100
HIC1	KEGG_GLYCOLYSIS_GLUCONEOGENESIS	-0.226719	3.53377e-07	1.05571e-05	100
HIF1A	KEGG_GLYCOLYSIS_GLUCONEOGENESIS	0.328136	2.83945e-06	4.53959e-05	100
HLTF	KEGG_GLYCOLYSIS_GLUCONEOGENESIS	0.168061	3.18033e-06	4.86109e-05	100
HNRNPAB	KEGG_GLYCOLYSIS_GLUCONEOGENESIS	0.240559	1.18929e-07	5.39075e-06	100
HOXA4	KEGG_GLYCOLYSIS_GLUCONEOGENESIS	-0.435346	2.77198e-06	4.52642e-05	100
HOXA7	KEGG_GLYCOLYSIS_GLUCONEOGENESIS	-0.348666	2.85012e-05	0.000245671	100
HOXB3	KEGG_GLYCOLYSIS_GLUCONEOGENESIS	-0.600375	3.52663e-06	5.17962e-05	100
HOXC4	KEGG_GLYCOLYSIS_GLUCONEOGENESIS	-0.833613	1.01974e-07	4.78733e-06	100
HOXD4	KEGG_GLYCOLYSIS_GLUCONEOGENESIS	-0.367969	2.93398e-07	9.18264e-06	100
IGF2	KEGG_GLYCOLYSIS_GLUCONEOGENESIS	-0.215566	6.46326e-07	1.69919e-05	100
ILF2	KEGG_GLYCOLYSIS_GLUCONEOGENESIS	0.150561	3.5096e-08	2.30669e-06	100
INSR	KEGG_GLYCOLYSIS_GLUCONEOGENESIS	-0.571208	1.87563e-07	6.66356e-06	100
KCNH2	KEGG_GLYCOLYSIS_GLUCONEOGENESIS	-0.212842	1.07665e-05	0.000117768	100
KHDRBS1	KEGG_GLYCOLYSIS_GLUCONEOGENESIS	0.404512	1.25742e-08	1.18063e-06	100
KHDRBS2	KEGG_GLYCOLYSIS_GLUCONEOGENESIS	-0.751869	5.7887e-08	3.53918e-06	100
KLF2	KEGG_GLYCOLYSIS_GLUCONEOGENESIS	-0.337953	1.01197e-07	4.78733e-06	100
KLF7	KEGG_GLYCOLYSIS_GLUCONEOGENESIS	-0.271112	1.21996e-05	0.000128806	100
L3MBTL	KEGG_GLYCOLYSIS_GLUCONEOGENESIS	-0.282027	1.74343e-08	1.58051e-06	100
LASS5	KEGG_GLYCOLYSIS_GLUCONEOGENESIS	0.315582	1.55718e-06	3.04711e-05	100
LEO1	KEGG_GLYCOLYSIS_GLUCONEOGENESIS	0.27871	8.13876e-08	4.3667e-06	100
LMCD1	KEGG_GLYCOLYSIS_GLUCONEOGENESIS	-0.188784	8.06774e-06	9.45254e-05	100
LRPPRC	KEGG_GLYCOLYSIS_GLUCONEOGENESIS	0.118808	1.10666e-05	0.000119847	100
LZTS1	KEGG_GLYCOLYSIS_GLUCONEOGENESIS	-0.290667	6.92993e-07	1.78615e-05	100
MAPK1	KEGG_GLYCOLYSIS_GLUCONEOGENESIS	0.183264	1.80342e-06	3.33887e-05	100
MCM8	KEGG_GLYCOLYSIS_GLUCONEOGENESIS	0.360813	1.43865e-06	2.9094e-05	100
MED27	KEGG_GLYCOLYSIS_GLUCONEOGENESIS	0.441988	9.15354e-07	2.18514e-05	100
MEOX2	KEGG_GLYCOLYSIS_GLUCONEOGENESIS	-0.631877	4.5223e-11	1.69845e-08	100
MORF4L2	KEGG_GLYCOLYSIS_GLUCONEOGENESIS	0.139296	4.02252e-06	5.67402e-05	100
MTF1	KEGG_GLYCOLYSIS_GLUCONEOGENESIS	0.321738	5.29725e-06	7.06928e-05	100
MYCBP	KEGG_GLYCOLYSIS_GLUCONEOGENESIS	0.258271	9.75318e-08	4.74835e-06	100
NAB2	KEGG_GLYCOLYSIS_GLUCONEOGENESIS	-0.200125	4.03591e-06	5.67402e-05	100
NEDD8	KEGG_GLYCOLYSIS_GLUCONEOGENESIS	0.190883	3.32431e-08	2.30632e-06	100
NFATC4	KEGG_GLYCOLYSIS_GLUCONEOGENESIS	-0.139579	1.54502e-06	3.04711e-05	100
NFE2L1	KEGG_GLYCOLYSIS_GLUCONEOGENESIS	0.247793	8.25699e-06	9.60515e-05	100
NIF3L1	KEGG_GLYCOLYSIS_GLUCONEOGENESIS	0.298162	9.42751e-08	4.6764e-06	100
NKRF	KEGG_GLYCOLYSIS_GLUCONEOGENESIS	0.410308	3.9059e-06	5.59038e-05	100
NONO	KEGG_GLYCOLYSIS_GLUCONEOGENESIS	0.157796	7.80156e-06	9.3175e-05	100
NOTCH4	KEGG_GLYCOLYSIS_GLUCONEOGENESIS	-0.279467	8.65768e-10	1.89675e-07	100
NPAS3	KEGG_GLYCOLYSIS_GLUCONEOGENESIS	-0.269007	1.75791e-07	6.41883e-06	100
NRIP2	KEGG_GLYCOLYSIS_GLUCONEOGENESIS	-0.316863	6.02373e-07	1.61596e-05	100
PBX3	KEGG_GLYCOLYSIS_GLUCONEOGENESIS	-0.451512	8.46958e-06	9.76602e-05	100
PFDN1	KEGG_GLYCOLYSIS_GLUCONEOGENESIS	0.301184	4.3108e-09	5.66655e-07	100
PHB	KEGG_GLYCOLYSIS_GLUCONEOGENESIS	0.241467	3.57118e-09	5.52273e-07	100
PHF5A	KEGG_GLYCOLYSIS_GLUCONEOGENESIS	0.43054	1.41902e-07	6.11576e-06	100
PHF6	KEGG_GLYCOLYSIS_GLUCONEOGENESIS	0.191709	1.00192e-06	2.25132e-05	100
PKNOX2	KEGG_GLYCOLYSIS_GLUCONEOGENESIS	-0.636633	3.1438e-08	2.29585e-06	100
POGK	KEGG_GLYCOLYSIS_GLUCONEOGENESIS	0.307279	2.76508e-07	8.75832e-06	100
POLR3K	KEGG_GLYCOLYSIS_GLUCONEOGENESIS	0.557546	9.81461e-07	2.24076e-05	100
POU2F2	KEGG_GLYCOLYSIS_GLUCONEOGENESIS	-0.242419	4.52131e-07	1.29216e-05	100
POU3F1	KEGG_GLYCOLYSIS_GLUCONEOGENESIS	-0.565342	9.89697e-06	0.000111193	100
POU6F1	KEGG_GLYCOLYSIS_GLUCONEOGENESIS	-0.296651	1.20988e-07	5.39114e-06	100
PPIE	KEGG_GLYCOLYSIS_GLUCONEOGENESIS	0.375713	3.39819e-09	5.52273e-07	100
PPP2CA	KEGG_GLYCOLYSIS_GLUCONEOGENESIS	0.141989	2.47121e-06	4.1381e-05	100
PRDX3	KEGG_GLYCOLYSIS_GLUCONEOGENESIS	0.118427	1.71929e-07	6.3662e-06	100
PRKAR1A	KEGG_GLYCOLYSIS_GLUCONEOGENESIS	0.254466	5.55873e-06	7.38075e-05	100
PRMT5	KEGG_GLYCOLYSIS_GLUCONEOGENESIS	0.207889	2.60129e-07	8.57501e-06	100
PRRX2	KEGG_GLYCOLYSIS_GLUCONEOGENESIS	-0.353693	1.6193e-06	3.09271e-05	100
PSMC3	KEGG_GLYCOLYSIS_GLUCONEOGENESIS	0.23654	1.21294e-08	1.18063e-06	100
PSMC5	KEGG_GLYCOLYSIS_GLUCONEOGENESIS	0.238734	1.03523e-09	2.09355e-07	100
PYDC1	KEGG_GLYCOLYSIS_GLUCONEOGENESIS	-0.614342	4.64119e-06	6.35504e-05	100
RAN	KEGG_GLYCOLYSIS_GLUCONEOGENESIS	0.120921	1.99305e-06	3.56445e-05	100
RCOR1	KEGG_GLYCOLYSIS_GLUCONEOGENESIS	0.367027	2.72287e-06	4.47401e-05	100
RLIM	KEGG_GLYCOLYSIS_GLUCONEOGENESIS	0.14852	1.59114e-06	3.07581e-05	100
RNF14	KEGG_GLYCOLYSIS_GLUCONEOGENESIS	0.138856	4.34948e-06	6.0183e-05	100
RNF2	KEGG_GLYCOLYSIS_GLUCONEOGENESIS	0.184233	9.22597e-07	2.18514e-05	100
RNF6	KEGG_GLYCOLYSIS_GLUCONEOGENESIS	0.18654	1.80244e-06	3.33887e-05	100
RPL7L1	KEGG_GLYCOLYSIS_GLUCONEOGENESIS	0.132552	9.0932e-07	2.18514e-05	100
RTF1	KEGG_GLYCOLYSIS_GLUCONEOGENESIS	0.304253	8.34178e-08	4.38611e-06	100
SAFB2	KEGG_GLYCOLYSIS_GLUCONEOGENESIS	-0.51348	6.2656e-06	8.11441e-05	100
SAP30L	KEGG_GLYCOLYSIS_GLUCONEOGENESIS	0.801975	2.11223e-10	6.94133e-08	100
SLA2	KEGG_GLYCOLYSIS_GLUCONEOGENESIS	-0.406746	9.82802e-07	2.24076e-05	100
SNW1	KEGG_GLYCOLYSIS_GLUCONEOGENESIS	0.258199	1.25508e-07	5.49936e-06	100
SNX6	KEGG_GLYCOLYSIS_GLUCONEOGENESIS	0.142197	2.21177e-06	3.85082e-05	100
SOX13	KEGG_GLYCOLYSIS_GLUCONEOGENESIS	-0.344343	2.14574e-06	3.76078e-05	100
SOX18	KEGG_GLYCOLYSIS_GLUCONEOGENESIS	-0.426694	1.22381e-06	2.59466e-05	100
SQSTM1	KEGG_GLYCOLYSIS_GLUCONEOGENESIS	0.239095	3.21771e-06	4.86171e-05	100
SSRP1	KEGG_GLYCOLYSIS_GLUCONEOGENESIS	0.232084	5.08795e-09	6.0801e-07	100
SUMO1	KEGG_GLYCOLYSIS_GLUCONEOGENESIS	0.208538	2.60936e-07	8.57501e-06	100
SUPT4H1	KEGG_GLYCOLYSIS_GLUCONEOGENESIS	0.229119	2.19309e-07	7.48785e-06	100
TAF1L	KEGG_GLYCOLYSIS_GLUCONEOGENESIS	-0.819521	3.16005e-06	4.85834e-05	100
TAF5L	KEGG_GLYCOLYSIS_GLUCONEOGENESIS	0.770219	4.69959e-07	1.31844e-05	100
TAF9B	KEGG_GLYCOLYSIS_GLUCONEOGENESIS	0.210771	8.75066e-07	2.13014e-05	100
TBL1Y	KEGG_GLYCOLYSIS_GLUCONEOGENESIS	-0.527159	5.29681e-05	0.000386814	100
TBX2	KEGG_GLYCOLYSIS_GLUCONEOGENESIS	-0.273684	1.42384e-06	2.90177e-05	100
TCEB1	KEGG_GLYCOLYSIS_GLUCONEOGENESIS	0.125781	2.81865e-06	4.53959e-05	100
TCF7L1	KEGG_GLYCOLYSIS_GLUCONEOGENESIS	-0.143551	7.0907e-06	8.91935e-05	100
TFAM	KEGG_GLYCOLYSIS_GLUCONEOGENESIS	0.185823	1.89233e-06	3.43098e-05	100
TFB1M	KEGG_GLYCOLYSIS_GLUCONEOGENESIS	0.571281	4.1663e-06	5.82618e-05	100
TFB2M	KEGG_GLYCOLYSIS_GLUCONEOGENESIS	0.160506	1.62341e-06	3.09271e-05	100
TGIF2	KEGG_GLYCOLYSIS_GLUCONEOGENESIS	-0.622102	1.68056e-07	6.3662e-06	100
TMEM189-UBE2V1	KEGG_GLYCOLYSIS_GLUCONEOGENESIS	0.572603	2.45792e-11	1.29237e-08	100
TP73	KEGG_GLYCOLYSIS_GLUCONEOGENESIS	-0.521972	2.25902e-05	0.000207713	100
TSFM	KEGG_GLYCOLYSIS_GLUCONEOGENESIS	0.386831	2.68905e-07	8.65792e-06	100
TSG101	KEGG_GLYCOLYSIS_GLUCONEOGENESIS	0.114424	6.90457e-06	8.77515e-05	100
TTRAP	KEGG_GLYCOLYSIS_GLUCONEOGENESIS	0.299547	1.63524e-07	6.3662e-06	100
UBA52	KEGG_GLYCOLYSIS_GLUCONEOGENESIS	0.335347	1.10775e-05	0.000119847	100
UBB	KEGG_GLYCOLYSIS_GLUCONEOGENESIS	0.208832	8.56666e-07	2.10484e-05	100
UBE2I	KEGG_GLYCOLYSIS_GLUCONEOGENESIS	0.352362	1.1569e-07	5.33592e-06	100
UBE2V1	KEGG_GLYCOLYSIS_GLUCONEOGENESIS	0.295412	1.5471e-07	6.3662e-06	100
VHL	KEGG_GLYCOLYSIS_GLUCONEOGENESIS	0.487808	1.07068e-05	0.000117768	100
VPS25	KEGG_GLYCOLYSIS_GLUCONEOGENESIS	0.171969	3.1391e-08	2.29585e-06	100
VPS72	KEGG_GLYCOLYSIS_GLUCONEOGENESIS	0.230267	1.86553e-06	3.40589e-05	100
XRCC6	KEGG_GLYCOLYSIS_GLUCONEOGENESIS	0.200111	2.64956e-08	2.17678e-06	100
YWHAB	KEGG_GLYCOLYSIS_GLUCONEOGENESIS	0.152961	4.84086e-08	3.03015e-06	100
YWHAQ	KEGG_GLYCOLYSIS_GLUCONEOGENESIS	0.161571	9.5586e-07	2.22385e-05	100
ZBTB33	KEGG_GLYCOLYSIS_GLUCONEOGENESIS	0.21672	2.70045e-07	8.65792e-06	100
ZBTB47	KEGG_GLYCOLYSIS_GLUCONEOGENESIS	-0.276474	3.42132e-08	2.30632e-06	100
ZC3H15	KEGG_GLYCOLYSIS_GLUCONEOGENESIS	0.145837	7.1569e-06	8.91959e-05	100
ZC3HAV1	KEGG_GLYCOLYSIS_GLUCONEOGENESIS	0.224633	5.0658e-06	6.79489e-05	100
ZCCHC17	KEGG_GLYCOLYSIS_GLUCONEOGENESIS	0.368739	2.1111e-08	1.85003e-06	100
ZDHHC16	KEGG_GLYCOLYSIS_GLUCONEOGENESIS	0.50263	9.54503e-07	2.22385e-05	100
ZDHHC3	KEGG_GLYCOLYSIS_GLUCONEOGENESIS	0.459616	3.27252e-07	1.00902e-05	100
ZDHHC4	KEGG_GLYCOLYSIS_GLUCONEOGENESIS	0.460759	6.51792e-09	7.29613e-07	100
ZDHHC5	KEGG_GLYCOLYSIS_GLUCONEOGENESIS	0.156235	1.74309e-06	3.29681e-05	100
ZFHX4	KEGG_GLYCOLYSIS_GLUCONEOGENESIS	-1.1909	2.24704e-06	3.88649e-05	100
ZFP112	KEGG_GLYCOLYSIS_GLUCONEOGENESIS	-0.412719	3.71549e-06	5.37558e-05	100
ZFP91	KEGG_GLYCOLYSIS_GLUCONEOGENESIS	0.181517	1.57507e-07	6.3662e-06	100
ZIM2	KEGG_GLYCOLYSIS_GLUCONEOGENESIS	-0.360827	8.72933e-08	4.49989e-06	100
ZMAT1	KEGG_GLYCOLYSIS_GLUCONEOGENESIS	-0.523657	1.00892e-08	1.02017e-06	100
ZMAT2	KEGG_GLYCOLYSIS_GLUCONEOGENESIS	0.449902	2.83782e-06	4.53959e-05	100
ZMYM5	KEGG_GLYCOLYSIS_GLUCONEOGENESIS	-0.582066	3.50395e-06	5.17521e-05	100
ZNF133	KEGG_GLYCOLYSIS_GLUCONEOGENESIS	-0.631844	3.51988e-11	1.5423e-08	100
ZNF135	KEGG_GLYCOLYSIS_GLUCONEOGENESIS	-0.884012	1.96627e-14	5.16933e-11	100
ZNF180	KEGG_GLYCOLYSIS_GLUCONEOGENESIS	-0.856279	1.05728e-05	0.000117768	100
ZNF19	KEGG_GLYCOLYSIS_GLUCONEOGENESIS	-0.663167	2.85491e-08	2.27441e-06	100
ZNF221	KEGG_GLYCOLYSIS_GLUCONEOGENESIS	-0.597798	3.77679e-08	2.42175e-06	100
ZNF226	KEGG_GLYCOLYSIS_GLUCONEOGENESIS	-0.555173	7.47141e-08	4.27008e-06	100
ZNF235	KEGG_GLYCOLYSIS_GLUCONEOGENESIS	-0.624299	3.59977e-07	1.06335e-05	100
ZNF251	KEGG_GLYCOLYSIS_GLUCONEOGENESIS	-0.984348	8.33616e-12	5.47894e-09	100
ZNF259	KEGG_GLYCOLYSIS_GLUCONEOGENESIS	0.580225	5.47148e-12	4.79484e-09	100
ZNF330	KEGG_GLYCOLYSIS_GLUCONEOGENESIS	0.341332	5.37177e-07	1.47108e-05	100
ZNF333	KEGG_GLYCOLYSIS_GLUCONEOGENESIS	-0.415697	2.12266e-06	3.74528e-05	100
ZNF410	KEGG_GLYCOLYSIS_GLUCONEOGENESIS	0.257145	1.76439e-06	3.31327e-05	100
ZNF418	KEGG_GLYCOLYSIS_GLUCONEOGENESIS	-0.759092	3.48959e-07	1.0545e-05	100
ZNF439	KEGG_GLYCOLYSIS_GLUCONEOGENESIS	-0.78888	4.5719e-09	5.72358e-07	100
ZNF454	KEGG_GLYCOLYSIS_GLUCONEOGENESIS	-0.573543	6.27228e-08	3.66441e-06	100
ZNF521	KEGG_GLYCOLYSIS_GLUCONEOGENESIS	-0.309826	1.59469e-07	6.3662e-06	100
ZNF586	KEGG_GLYCOLYSIS_GLUCONEOGENESIS	-0.62655	1.75136e-09	3.28881e-07	100
ZNF620	KEGG_GLYCOLYSIS_GLUCONEOGENESIS	-0.587853	3.36978e-06	5.00517e-05	100
ZNF630	KEGG_GLYCOLYSIS_GLUCONEOGENESIS	-0.482878	4.14981e-09	5.66655e-07	100
ZNF674	KEGG_GLYCOLYSIS_GLUCONEOGENESIS	-0.603165	1.17767e-05	0.000124843	100
ZNF781	KEGG_GLYCOLYSIS_GLUCONEOGENESIS	-0.80316	1.85067e-07	6.66356e-06	100
ZNF783	KEGG_GLYCOLYSIS_GLUCONEOGENESIS	-0.301634	1.17993e-06	2.52197e-05	100
ZNF789	KEGG_GLYCOLYSIS_GLUCONEOGENESIS	-0.892612	4.87573e-12	4.79484e-09	100
ZNF841	KEGG_GLYCOLYSIS_GLUCONEOGENESIS	-0.504298	1.6688e-07	6.3662e-06	100
ZNF846	KEGG_GLYCOLYSIS_GLUCONEOGENESIS	-0.587624	3.47119e-09	5.52273e-07	100
ZNF853	KEGG_GLYCOLYSIS_GLUCONEOGENESIS	-0.358515	8.11694e-08	4.3667e-06	100
ZNHIT3	KEGG_GLYCOLYSIS_GLUCONEOGENESIS	0.199769	7.47192e-09	7.85747e-07	100
AATF	KEGG_CITRATE_CYCLE_TCA_CYCLE	0.67548	9.49726e-14	5.8749e-13	100
ABCG4	KEGG_CITRATE_CYCLE_TCA_CYCLE	-0.268409	2.0435e-11	8.85066e-11	100
ACTL6A	KEGG_CITRATE_CYCLE_TCA_CYCLE	0.321392	8.3375e-22	3.59332e-20	100
ACTL6B	KEGG_CITRATE_CYCLE_TCA_CYCLE	-0.361325	4.90705e-12	2.33707e-11	100
ACTN2	KEGG_CITRATE_CYCLE_TCA_CYCLE	-0.807744	2.80071e-12	1.39188e-11	100
ACVR1B	KEGG_CITRATE_CYCLE_TCA_CYCLE	0.698285	2.71967e-08	8.0247e-08	100
ACVRL1	KEGG_CITRATE_CYCLE_TCA_CYCLE	-0.299027	4.83366e-15	3.79334e-14	100
ADNP2	KEGG_CITRATE_CYCLE_TCA_CYCLE	0.54494	7.05596e-15	5.34586e-14	100
ADORA2A	KEGG_CITRATE_CYCLE_TCA_CYCLE	-0.695443	8.57486e-23	5.36745e-21	100
ADRB2	KEGG_CITRATE_CYCLE_TCA_CYCLE	0.287054	1.46781e-06	3.41796e-06	100
AEBP1	KEGG_CITRATE_CYCLE_TCA_CYCLE	-0.153385	2.18209e-07	5.64082e-07	100
AFAP1L2	KEGG_CITRATE_CYCLE_TCA_CYCLE	-0.349202	8.34016e-15	6.29555e-14	100
AFF4	KEGG_CITRATE_CYCLE_TCA_CYCLE	0.397689	1.24788e-09	4.42736e-09	100
AHCTF1	KEGG_CITRATE_CYCLE_TCA_CYCLE	0.192497	1.70941e-09	5.99205e-09	100
AHRR	KEGG_CITRATE_CYCLE_TCA_CYCLE	-0.405479	1.1943e-08	3.67661e-08	100
AIRE	KEGG_CITRATE_CYCLE_TCA_CYCLE	-0.293211	5.9146e-15	4.54663e-14	100
AKIRIN2	KEGG_CITRATE_CYCLE_TCA_CYCLE	0.637678	1.54576e-08	4.6872e-08	100
AKNA	KEGG_CITRATE_CYCLE_TCA_CYCLE	-0.475465	2.83046e-23	2.25493e-21	100
ALS2CR8	KEGG_CITRATE_CYCLE_TCA_CYCLE	-0.483651	1.30866e-07	3.48227e-07	100
ALX3	KEGG_CITRATE_CYCLE_TCA_CYCLE	-0.493847	1.88798e-07	4.91923e-07	100
ALX4	KEGG_CITRATE_CYCLE_TCA_CYCLE	-0.406371	7.597e-07	1.83234e-06	100
ANKRD1	KEGG_CITRATE_CYCLE_TCA_CYCLE	-0.857521	6.83867e-12	3.1821e-11	100
ANP32A	KEGG_CITRATE_CYCLE_TCA_CYCLE	0.900424	3.62718e-19	6.62212e-18	100
APBB1	KEGG_CITRATE_CYCLE_TCA_CYCLE	-0.433248	8.00385e-20	1.73902e-18	100
APBB2	KEGG_CITRATE_CYCLE_TCA_CYCLE	-0.418489	2.78784e-06	6.25895e-06	100
APEX1	KEGG_CITRATE_CYCLE_TCA_CYCLE	0.703668	4.82269e-11	2.01251e-10	100
AR	KEGG_CITRATE_CYCLE_TCA_CYCLE	0.400297	1.4871e-12	7.78802e-12	100
ARHGAP22	KEGG_CITRATE_CYCLE_TCA_CYCLE	-0.663825	1.16741e-18	1.88289e-17	100
ARID3C	KEGG_CITRATE_CYCLE_TCA_CYCLE	-0.495862	1.63127e-14	1.16855e-13	100
ARID5A	KEGG_CITRATE_CYCLE_TCA_CYCLE	-0.367442	2.15091e-12	1.08954e-11	100
ARNTL2	KEGG_CITRATE_CYCLE_TCA_CYCLE	-0.264531	2.92612e-06	6.5582e-06	100
ASCC1	KEGG_CITRATE_CYCLE_TCA_CYCLE	0.461186	1.20395e-08	3.70197e-08	100
ASCL2	KEGG_CITRATE_CYCLE_TCA_CYCLE	-0.882423	2.05051e-07	5.32161e-07	100
ASCL3	KEGG_CITRATE_CYCLE_TCA_CYCLE	-0.934129	8.13353e-06	1.73282e-05	100
ASCL4	KEGG_CITRATE_CYCLE_TCA_CYCLE	-0.741251	4.45605e-09	1.46421e-08	100
ASF1A	KEGG_CITRATE_CYCLE_TCA_CYCLE	0.390072	4.34237e-13	2.44456e-12	100
ASH2L	KEGG_CITRATE_CYCLE_TCA_CYCLE	0.437224	5.31094e-14	3.42682e-13	100
ASXL2	KEGG_CITRATE_CYCLE_TCA_CYCLE	0.556457	1.5448e-05	3.18781e-05	100
ASXL3	KEGG_CITRATE_CYCLE_TCA_CYCLE	-0.435846	1.34009e-12	7.11734e-12	100
ATAD2	KEGG_CITRATE_CYCLE_TCA_CYCLE	0.513947	1.69162e-11	7.42447e-11	100
ATF1	KEGG_CITRATE_CYCLE_TCA_CYCLE	0.304136	4.4147e-21	1.3817e-19	100
ATF3	KEGG_CITRATE_CYCLE_TCA_CYCLE	-0.542195	7.12594e-06	1.52752e-05	100
ATF4	KEGG_CITRATE_CYCLE_TCA_CYCLE	0.500453	2.20437e-12	1.11021e-11	100
ATF6	KEGG_CITRATE_CYCLE_TCA_CYCLE	0.338312	1.53632e-14	1.10657e-13	100
ATOH8	KEGG_CITRATE_CYCLE_TCA_CYCLE	-0.734537	3.90684e-13	2.21838e-12	100
ATP8B1	KEGG_CITRATE_CYCLE_TCA_CYCLE	0.460551	2.21828e-09	7.60348e-09	100
ATXN7L3	KEGG_CITRATE_CYCLE_TCA_CYCLE	0.433654	6.13225e-07	1.49137e-06	100
BACH2	KEGG_CITRATE_CYCLE_TCA_CYCLE	-0.372624	1.51417e-20	3.98074e-19	100
BANP	KEGG_CITRATE_CYCLE_TCA_CYCLE	-0.636698	3.71777e-10	1.4023e-09	100
BARHL1	KEGG_CITRATE_CYCLE_TCA_CYCLE	-0.597812	6.32081e-08	1.76593e-07	100
BARHL2	KEGG_CITRATE_CYCLE_TCA_CYCLE	-0.478	3.06913e-09	1.03049e-08	100
BARX1	KEGG_CITRATE_CYCLE_TCA_CYCLE	-0.536358	1.84584e-17	2.32187e-16	100
BATF	KEGG_CITRATE_CYCLE_TCA_CYCLE	-0.940775	8.36631e-18	1.12219e-16	100
BATF2	KEGG_CITRATE_CYCLE_TCA_CYCLE	-0.40447	8.99645e-10	3.24886e-09	100
BAZ1A	KEGG_CITRATE_CYCLE_TCA_CYCLE	0.329698	8.16948e-13	4.43751e-12	100
BAZ1B	KEGG_CITRATE_CYCLE_TCA_CYCLE	0.536099	3.73558e-06	8.2667e-06	100
BAZ2B	KEGG_CITRATE_CYCLE_TCA_CYCLE	-0.255784	6.26157e-07	1.52141e-06	100
BCL10	KEGG_CITRATE_CYCLE_TCA_CYCLE	0.973433	2.70969e-14	1.86486e-13	100
BCL11A	KEGG_CITRATE_CYCLE_TCA_CYCLE	-0.686389	2.17969e-20	5.40193e-19	100
BCL11B	KEGG_CITRATE_CYCLE_TCA_CYCLE	-0.639322	4.18233e-17	4.73937e-16	100
BCL2	KEGG_CITRATE_CYCLE_TCA_CYCLE	-0.47096	8.22198e-09	2.57635e-08	100
BCL6B	KEGG_CITRATE_CYCLE_TCA_CYCLE	-0.80838	7.19501e-13	3.94077e-12	100
BCL9L	KEGG_CITRATE_CYCLE_TCA_CYCLE	-0.205708	2.07891e-05	4.19775e-05	100
BCLAF1	KEGG_CITRATE_CYCLE_TCA_CYCLE	0.194812	1.19485e-05	2.50899e-05	100
BCOR	KEGG_CITRATE_CYCLE_TCA_CYCLE	0.45448	4.16834e-14	2.76731e-13	100
BHLHA9	KEGG_CITRATE_CYCLE_TCA_CYCLE	-0.566453	2.30861e-05	4.61897e-05	100
BHLHE23	KEGG_CITRATE_CYCLE_TCA_CYCLE	-0.649949	1.28788e-06	3.02036e-06	100
BLOC1S2	KEGG_CITRATE_CYCLE_TCA_CYCLE	0.546232	1.2892e-19	2.59182e-18	100
BMI1	KEGG_CITRATE_CYCLE_TCA_CYCLE	0.296332	2.05374e-15	1.72501e-14	100
BMP10	KEGG_CITRATE_CYCLE_TCA_CYCLE	-0.959513	2.30038e-08	6.84128e-08	100
BMP2	KEGG_CITRATE_CYCLE_TCA_CYCLE	-0.824033	1.51476e-24	1.59292e-22	100
BMP3	KEGG_CITRATE_CYCLE_TCA_CYCLE	-0.655205	1.07309e-07	2.87581e-07	100
BMP4	KEGG_CITRATE_CYCLE_TCA_CYCLE	-0.441203	8.67029e-11	3.49604e-10	100
BMP6	KEGG_CITRATE_CYCLE_TCA_CYCLE	-0.911097	4.86636e-09	1.57947e-08	100
BMP7	KEGG_CITRATE_CYCLE_TCA_CYCLE	-1.23793	6.06017e-13	3.35415e-12	100
BNC2	KEGG_CITRATE_CYCLE_TCA_CYCLE	-0.24292	6.4401e-10	2.37795e-09	100
BRD7	KEGG_CITRATE_CYCLE_TCA_CYCLE	0.748061	1.18302e-19	2.44894e-18	100
BRMS1L	KEGG_CITRATE_CYCLE_TCA_CYCLE	0.393965	1.02325e-15	9.02723e-15	100
BSX	KEGG_CITRATE_CYCLE_TCA_CYCLE	-0.443477	2.9804e-12	1.46854e-11	100
BTF3	KEGG_CITRATE_CYCLE_TCA_CYCLE	0.347533	9.50293e-13	5.13002e-12	100
BUD31	KEGG_CITRATE_CYCLE_TCA_CYCLE	0.365125	3.2333e-10	1.22837e-09	100
BZW1	KEGG_CITRATE_CYCLE_TCA_CYCLE	0.311291	1.67748e-16	1.68969e-15	100
C11orf9	KEGG_CITRATE_CYCLE_TCA_CYCLE	-0.282337	9.73837e-12	4.42944e-11	100
C14orf156	KEGG_CITRATE_CYCLE_TCA_CYCLE	0.269724	1.23346e-21	4.76876e-20	100
C14orf43	KEGG_CITRATE_CYCLE_TCA_CYCLE	-1.00791	1.97559e-08	5.92228e-08	100
C17orf79	KEGG_CITRATE_CYCLE_TCA_CYCLE	0.506599	1.68537e-08	5.08123e-08	100
C19orf2	KEGG_CITRATE_CYCLE_TCA_CYCLE	0.387682	2.26941e-15	1.88211e-14	100
C1D	KEGG_CITRATE_CYCLE_TCA_CYCLE	0.347592	1.12911e-14	8.31495e-14	100
C2orf3	KEGG_CITRATE_CYCLE_TCA_CYCLE	0.331689	5.26649e-16	4.84112e-15	100
CALCA	KEGG_CITRATE_CYCLE_TCA_CYCLE	-0.298184	4.31222e-08	1.22959e-07	100
CALR	KEGG_CITRATE_CYCLE_TCA_CYCLE	0.422422	2.06729e-25	3.01939e-23	100
CAMK2A	KEGG_CITRATE_CYCLE_TCA_CYCLE	-0.247016	1.49416e-09	5.27267e-09	100
CAMK4	KEGG_CITRATE_CYCLE_TCA_CYCLE	-0.258539	8.93358e-08	2.42879e-07	100
CAND1	KEGG_CITRATE_CYCLE_TCA_CYCLE	0.210169	1.97363e-17	2.45908e-16	100
CAND2	KEGG_CITRATE_CYCLE_TCA_CYCLE	-0.50856	1.17458e-22	6.79914e-21	100
CARD11	KEGG_CITRATE_CYCLE_TCA_CYCLE	-0.336074	2.92638e-12	1.44614e-11	100
CASK	KEGG_CITRATE_CYCLE_TCA_CYCLE	0.357478	1.97175e-14	1.38602e-13	100
CAT	KEGG_CITRATE_CYCLE_TCA_CYCLE	0.421155	2.28945e-13	1.35868e-12	100
CBFA2T2	KEGG_CITRATE_CYCLE_TCA_CYCLE	0.48766	8.94582e-08	2.4296e-07	100
CBFA2T3	KEGG_CITRATE_CYCLE_TCA_CYCLE	-0.384542	1.04755e-07	2.81884e-07	100
CBFB	KEGG_CITRATE_CYCLE_TCA_CYCLE	0.598985	3.71339e-08	1.06811e-07	100
CBX3	KEGG_CITRATE_CYCLE_TCA_CYCLE	0.295999	3.7835e-15	3.02335e-14	100
CBX5	KEGG_CITRATE_CYCLE_TCA_CYCLE	0.705975	1.90619e-08	5.72074e-08	100
CBX7	KEGG_CITRATE_CYCLE_TCA_CYCLE	-0.332022	9.2274e-07	2.1914e-06	100
CBY1	KEGG_CITRATE_CYCLE_TCA_CYCLE	0.869969	7.87735e-12	3.61423e-11	100
CCDC101	KEGG_CITRATE_CYCLE_TCA_CYCLE	-0.657955	4.31271e-14	2.85595e-13	100
CCNC	KEGG_CITRATE_CYCLE_TCA_CYCLE	0.256638	7.22489e-20	1.60968e-18	100
CCNK	KEGG_CITRATE_CYCLE_TCA_CYCLE	0.829268	4.94989e-16	4.58213e-15	100
CCNT1	KEGG_CITRATE_CYCLE_TCA_CYCLE	0.362541	3.4223e-13	1.97741e-12	100
CCRN4L	KEGG_CITRATE_CYCLE_TCA_CYCLE	0.768421	4.78326e-08	1.35655e-07	100
CDC2L1	KEGG_CITRATE_CYCLE_TCA_CYCLE	-0.681893	9.30102e-12	4.24521e-11	100
CDC2L2	KEGG_CITRATE_CYCLE_TCA_CYCLE	-0.608995	9.26822e-14	5.74673e-13	100
CDC5L	KEGG_CITRATE_CYCLE_TCA_CYCLE	0.219591	4.8003e-12	2.29038e-11	100
CDH1	KEGG_CITRATE_CYCLE_TCA_CYCLE	0.349943	3.61194e-19	6.62212e-18	100
CDK2	KEGG_CITRATE_CYCLE_TCA_CYCLE	1.04295	6.98113e-20	1.56867e-18	100
CDK7	KEGG_CITRATE_CYCLE_TCA_CYCLE	0.60897	1.35392e-18	2.11873e-17	100
CDK8	KEGG_CITRATE_CYCLE_TCA_CYCLE	0.371953	1.36219e-08	4.14492e-08	100
CDKN1B	KEGG_CITRATE_CYCLE_TCA_CYCLE	1.01663	4.70674e-07	1.16406e-06	100
CDKN1C	KEGG_CITRATE_CYCLE_TCA_CYCLE	-0.524484	2.22409e-07	5.7381e-07	100
CDX2	KEGG_CITRATE_CYCLE_TCA_CYCLE	-0.429526	3.8399e-12	1.86256e-11	100
CEBPB	KEGG_CITRATE_CYCLE_TCA_CYCLE	-0.373037	1.50291e-06	3.48544e-06	100
CEBPG	KEGG_CITRATE_CYCLE_TCA_CYCLE	0.820027	7.20444e-25	8.60931e-23	100
CEBPZ	KEGG_CITRATE_CYCLE_TCA_CYCLE	0.366861	3.57855e-09	1.18638e-08	100
CELSR2	KEGG_CITRATE_CYCLE_TCA_CYCLE	-0.547512	7.8865e-19	1.32249e-17	100
CGGBP1	KEGG_CITRATE_CYCLE_TCA_CYCLE	0.506958	1.00702e-10	4.0235e-10	100
CHD2	KEGG_CITRATE_CYCLE_TCA_CYCLE	-0.383336	1.33664e-05	2.78233e-05	100
CHD5	KEGG_CITRATE_CYCLE_TCA_CYCLE	-0.409672	7.71415e-14	4.84021e-13	100
CHD8	KEGG_CITRATE_CYCLE_TCA_CYCLE	0.496945	2.10048e-17	2.59256e-16	100
CHURC1	KEGG_CITRATE_CYCLE_TCA_CYCLE	0.375642	5.71481e-13	3.1831e-12	100
CIAO1	KEGG_CITRATE_CYCLE_TCA_CYCLE	0.878624	4.29857e-15	3.4039e-14	100
CIC	KEGG_CITRATE_CYCLE_TCA_CYCLE	-0.237655	4.09081e-07	1.02134e-06	100
CLOCK	KEGG_CITRATE_CYCLE_TCA_CYCLE	0.243958	2.55606e-10	9.83879e-10	100
CNBP	KEGG_CITRATE_CYCLE_TCA_CYCLE	0.360302	1.41059e-18	2.18143e-17	100
CNOT1	KEGG_CITRATE_CYCLE_TCA_CYCLE	0.348994	3.82523e-18	5.49537e-17	100
CNOT6	KEGG_CITRATE_CYCLE_TCA_CYCLE	0.32432	7.38266e-21	2.20454e-19	100
CNOT7	KEGG_CITRATE_CYCLE_TCA_CYCLE	0.334403	1.34981e-14	9.85738e-14	100
CNOT8	KEGG_CITRATE_CYCLE_TCA_CYCLE	0.759522	1.28669e-18	2.03778e-17	100
COMMD7	KEGG_CITRATE_CYCLE_TCA_CYCLE	0.798471	1.41546e-16	1.44796e-15	100
COPS5	KEGG_CITRATE_CYCLE_TCA_CYCLE	0.406337	3.00049e-17	3.56936e-16	100
CRABP2	KEGG_CITRATE_CYCLE_TCA_CYCLE	-0.435662	4.69912e-11	1.9672e-10	100
CREB3	KEGG_CITRATE_CYCLE_TCA_CYCLE	0.42348	2.20314e-09	7.56143e-09	100
CREB3L3	KEGG_CITRATE_CYCLE_TCA_CYCLE	-0.311387	4.34716e-10	1.63267e-09	100
CREB3L4	KEGG_CITRATE_CYCLE_TCA_CYCLE	0.190756	1.54886e-05	3.19369e-05	100
CREB5	KEGG_CITRATE_CYCLE_TCA_CYCLE	-0.641619	4.75695e-20	1.09702e-18	100
CREBL2	KEGG_CITRATE_CYCLE_TCA_CYCLE	0.745232	1.76883e-13	1.07148e-12	100
CREG1	KEGG_CITRATE_CYCLE_TCA_CYCLE	0.586688	1.23069e-12	6.56286e-12	100
CRK	KEGG_CITRATE_CYCLE_TCA_CYCLE	0.702515	2.54604e-14	1.75683e-13	100
CRTC1	KEGG_CITRATE_CYCLE_TCA_CYCLE	-0.196317	1.34115e-05	2.78506e-05	100
CRTC2	KEGG_CITRATE_CYCLE_TCA_CYCLE	-0.295853	1.50674e-05	3.11172e-05	100
CRTC3	KEGG_CITRATE_CYCLE_TCA_CYCLE	-0.447673	1.85783e-06	4.27316e-06	100
CRX	KEGG_CITRATE_CYCLE_TCA_CYCLE	-0.807154	2.43621e-09	8.30714e-09	100
CRY1	KEGG_CITRATE_CYCLE_TCA_CYCLE	0.433587	4.88504e-05	9.30635e-05	100
CRY2	KEGG_CITRATE_CYCLE_TCA_CYCLE	-0.419645	1.09714e-08	3.39339e-08	100
CSDC2	KEGG_CITRATE_CYCLE_TCA_CYCLE	-0.504775	3.95892e-20	9.21061e-19	100
CSDE1	KEGG_CITRATE_CYCLE_TCA_CYCLE	0.282727	3.76191e-13	2.14535e-12	100
CSRNP3	KEGG_CITRATE_CYCLE_TCA_CYCLE	-0.479318	7.03656e-15	5.34586e-14	100
CTCF	KEGG_CITRATE_CYCLE_TCA_CYCLE	0.581556	3.43471e-11	1.46114e-10	100
CTNNB1	KEGG_CITRATE_CYCLE_TCA_CYCLE	0.336535	6.29659e-14	3.96972e-13	100
CTNND1	KEGG_CITRATE_CYCLE_TCA_CYCLE	0.610779	8.29702e-08	2.27692e-07	100
CYTL1	KEGG_CITRATE_CYCLE_TCA_CYCLE	-0.732763	2.45895e-14	1.70121e-13	100
DCC	KEGG_CITRATE_CYCLE_TCA_CYCLE	-0.46068	1.82635e-11	7.96263e-11	100
DDX20	KEGG_CITRATE_CYCLE_TCA_CYCLE	0.424317	5.92101e-07	1.44669e-06	100
DEK	KEGG_CITRATE_CYCLE_TCA_CYCLE	0.428549	4.88614e-09	1.58393e-08	100
DENND4A	KEGG_CITRATE_CYCLE_TCA_CYCLE	0.348607	4.87238e-07	1.20051e-06	100
DGKQ	KEGG_CITRATE_CYCLE_TCA_CYCLE	-0.296264	7.17649e-08	1.98391e-07	100
DLX3	KEGG_CITRATE_CYCLE_TCA_CYCLE	-0.492996	1.41807e-06	3.30506e-06	100
DLX4	KEGG_CITRATE_CYCLE_TCA_CYCLE	-0.523937	6.98055e-09	2.21107e-08	100
DLX6	KEGG_CITRATE_CYCLE_TCA_CYCLE	-0.995917	1.80885e-21	6.60481e-20	100
DMBX1	KEGG_CITRATE_CYCLE_TCA_CYCLE	-0.928207	6.8975e-23	4.64962e-21	100
DMRT1	KEGG_CITRATE_CYCLE_TCA_CYCLE	-0.754351	1.74177e-09	6.09734e-09	100
DMRT2	KEGG_CITRATE_CYCLE_TCA_CYCLE	-0.927228	2.58415e-19	4.88758e-18	100
DMRT3	KEGG_CITRATE_CYCLE_TCA_CYCLE	-0.332048	8.11935e-09	2.54723e-08	100
DMRTA2	KEGG_CITRATE_CYCLE_TCA_CYCLE	-0.498564	1.83334e-15	1.55479e-14	100
DMRTB1	KEGG_CITRATE_CYCLE_TCA_CYCLE	-0.367	1.39803e-12	7.3952e-12	100
DMRTC1B	KEGG_CITRATE_CYCLE_TCA_CYCLE	-1.41092	4.00305e-06	8.83628e-06	100
DMRTC2	KEGG_CITRATE_CYCLE_TCA_CYCLE	-0.348251	1.9341e-09	6.72585e-09	100
DNAJA3	KEGG_CITRATE_CYCLE_TCA_CYCLE	0.252308	1.22399e-08	3.75918e-08	100
DNAJB6	KEGG_CITRATE_CYCLE_TCA_CYCLE	0.293376	4.3701e-06	9.59816e-06	100
DNMT3A	KEGG_CITRATE_CYCLE_TCA_CYCLE	-0.387524	6.53132e-10	2.40825e-09	100
DNMT3L	KEGG_CITRATE_CYCLE_TCA_CYCLE	-0.417319	5.82884e-10	2.15831e-09	100
DNTTIP2	KEGG_CITRATE_CYCLE_TCA_CYCLE	0.384429	1.67425e-10	6.61894e-10	100
DPF1	KEGG_CITRATE_CYCLE_TCA_CYCLE	-0.476236	3.44363e-12	1.68591e-11	100
DPF3	KEGG_CITRATE_CYCLE_TCA_CYCLE	-0.679569	1.00143e-05	2.12149e-05	100
DPRX	KEGG_CITRATE_CYCLE_TCA_CYCLE	-1.05203	1.06979e-12	5.75146e-12	100
DR1	KEGG_CITRATE_CYCLE_TCA_CYCLE	0.274915	3.63634e-20	8.59351e-19	100
DRD3	KEGG_CITRATE_CYCLE_TCA_CYCLE	-0.204382	3.6763e-07	9.23996e-07	100
DTX1	KEGG_CITRATE_CYCLE_TCA_CYCLE	-0.70971	1.94026e-21	6.89316e-20	100
E2F2	KEGG_CITRATE_CYCLE_TCA_CYCLE	-0.453237	6.5939e-08	1.83249e-07	100
E2F5	KEGG_CITRATE_CYCLE_TCA_CYCLE	0.355722	8.89911e-20	1.91769e-18	100
E2F6	KEGG_CITRATE_CYCLE_TCA_CYCLE	0.705216	9.03666e-08	2.44418e-07	100
EAF1	KEGG_CITRATE_CYCLE_TCA_CYCLE	0.55675	1.42565e-12	7.51108e-12	100
EBF1	KEGG_CITRATE_CYCLE_TCA_CYCLE	-0.241554	7.94422e-09	2.50424e-08	100
EBF3	KEGG_CITRATE_CYCLE_TCA_CYCLE	-0.69052	6.03518e-07	1.47184e-06	100
EBF4	KEGG_CITRATE_CYCLE_TCA_CYCLE	-0.377767	8.46903e-14	5.30121e-13	100
ECD	KEGG_CITRATE_CYCLE_TCA_CYCLE	0.327346	3.06022e-10	1.16599e-09	100
EDA2R	KEGG_CITRATE_CYCLE_TCA_CYCLE	-0.820016	5.42101e-07	1.32946e-06	100
EDF1	KEGG_CITRATE_CYCLE_TCA_CYCLE	0.365903	3.65959e-16	3.49856e-15	100
EFCAB6	KEGG_CITRATE_CYCLE_TCA_CYCLE	-0.786315	1.52446e-08	4.62796e-08	100
EGLN1	KEGG_CITRATE_CYCLE_TCA_CYCLE	1.29859	3.76281e-17	4.33878e-16	100
EGR1	KEGG_CITRATE_CYCLE_TCA_CYCLE	-0.506842	8.80103e-07	2.10153e-06	100
EGR3	KEGG_CITRATE_CYCLE_TCA_CYCLE	-0.671273	4.16279e-06	9.16582e-06	100
EGR4	KEGG_CITRATE_CYCLE_TCA_CYCLE	-0.588439	8.22396e-07	1.9745e-06	100
EHF	KEGG_CITRATE_CYCLE_TCA_CYCLE	0.726665	1.61453e-08	4.88446e-08	100
EID1	KEGG_CITRATE_CYCLE_TCA_CYCLE	0.664128	9.35315e-13	5.05955e-12	100
EID3	KEGG_CITRATE_CYCLE_TCA_CYCLE	-0.995917	4.79456e-09	1.56777e-08	100
EIF2C1	KEGG_CITRATE_CYCLE_TCA_CYCLE	0.421257	5.4069e-10	2.00773e-09	100
ELF4	KEGG_CITRATE_CYCLE_TCA_CYCLE	-0.414187	6.02691e-12	2.84466e-11	100
ELL	KEGG_CITRATE_CYCLE_TCA_CYCLE	-0.300514	2.5256e-07	6.46524e-07	100
ELL2	KEGG_CITRATE_CYCLE_TCA_CYCLE	0.468628	4.94734e-11	2.06126e-10	100
ELL3	KEGG_CITRATE_CYCLE_TCA_CYCLE	0.549942	8.37245e-08	2.28806e-07	100
ELOF1	KEGG_CITRATE_CYCLE_TCA_CYCLE	0.513861	3.48902e-25	4.58632e-23	100
ELP4	KEGG_CITRATE_CYCLE_TCA_CYCLE	0.324623	6.03222e-14	3.8306e-13	100
EMX1	KEGG_CITRATE_CYCLE_TCA_CYCLE	-0.536306	1.978e-07	5.14357e-07	100
EMX2	KEGG_CITRATE_CYCLE_TCA_CYCLE	-1.31809	3.44349e-13	1.9841e-12	100
ENG	KEGG_CITRATE_CYCLE_TCA_CYCLE	-0.233104	1.52415e-07	4.01501e-07	100
ENO1	KEGG_CITRATE_CYCLE_TCA_CYCLE	0.497834	1.77141e-25	2.73944e-23	100
ENY2	KEGG_CITRATE_CYCLE_TCA_CYCLE	0.300645	2.5181e-15	2.06878e-14	100
EOMES	KEGG_CITRATE_CYCLE_TCA_CYCLE	-0.675493	4.81096e-09	1.57118e-08	100
EPO	KEGG_CITRATE_CYCLE_TCA_CYCLE	-0.389477	6.75001e-09	2.1484e-08	100
ERC1	KEGG_CITRATE_CYCLE_TCA_CYCLE	-0.383621	5.26784e-06	1.14361e-05	100
ERCC3	KEGG_CITRATE_CYCLE_TCA_CYCLE	0.698915	1.29879e-14	9.51119e-14	100
ERCC6	KEGG_CITRATE_CYCLE_TCA_CYCLE	0.492818	7.95499e-09	2.50463e-08	100
EREG	KEGG_CITRATE_CYCLE_TCA_CYCLE	-0.735887	1.33158e-11	5.95363e-11	100
ERF	KEGG_CITRATE_CYCLE_TCA_CYCLE	-0.315496	8.01993e-08	2.20779e-07	100
ERN2	KEGG_CITRATE_CYCLE_TCA_CYCLE	-0.726576	8.18896e-23	5.35214e-21	100
ESR1	KEGG_CITRATE_CYCLE_TCA_CYCLE	-0.651559	3.68799e-11	1.56383e-10	100
ESR2	KEGG_CITRATE_CYCLE_TCA_CYCLE	-0.492439	1.41815e-11	6.30849e-11	100
ESRRB	KEGG_CITRATE_CYCLE_TCA_CYCLE	-0.305554	1.11651e-07	2.9891e-07	100
ETV1	KEGG_CITRATE_CYCLE_TCA_CYCLE	-0.549381	1.29807e-06	3.03884e-06	100
ETV3L	KEGG_CITRATE_CYCLE_TCA_CYCLE	-0.752568	3.74233e-06	8.27468e-06	100
ETV4	KEGG_CITRATE_CYCLE_TCA_CYCLE	-0.947266	1.18966e-22	6.79914e-21	100
ETV5	KEGG_CITRATE_CYCLE_TCA_CYCLE	-0.233107	1.64224e-08	4.95688e-08	100
ETV7	KEGG_CITRATE_CYCLE_TCA_CYCLE	-0.617607	4.48053e-08	1.27482e-07	100
EVX1	KEGG_CITRATE_CYCLE_TCA_CYCLE	-0.956378	2.86107e-10	1.09606e-09	100
EVX2	KEGG_CITRATE_CYCLE_TCA_CYCLE	-0.603435	1.53467e-09	5.40113e-09	100
EYA1	KEGG_CITRATE_CYCLE_TCA_CYCLE	-0.347952	3.493e-08	1.01024e-07	100
EYA3	KEGG_CITRATE_CYCLE_TCA_CYCLE	0.518332	2.09655e-09	7.21443e-09	100
EYA4	KEGG_CITRATE_CYCLE_TCA_CYCLE	-0.289177	3.50259e-07	8.83715e-07	100
FADS1	KEGG_CITRATE_CYCLE_TCA_CYCLE	0.978557	3.25225e-21	1.0823e-19	100
FERD3L	KEGG_CITRATE_CYCLE_TCA_CYCLE	-0.475684	3.67871e-10	1.39156e-09	100
FEZF2	KEGG_CITRATE_CYCLE_TCA_CYCLE	-0.556159	2.30501e-09	7.8802e-09	100
FGF10	KEGG_CITRATE_CYCLE_TCA_CYCLE	-0.372284	5.82498e-15	4.49087e-14	100
FGF2	KEGG_CITRATE_CYCLE_TCA_CYCLE	-0.20089	1.19798e-09	4.27341e-09	100
FHL2	KEGG_CITRATE_CYCLE_TCA_CYCLE	-0.281647	5.70387e-09	1.82649e-08	100
FLNA	KEGG_CITRATE_CYCLE_TCA_CYCLE	-0.196441	1.11695e-05	2.35198e-05	100
FLYWCH1	KEGG_CITRATE_CYCLE_TCA_CYCLE	-0.56906	4.00948e-08	1.147e-07	100
FOSB	KEGG_CITRATE_CYCLE_TCA_CYCLE	-0.518431	9.08931e-07	2.16252e-06	100
FOSL1	KEGG_CITRATE_CYCLE_TCA_CYCLE	-0.837676	3.64564e-21	1.19805e-19	100
FOSL2	KEGG_CITRATE_CYCLE_TCA_CYCLE	-0.314064	1.56606e-07	4.11718e-07	100
FOXA2	KEGG_CITRATE_CYCLE_TCA_CYCLE	-0.538515	2.85696e-08	8.41091e-08	100
FOXB2	KEGG_CITRATE_CYCLE_TCA_CYCLE	-0.839834	3.8677e-12	1.87259e-11	100
FOXC1	KEGG_CITRATE_CYCLE_TCA_CYCLE	-0.727411	1.89327e-14	1.33801e-13	100
FOXC2	KEGG_CITRATE_CYCLE_TCA_CYCLE	-0.44542	5.32495e-08	1.50207e-07	100
FOXD4L5	KEGG_CITRATE_CYCLE_TCA_CYCLE	-0.843646	1.40684e-06	3.2818e-06	100
FOXE1	KEGG_CITRATE_CYCLE_TCA_CYCLE	-0.477122	4.68957e-07	1.16091e-06	100
FOXF1	KEGG_CITRATE_CYCLE_TCA_CYCLE	-0.44314	1.85874e-14	1.31715e-13	100
FOXF2	KEGG_CITRATE_CYCLE_TCA_CYCLE	-0.687627	2.83861e-13	1.66578e-12	100
FOXG1	KEGG_CITRATE_CYCLE_TCA_CYCLE	-0.331182	7.12638e-08	1.97421e-07	100
FOXH1	KEGG_CITRATE_CYCLE_TCA_CYCLE	-0.624345	2.77358e-14	1.89889e-13	100
FOXI1	KEGG_CITRATE_CYCLE_TCA_CYCLE	-0.782415	6.74462e-13	3.72513e-12	100
FOXI2	KEGG_CITRATE_CYCLE_TCA_CYCLE	-0.672096	2.73988e-12	1.36423e-11	100
FOXI3	KEGG_CITRATE_CYCLE_TCA_CYCLE	-0.548542	2.80344e-07	7.14172e-07	100
FOXJ1	KEGG_CITRATE_CYCLE_TCA_CYCLE	-0.833875	2.27747e-07	5.86431e-07	100
FOXJ3	KEGG_CITRATE_CYCLE_TCA_CYCLE	0.515632	3.45452e-16	3.36368e-15	100
FOXL2	KEGG_CITRATE_CYCLE_TCA_CYCLE	-0.93967	4.09606e-14	2.73037e-13	100
FOXN1	KEGG_CITRATE_CYCLE_TCA_CYCLE	-0.923658	4.30973e-13	2.43139e-12	100
FOXN2	KEGG_CITRATE_CYCLE_TCA_CYCLE	0.443536	1.23018e-07	3.27675e-07	100
FOXN4	KEGG_CITRATE_CYCLE_TCA_CYCLE	-0.559807	2.6984e-08	7.97088e-08	100
FOXO1	KEGG_CITRATE_CYCLE_TCA_CYCLE	-0.686151	2.10333e-07	5.4533e-07	100
FOXP2	KEGG_CITRATE_CYCLE_TCA_CYCLE	-0.646696	1.11344e-06	2.63477e-06	100
FOXP3	KEGG_CITRATE_CYCLE_TCA_CYCLE	-0.659399	1.42124e-16	1.44824e-15	100
FOXQ1	KEGG_CITRATE_CYCLE_TCA_CYCLE	-0.766919	2.53565e-17	3.072e-16	100
FOXR1	KEGG_CITRATE_CYCLE_TCA_CYCLE	-0.360424	2.49546e-08	7.39635e-08	100
FOXS1	KEGG_CITRATE_CYCLE_TCA_CYCLE	-0.785786	2.81507e-14	1.91731e-13	100
FRY	KEGG_CITRATE_CYCLE_TCA_CYCLE	-0.330456	1.93581e-06	4.44865e-06	100
FST	KEGG_CITRATE_CYCLE_TCA_CYCLE	-0.315821	3.55395e-10	1.34824e-09	100
FZD1	KEGG_CITRATE_CYCLE_TCA_CYCLE	-0.613891	4.82591e-09	1.57411e-08	100
GABPA	KEGG_CITRATE_CYCLE_TCA_CYCLE	0.327598	4.44693e-10	1.66776e-09	100
GABPB1	KEGG_CITRATE_CYCLE_TCA_CYCLE	0.506267	1.44788e-17	1.8478e-16	100
GAS7	KEGG_CITRATE_CYCLE_TCA_CYCLE	-0.30797	2.51561e-16	2.49567e-15	100
GATA1	KEGG_CITRATE_CYCLE_TCA_CYCLE	-0.300335	6.96112e-11	2.8242e-10	100
GATA3	KEGG_CITRATE_CYCLE_TCA_CYCLE	-0.447595	6.1022e-14	3.8657e-13	100
GATA4	KEGG_CITRATE_CYCLE_TCA_CYCLE	-0.495959	9.82791e-15	7.31942e-14	100
GATA5	KEGG_CITRATE_CYCLE_TCA_CYCLE	-0.642377	7.04528e-17	7.62224e-16	100
GATAD1	KEGG_CITRATE_CYCLE_TCA_CYCLE	0.612218	6.47744e-06	1.39469e-05	100
GBX1	KEGG_CITRATE_CYCLE_TCA_CYCLE	-0.558099	7.23665e-07	1.75024e-06	100
GBX2	KEGG_CITRATE_CYCLE_TCA_CYCLE	-0.852206	2.16607e-13	1.28837e-12	100
GCLC	KEGG_CITRATE_CYCLE_TCA_CYCLE	0.659095	2.42859e-11	1.04326e-10	100
GCM1	KEGG_CITRATE_CYCLE_TCA_CYCLE	-0.847768	6.59402e-14	4.14729e-13	100
GCM2	KEGG_CITRATE_CYCLE_TCA_CYCLE	-0.381596	2.78084e-11	1.18875e-10	100
GDF2	KEGG_CITRATE_CYCLE_TCA_CYCLE	-0.726063	2.513e-11	1.07601e-10	100
GDF6	KEGG_CITRATE_CYCLE_TCA_CYCLE	-0.901068	6.85647e-12	3.18474e-11	100
GDF7	KEGG_CITRATE_CYCLE_TCA_CYCLE	-0.781089	2.04442e-14	1.42946e-13	100
GFI1	KEGG_CITRATE_CYCLE_TCA_CYCLE	-0.649966	8.10189e-16	7.24485e-15	100
GFI1B	KEGG_CITRATE_CYCLE_TCA_CYCLE	-0.354984	3.7168e-10	1.4023e-09	100
GHRH	KEGG_CITRATE_CYCLE_TCA_CYCLE	-1.10258	1.5192e-10	6.03321e-10	100
GLI1	KEGG_CITRATE_CYCLE_TCA_CYCLE	-0.619009	1.79286e-21	6.60481e-20	100
GLI2	KEGG_CITRATE_CYCLE_TCA_CYCLE	-0.365421	8.94598e-24	7.83966e-22	100
GLI3	KEGG_CITRATE_CYCLE_TCA_CYCLE	-0.370246	5.87587e-08	1.6504e-07	100
GLIS1	KEGG_CITRATE_CYCLE_TCA_CYCLE	-0.560895	2.06416e-22	1.04359e-20	100
GLIS2	KEGG_CITRATE_CYCLE_TCA_CYCLE	-0.28838	1.44554e-15	1.25011e-14	100
GLIS3	KEGG_CITRATE_CYCLE_TCA_CYCLE	-0.351198	1.52387e-15	1.31353e-14	100
GLRX2	KEGG_CITRATE_CYCLE_TCA_CYCLE	0.338557	6.4039e-17	6.98583e-16	100
GMCL1	KEGG_CITRATE_CYCLE_TCA_CYCLE	0.405434	2.32054e-15	1.91846e-14	100
GMEB1	KEGG_CITRATE_CYCLE_TCA_CYCLE	0.61284	4.24025e-07	1.05665e-06	100
GPBP1L1	KEGG_CITRATE_CYCLE_TCA_CYCLE	0.502755	2.16796e-15	1.80939e-14	100
GRHL2	KEGG_CITRATE_CYCLE_TCA_CYCLE	0.297918	2.10736e-11	9.09728e-11	100
GRHL3	KEGG_CITRATE_CYCLE_TCA_CYCLE	-0.845203	6.75973e-11	2.75098e-10	100
GRIN1	KEGG_CITRATE_CYCLE_TCA_CYCLE	-0.346218	1.76975e-09	6.18705e-09	100
GSX2	KEGG_CITRATE_CYCLE_TCA_CYCLE	-0.616053	1.09482e-13	6.74068e-13	100
GTF2A1L	KEGG_CITRATE_CYCLE_TCA_CYCLE	-1.59809	1.97724e-09	6.84872e-09	100
GTF2E2	KEGG_CITRATE_CYCLE_TCA_CYCLE	0.700322	8.40826e-07	2.01507e-06	100
GTF2H2	KEGG_CITRATE_CYCLE_TCA_CYCLE	1.07618	2.45572e-06	5.56081e-06	100
GTF2H2C	KEGG_CITRATE_CYCLE_TCA_CYCLE	1.08333	4.00012e-09	1.32115e-08	100
GTF2H2D	KEGG_CITRATE_CYCLE_TCA_CYCLE	0.990509	8.21061e-08	2.25792e-07	100
GTF2H5	KEGG_CITRATE_CYCLE_TCA_CYCLE	0.846047	3.59034e-24	3.37107e-22	100
GTF2IRD2	KEGG_CITRATE_CYCLE_TCA_CYCLE	-0.734341	1.44891e-12	7.60315e-12	100
HABP4	KEGG_CITRATE_CYCLE_TCA_CYCLE	-0.412592	3.26773e-14	2.21414e-13	100
HAND1	KEGG_CITRATE_CYCLE_TCA_CYCLE	-0.528038	3.41931e-08	9.91111e-08	100
HAT1	KEGG_CITRATE_CYCLE_TCA_CYCLE	0.266212	1.46423e-20	3.88834e-19	100
HBP1	KEGG_CITRATE_CYCLE_TCA_CYCLE	0.348983	3.18677e-13	1.84945e-12	100
HDAC1	KEGG_CITRATE_CYCLE_TCA_CYCLE	0.524871	3.60972e-16	3.47617e-15	100
HDAC2	KEGG_CITRATE_CYCLE_TCA_CYCLE	0.563437	3.28823e-16	3.23773e-15	100
HDAC3	KEGG_CITRATE_CYCLE_TCA_CYCLE	0.415421	5.69486e-15	4.40347e-14	100
HDAC4	KEGG_CITRATE_CYCLE_TCA_CYCLE	-0.547838	3.69813e-14	2.48654e-13	100
HDAC5	KEGG_CITRATE_CYCLE_TCA_CYCLE	-0.376738	5.68709e-09	1.82334e-08	100
HDAC7	KEGG_CITRATE_CYCLE_TCA_CYCLE	-0.346941	5.52678e-14	3.54388e-13	100
HDAC9	KEGG_CITRATE_CYCLE_TCA_CYCLE	-0.522537	8.51514e-10	3.09203e-09	100
HDGF	KEGG_CITRATE_CYCLE_TCA_CYCLE	0.529921	6.7934e-19	1.15973e-17	100
HDX	KEGG_CITRATE_CYCLE_TCA_CYCLE	-1.18561	1.35477e-08	4.12711e-08	100
HES2	KEGG_CITRATE_CYCLE_TCA_CYCLE	-0.763181	3.73204e-09	1.23416e-08	100
HES7	KEGG_CITRATE_CYCLE_TCA_CYCLE	-0.653694	1.57273e-11	6.94909e-11	100
HEXIM2	KEGG_CITRATE_CYCLE_TCA_CYCLE	-0.443091	1.52929e-07	4.02454e-07	100
HEY1	KEGG_CITRATE_CYCLE_TCA_CYCLE	-0.792853	3.38461e-09	1.12777e-08	100
HEYL	KEGG_CITRATE_CYCLE_TCA_CYCLE	-0.25905	5.5578e-10	2.06086e-09	100
HHEX	KEGG_CITRATE_CYCLE_TCA_CYCLE	-0.985343	4.66705e-11	1.95688e-10	100
HIC1	KEGG_CITRATE_CYCLE_TCA_CYCLE	-0.385761	8.94113e-16	7.96821e-15	100
HIC2	KEGG_CITRATE_CYCLE_TCA_CYCLE	-0.461334	1.15121e-11	5.18243e-11	100
HIF1A	KEGG_CITRATE_CYCLE_TCA_CYCLE	0.489381	3.65882e-10	1.38603e-09	100
HIF1AN	KEGG_CITRATE_CYCLE_TCA_CYCLE	0.698684	1.15178e-18	1.86915e-17	100
HIF3A	KEGG_CITRATE_CYCLE_TCA_CYCLE	-0.708596	5.19491e-17	5.78704e-16	100
HIPK1	KEGG_CITRATE_CYCLE_TCA_CYCLE	0.452018	2.45692e-12	1.23268e-11	100
HIPK2	KEGG_CITRATE_CYCLE_TCA_CYCLE	0.2592	6.80767e-10	2.50663e-09	100
HIRA	KEGG_CITRATE_CYCLE_TCA_CYCLE	0.287697	4.43223e-06	9.72649e-06	100
HIVEP3	KEGG_CITRATE_CYCLE_TCA_CYCLE	-0.610998	5.84683e-09	1.86999e-08	100
HLF	KEGG_CITRATE_CYCLE_TCA_CYCLE	-0.23779	1.33852e-06	3.12797e-06	100
HLTF	KEGG_CITRATE_CYCLE_TCA_CYCLE	0.357467	3.8922e-22	1.88289e-20	100
HLX	KEGG_CITRATE_CYCLE_TCA_CYCLE	-0.751303	3.83248e-12	1.8624e-11	100
HMGB1	KEGG_CITRATE_CYCLE_TCA_CYCLE	0.340758	3.16043e-09	1.05844e-08	100
HMGN2	KEGG_CITRATE_CYCLE_TCA_CYCLE	0.663669	2.23797e-17	2.73657e-16	100
HMOX1	KEGG_CITRATE_CYCLE_TCA_CYCLE	-0.460378	7.98728e-10	2.90839e-09	100
HMX2	KEGG_CITRATE_CYCLE_TCA_CYCLE	-0.821354	5.31664e-11	2.20813e-10	100
HNF1A	KEGG_CITRATE_CYCLE_TCA_CYCLE	-0.338711	7.23231e-12	3.3299e-11	100
HNF4A	KEGG_CITRATE_CYCLE_TCA_CYCLE	-0.318552	1.64372e-09	5.76948e-09	100
HNRNPAB	KEGG_CITRATE_CYCLE_TCA_CYCLE	0.435575	7.40781e-20	1.63657e-18	100
HOMEZ	KEGG_CITRATE_CYCLE_TCA_CYCLE	0.852506	3.45036e-08	9.99009e-08	100
HOPX	KEGG_CITRATE_CYCLE_TCA_CYCLE	-0.454408	3.5299e-07	8.88899e-07	100
HOXA1	KEGG_CITRATE_CYCLE_TCA_CYCLE	-0.961839	2.37543e-11	1.0221e-10	100
HOXA13	KEGG_CITRATE_CYCLE_TCA_CYCLE	-0.481956	3.88584e-06	8.58476e-06	100
HOXA4	KEGG_CITRATE_CYCLE_TCA_CYCLE	-0.771284	1.48264e-14	1.07379e-13	100
HOXA7	KEGG_CITRATE_CYCLE_TCA_CYCLE	-0.743282	2.08577e-17	2.58655e-16	100
HOXB1	KEGG_CITRATE_CYCLE_TCA_CYCLE	-0.773735	2.96065e-07	7.52033e-07	100
HOXB13	KEGG_CITRATE_CYCLE_TCA_CYCLE	0.310217	1.47353e-11	6.53272e-11	100
HOXB2	KEGG_CITRATE_CYCLE_TCA_CYCLE	-0.48132	5.42718e-17	5.96989e-16	100
HOXB3	KEGG_CITRATE_CYCLE_TCA_CYCLE	-0.807872	3.24885e-08	9.49549e-08	100
HOXB4	KEGG_CITRATE_CYCLE_TCA_CYCLE	-0.552491	5.403e-09	1.74288e-08	100
HOXB8	KEGG_CITRATE_CYCLE_TCA_CYCLE	-1.14094	3.61122e-06	8.00497e-06	100
HOXC6	KEGG_CITRATE_CYCLE_TCA_CYCLE	0.624869	3.09768e-06	6.93089e-06	100
HOXC8	KEGG_CITRATE_CYCLE_TCA_CYCLE	-0.477872	1.18755e-07	3.1664e-07	100
HOXD10	KEGG_CITRATE_CYCLE_TCA_CYCLE	-0.646846	4.14879e-11	1.74795e-10	100
HOXD11	KEGG_CITRATE_CYCLE_TCA_CYCLE	-0.804302	1.44485e-14	1.05222e-13	100
HOXD12	KEGG_CITRATE_CYCLE_TCA_CYCLE	-1.0304	2.01315e-09	6.95736e-09	100
HOXD13	KEGG_CITRATE_CYCLE_TCA_CYCLE	-0.543292	1.47272e-14	1.06955e-13	100
HOXD3	KEGG_CITRATE_CYCLE_TCA_CYCLE	-1.10336	1.29145e-15	1.12424e-14	100
HOXD4	KEGG_CITRATE_CYCLE_TCA_CYCLE	-0.69242	2.60161e-20	6.27488e-19	100
HOXD9	KEGG_CITRATE_CYCLE_TCA_CYCLE	-0.439292	6.91885e-22	3.03161e-20	100
HR	KEGG_CITRATE_CYCLE_TCA_CYCLE	-0.400045	2.41358e-21	8.46042e-20	100
HSBP1	KEGG_CITRATE_CYCLE_TCA_CYCLE	0.400409	1.09714e-19	2.30751e-18	100
HSF5	KEGG_CITRATE_CYCLE_TCA_CYCLE	-0.298416	1.75886e-07	4.60103e-07	100
HTATIP2	KEGG_CITRATE_CYCLE_TCA_CYCLE	0.627807	2.51084e-08	7.43355e-08	100
HTATSF1	KEGG_CITRATE_CYCLE_TCA_CYCLE	0.693715	8.93784e-09	2.79515e-08	100
HTT	KEGG_CITRATE_CYCLE_TCA_CYCLE	0.330461	1.11443e-05	2.3495e-05	100
ICMT	KEGG_CITRATE_CYCLE_TCA_CYCLE	0.705478	1.49902e-13	9.16493e-13	100
ID1	KEGG_CITRATE_CYCLE_TCA_CYCLE	-0.474628	6.07908e-08	1.70383e-07	100
ID3	KEGG_CITRATE_CYCLE_TCA_CYCLE	-0.764955	1.24337e-09	4.41732e-09	100
ID4	KEGG_CITRATE_CYCLE_TCA_CYCLE	-0.451517	1.51016e-06	3.49491e-06	100
IFT57	KEGG_CITRATE_CYCLE_TCA_CYCLE	0.583726	6.34366e-12	2.97281e-11	100
IGF2	KEGG_CITRATE_CYCLE_TCA_CYCLE	-0.401042	1.76006e-18	2.69023e-17	100
IGSF1	KEGG_CITRATE_CYCLE_TCA_CYCLE	-0.606103	2.30232e-18	3.43909e-17	100
IKZF4	KEGG_CITRATE_CYCLE_TCA_CYCLE	-0.767979	5.43888e-19	9.46942e-18	100
IKZF5	KEGG_CITRATE_CYCLE_TCA_CYCLE	0.357035	5.8759e-08	1.6504e-07	100
IL10	KEGG_CITRATE_CYCLE_TCA_CYCLE	-0.956383	2.01536e-14	1.4129e-13	100
IL11	KEGG_CITRATE_CYCLE_TCA_CYCLE	-0.889222	3.5387e-09	1.17614e-08	100
IL16	KEGG_CITRATE_CYCLE_TCA_CYCLE	-0.218776	2.1067e-12	1.06921e-11	100
IL1B	KEGG_CITRATE_CYCLE_TCA_CYCLE	-0.416136	1.48126e-07	3.90986e-07	100
IL29	KEGG_CITRATE_CYCLE_TCA_CYCLE	-0.370084	5.7148e-11	2.35564e-10	100
IL6	KEGG_CITRATE_CYCLE_TCA_CYCLE	-0.393114	2.15083e-06	4.91699e-06	100
ILF2	KEGG_CITRATE_CYCLE_TCA_CYCLE	0.29992	3.39686e-28	2.23258e-25	100
ILF3	KEGG_CITRATE_CYCLE_TCA_CYCLE	0.313955	3.15945e-05	6.19403e-05	100
INHBA	KEGG_CITRATE_CYCLE_TCA_CYCLE	-0.361829	1.02707e-06	2.43697e-06	100
INS	KEGG_CITRATE_CYCLE_TCA_CYCLE	-0.41726	3.05242e-09	1.02619e-08	100
INSM2	KEGG_CITRATE_CYCLE_TCA_CYCLE	-0.620801	1.97617e-12	1.01077e-11	100
IRAK2	KEGG_CITRATE_CYCLE_TCA_CYCLE	-0.561652	2.12142e-13	1.26467e-12	100
IRF3	KEGG_CITRATE_CYCLE_TCA_CYCLE	-0.44413	2.05436e-08	6.14438e-08	100
IRF4	KEGG_CITRATE_CYCLE_TCA_CYCLE	-0.202885	3.92852e-08	1.12629e-07	100
IRF7	KEGG_CITRATE_CYCLE_TCA_CYCLE	-0.579713	1.19867e-06	2.82121e-06	100
IRX1	KEGG_CITRATE_CYCLE_TCA_CYCLE	-0.46073	3.53052e-08	1.01885e-07	100
IRX6	KEGG_CITRATE_CYCLE_TCA_CYCLE	-0.343998	4.79727e-11	2.00509e-10	100
ISL1	KEGG_CITRATE_CYCLE_TCA_CYCLE	-0.398335	2.55089e-15	2.08919e-14	100
ISL2	KEGG_CITRATE_CYCLE_TCA_CYCLE	-0.516541	6.83906e-09	2.17148e-08	100
ITGB3BP	KEGG_CITRATE_CYCLE_TCA_CYCLE	0.467832	2.44336e-07	6.27303e-07	100
JAZF1	KEGG_CITRATE_CYCLE_TCA_CYCLE	-0.217319	9.60771e-09	2.98919e-08	100
JDP2	KEGG_CITRATE_CYCLE_TCA_CYCLE	-0.535802	5.31815e-14	3.42682e-13	100
KCNH1	KEGG_CITRATE_CYCLE_TCA_CYCLE	-0.473483	7.15225e-08	1.97929e-07	100
KCNH2	KEGG_CITRATE_CYCLE_TCA_CYCLE	-0.428947	4.72867e-17	5.31268e-16	100
KCNH3	KEGG_CITRATE_CYCLE_TCA_CYCLE	-0.341041	4.41225e-15	3.48343e-14	100
KCNH4	KEGG_CITRATE_CYCLE_TCA_CYCLE	-0.385777	4.42241e-12	2.1294e-11	100
KCNH5	KEGG_CITRATE_CYCLE_TCA_CYCLE	-0.842706	6.28572e-10	2.32421e-09	100
KCNIP3	KEGG_CITRATE_CYCLE_TCA_CYCLE	-0.499482	3.9391e-22	1.88289e-20	100
KDM2B	KEGG_CITRATE_CYCLE_TCA_CYCLE	-0.365399	4.84716e-09	1.57908e-08	100
KDM5B	KEGG_CITRATE_CYCLE_TCA_CYCLE	0.461409	2.87301e-17	3.44893e-16	100
KEAP1	KEGG_CITRATE_CYCLE_TCA_CYCLE	0.316463	4.28552e-11	1.79978e-10	100
KHDRBS1	KEGG_CITRATE_CYCLE_TCA_CYCLE	0.629319	3.48266e-16	3.37857e-15	100
KHDRBS2	KEGG_CITRATE_CYCLE_TCA_CYCLE	-1.30069	9.46964e-19	1.56577e-17	100
KLF1	KEGG_CITRATE_CYCLE_TCA_CYCLE	-0.505621	1.37416e-18	2.13767e-17	100
KLF12	KEGG_CITRATE_CYCLE_TCA_CYCLE	-0.381253	3.822e-08	1.09695e-07	100
KLF14	KEGG_CITRATE_CYCLE_TCA_CYCLE	-0.671317	6.74751e-12	3.15038e-11	100
KLF17	KEGG_CITRATE_CYCLE_TCA_CYCLE	-0.874266	8.03124e-10	2.92035e-09	100
KLF2	KEGG_CITRATE_CYCLE_TCA_CYCLE	-0.462243	8.02622e-11	3.2513e-10	100
KLF5	KEGG_CITRATE_CYCLE_TCA_CYCLE	-0.56489	2.12458e-07	5.50297e-07	100
KLF7	KEGG_CITRATE_CYCLE_TCA_CYCLE	-0.371917	1.06175e-07	2.85122e-07	100
KLF8	KEGG_CITRATE_CYCLE_TCA_CYCLE	-0.547964	2.25456e-19	4.32644e-18	100
KLHL31	KEGG_CITRATE_CYCLE_TCA_CYCLE	-0.944898	2.16047e-05	4.3391e-05	100
KRAS	KEGG_CITRATE_CYCLE_TCA_CYCLE	0.376209	2.20596e-16	2.20512e-15	100
L3MBTL	KEGG_CITRATE_CYCLE_TCA_CYCLE	-0.474731	4.54833e-19	8.19011e-18	100
L3MBTL3	KEGG_CITRATE_CYCLE_TCA_CYCLE	0.901685	9.22076e-07	2.1914e-06	100
L3MBTL4	KEGG_CITRATE_CYCLE_TCA_CYCLE	-0.295968	9.26036e-09	2.89139e-08	100
LANCL2	KEGG_CITRATE_CYCLE_TCA_CYCLE	0.58888	1.80291e-20	4.69292e-19	100
LASS2	KEGG_CITRATE_CYCLE_TCA_CYCLE	0.377175	1.81399e-22	9.83397e-21	100
LASS3	KEGG_CITRATE_CYCLE_TCA_CYCLE	-0.670431	7.18711e-13	3.94077e-12	100
LASS5	KEGG_CITRATE_CYCLE_TCA_CYCLE	0.571666	4.2755e-16	4.00586e-15	100
LASS6	KEGG_CITRATE_CYCLE_TCA_CYCLE	0.615303	3.66098e-20	8.59351e-19	100
LBX1	KEGG_CITRATE_CYCLE_TCA_CYCLE	-0.5815	3.29529e-08	9.59394e-08	100
LBX2	KEGG_CITRATE_CYCLE_TCA_CYCLE	-0.694619	1.23323e-10	4.91236e-10	100
LCOR	KEGG_CITRATE_CYCLE_TCA_CYCLE	0.594402	6.86869e-08	1.90684e-07	100
LCORL	KEGG_CITRATE_CYCLE_TCA_CYCLE	0.491006	7.60843e-10	2.77428e-09	100
LEO1	KEGG_CITRATE_CYCLE_TCA_CYCLE	0.551785	8.02174e-26	1.50637e-23	100
LHX1	KEGG_CITRATE_CYCLE_TCA_CYCLE	-0.438251	2.93725e-10	1.12239e-09	100
LHX3	KEGG_CITRATE_CYCLE_TCA_CYCLE	-0.398103	4.03279e-10	1.51894e-09	100
LHX5	KEGG_CITRATE_CYCLE_TCA_CYCLE	-0.839095	4.65203e-16	4.32162e-15	100
LHX6	KEGG_CITRATE_CYCLE_TCA_CYCLE	-0.674673	4.43445e-14	2.92185e-13	100
LHX9	KEGG_CITRATE_CYCLE_TCA_CYCLE	-0.537308	8.0424e-09	2.5261e-08	100
LIF	KEGG_CITRATE_CYCLE_TCA_CYCLE	-0.483281	3.35422e-08	9.75136e-08	100
LIMD1	KEGG_CITRATE_CYCLE_TCA_CYCLE	0.6742	1.24116e-08	3.80304e-08	100
LIN28	KEGG_CITRATE_CYCLE_TCA_CYCLE	-0.829741	3.67825e-09	1.2179e-08	100
LIN54	KEGG_CITRATE_CYCLE_TCA_CYCLE	0.605204	4.71003e-12	2.25139e-11	100
LITAF	KEGG_CITRATE_CYCLE_TCA_CYCLE	0.712197	3.5522e-08	1.02398e-07	100
LMCD1	KEGG_CITRATE_CYCLE_TCA_CYCLE	-0.385459	3.93011e-18	5.58318e-17	100
LMO1	KEGG_CITRATE_CYCLE_TCA_CYCLE	-1.03004	1.81637e-08	5.45743e-08	100
LMO3	KEGG_CITRATE_CYCLE_TCA_CYCLE	-0.222096	8.66476e-08	2.36549e-07	100
LMO4	KEGG_CITRATE_CYCLE_TCA_CYCLE	-0.247654	1.39644e-05	2.8953e-05	100
LMX1A	KEGG_CITRATE_CYCLE_TCA_CYCLE	-0.213702	5.19829e-07	1.27842e-06	100
LMX1B	KEGG_CITRATE_CYCLE_TCA_CYCLE	-0.949931	4.46089e-10	1.67061e-09	100
LOC728361	KEGG_CITRATE_CYCLE_TCA_CYCLE	-0.597045	1.18944e-11	5.33626e-11	100
LOC729991-MEF2B	KEGG_CITRATE_CYCLE_TCA_CYCLE	-0.375712	2.46756e-12	1.23566e-11	100
LRPPRC	KEGG_CITRATE_CYCLE_TCA_CYCLE	0.259328	1.35655e-20	3.63916e-19	100
LYL1	KEGG_CITRATE_CYCLE_TCA_CYCLE	-0.760981	1.3434e-17	1.73981e-16	100
LZTS1	KEGG_CITRATE_CYCLE_TCA_CYCLE	-0.518591	1.17788e-16	1.22883e-15	100
MAEL	KEGG_CITRATE_CYCLE_TCA_CYCLE	-0.455094	7.61783e-06	1.62691e-05	100
MAFK	KEGG_CITRATE_CYCLE_TCA_CYCLE	-0.989657	6.93083e-12	3.21361e-11	100
MAGED1	KEGG_CITRATE_CYCLE_TCA_CYCLE	0.363517	2.52721e-19	4.81453e-18	100
MAMLD1	KEGG_CITRATE_CYCLE_TCA_CYCLE	-0.352948	3.69432e-17	4.27857e-16	100
MAMSTR	KEGG_CITRATE_CYCLE_TCA_CYCLE	-0.771954	1.98448e-18	2.99839e-17	100
MAP2K1	KEGG_CITRATE_CYCLE_TCA_CYCLE	0.383117	9.49402e-23	5.8046e-21	100
MAPK1	KEGG_CITRATE_CYCLE_TCA_CYCLE	0.402384	1.38056e-25	2.31464e-23	100
MAPK15	KEGG_CITRATE_CYCLE_TCA_CYCLE	-0.451775	1.01953e-16	1.07645e-15	100
MAPRE3	KEGG_CITRATE_CYCLE_TCA_CYCLE	0.499478	2.52052e-10	9.73047e-10	100
MCM8	KEGG_CITRATE_CYCLE_TCA_CYCLE	0.635653	3.19876e-15	2.57962e-14	100
MCTS1	KEGG_CITRATE_CYCLE_TCA_CYCLE	0.590201	1.17078e-17	1.53899e-16	100
MDFIC	KEGG_CITRATE_CYCLE_TCA_CYCLE	-0.911011	2.10512e-14	1.468e-13	100
MDM2	KEGG_CITRATE_CYCLE_TCA_CYCLE	0.48861	6.55862e-12	3.06808e-11	100
MECP2	KEGG_CITRATE_CYCLE_TCA_CYCLE	-0.64664	3.35905e-06	7.47119e-06	100
MED21	KEGG_CITRATE_CYCLE_TCA_CYCLE	0.214943	1.76081e-05	3.59967e-05	100
MED23	KEGG_CITRATE_CYCLE_TCA_CYCLE	0.376878	5.86108e-17	6.42033e-16	100
MED27	KEGG_CITRATE_CYCLE_TCA_CYCLE	0.879129	4.13348e-21	1.32523e-19	100
MEF2C	KEGG_CITRATE_CYCLE_TCA_CYCLE	-0.183001	6.05462e-07	1.47522e-06	100
MEIS1	KEGG_CITRATE_CYCLE_TCA_CYCLE	-0.172042	1.32837e-06	3.10702e-06	100
MEIS2	KEGG_CITRATE_CYCLE_TCA_CYCLE	-0.256587	1.05792e-06	2.5079e-06	100
MEIS3	KEGG_CITRATE_CYCLE_TCA_CYCLE	-0.760094	2.82279e-15	2.29756e-14	100
MEOX1	KEGG_CITRATE_CYCLE_TCA_CYCLE	-0.727207	1.53757e-17	1.95278e-16	100
MEOX2	KEGG_CITRATE_CYCLE_TCA_CYCLE	-0.840674	3.40139e-15	2.73464e-14	100
MIER3	KEGG_CITRATE_CYCLE_TCA_CYCLE	0.295911	5.25879e-07	1.29209e-06	100
MITF	KEGG_CITRATE_CYCLE_TCA_CYCLE	-0.275959	1.5356e-06	3.55065e-06	100
MIXL1	KEGG_CITRATE_CYCLE_TCA_CYCLE	-0.966178	7.43386e-12	3.41672e-11	100
MKL1	KEGG_CITRATE_CYCLE_TCA_CYCLE	-0.290285	2.41952e-08	7.17937e-08	100
MKX	KEGG_CITRATE_CYCLE_TCA_CYCLE	-0.202787	1.3134e-07	3.49133e-07	100
MLLT6	KEGG_CITRATE_CYCLE_TCA_CYCLE	-0.207336	2.21147e-06	5.04683e-06	100
MLX	KEGG_CITRATE_CYCLE_TCA_CYCLE	0.358529	4.90635e-15	3.82944e-14	100
MLXIP	KEGG_CITRATE_CYCLE_TCA_CYCLE	-0.295514	2.86822e-08	8.43463e-08	100
MLXIPL	KEGG_CITRATE_CYCLE_TCA_CYCLE	-0.319541	3.99628e-11	1.68639e-10	100
MORC2	KEGG_CITRATE_CYCLE_TCA_CYCLE	0.386018	2.5352e-06	5.72106e-06	100
MORC4	KEGG_CITRATE_CYCLE_TCA_CYCLE	0.404398	3.06959e-24	2.98888e-22	100
MORF4L1	KEGG_CITRATE_CYCLE_TCA_CYCLE	0.264871	2.27479e-10	8.82068e-10	100
MORF4L2	KEGG_CITRATE_CYCLE_TCA_CYCLE	0.280673	6.97679e-19	1.18335e-17	100
MRPL28	KEGG_CITRATE_CYCLE_TCA_CYCLE	0.397389	2.53189e-12	1.26546e-11	100
MSC	KEGG_CITRATE_CYCLE_TCA_CYCLE	-0.342291	7.1895e-12	3.316e-11	100
MSL3	KEGG_CITRATE_CYCLE_TCA_CYCLE	0.488802	2.3135e-11	9.9708e-11	100
MSRB2	KEGG_CITRATE_CYCLE_TCA_CYCLE	0.585766	1.33555e-12	7.10762e-12	100
MSX1	KEGG_CITRATE_CYCLE_TCA_CYCLE	-0.58846	4.21427e-05	8.093e-05	100
MTA2	KEGG_CITRATE_CYCLE_TCA_CYCLE	0.465678	5.58635e-22	2.53216e-20	100
MTA3	KEGG_CITRATE_CYCLE_TCA_CYCLE	0.446778	3.0654e-07	7.77139e-07	100
MTDH	KEGG_CITRATE_CYCLE_TCA_CYCLE	0.234589	3.09476e-18	4.52006e-17	100
MTF1	KEGG_CITRATE_CYCLE_TCA_CYCLE	0.661069	3.03962e-19	5.66749e-18	100
MXD3	KEGG_CITRATE_CYCLE_TCA_CYCLE	-0.767679	5.35295e-16	4.90345e-15	100
MYC	KEGG_CITRATE_CYCLE_TCA_CYCLE	0.423173	6.50357e-08	1.8093e-07	100
MYCBP	KEGG_CITRATE_CYCLE_TCA_CYCLE	0.481062	1.20574e-21	4.7312e-20	100
MYCN	KEGG_CITRATE_CYCLE_TCA_CYCLE	-0.627375	1.4226e-12	7.51006e-12	100
MYF5	KEGG_CITRATE_CYCLE_TCA_CYCLE	-0.483983	3.53817e-07	8.9013e-07	100
MYNN	KEGG_CITRATE_CYCLE_TCA_CYCLE	0.296108	4.94662e-08	1.39986e-07	100
MYO6	KEGG_CITRATE_CYCLE_TCA_CYCLE	0.393255	2.89218e-08	8.49556e-08	100
MYOCD	KEGG_CITRATE_CYCLE_TCA_CYCLE	-0.306492	1.63795e-08	4.94961e-08	100
MYOD1	KEGG_CITRATE_CYCLE_TCA_CYCLE	-0.424592	6.83497e-10	2.51317e-09	100
MYOG	KEGG_CITRATE_CYCLE_TCA_CYCLE	-0.459318	8.9573e-08	2.43021e-07	100
MYPOP	KEGG_CITRATE_CYCLE_TCA_CYCLE	-0.497882	6.03242e-06	1.29994e-05	100
MYT1L	KEGG_CITRATE_CYCLE_TCA_CYCLE	-0.22221	4.73585e-08	1.34455e-07	100
MZF1	KEGG_CITRATE_CYCLE_TCA_CYCLE	-0.221207	4.73911e-06	1.03567e-05	100
NAB2	KEGG_CITRATE_CYCLE_TCA_CYCLE	-0.426354	1.13524e-21	4.52202e-20	100
NACC2	KEGG_CITRATE_CYCLE_TCA_CYCLE	-0.356863	3.55282e-09	1.17934e-08	100
NANOG	KEGG_CITRATE_CYCLE_TCA_CYCLE	-0.605997	8.37163e-08	2.28806e-07	100
NARG1	KEGG_CITRATE_CYCLE_TCA_CYCLE	0.302166	5.42491e-13	3.03448e-12	100
NAT14	KEGG_CITRATE_CYCLE_TCA_CYCLE	-0.460417	2.136e-07	5.52712e-07	100
NCOA2	KEGG_CITRATE_CYCLE_TCA_CYCLE	0.39903	2.11881e-14	1.47364e-13	100
NCOA4	KEGG_CITRATE_CYCLE_TCA_CYCLE	0.438862	1.80371e-18	2.74101e-17	100
NDUFA13	KEGG_CITRATE_CYCLE_TCA_CYCLE	0.254749	5.57612e-09	1.79432e-08	100
NEDD8	KEGG_CITRATE_CYCLE_TCA_CYCLE	0.331454	1.11179e-19	2.31975e-18	100
NEUROD2	KEGG_CITRATE_CYCLE_TCA_CYCLE	-0.812829	6.12215e-09	1.95329e-08	100
NEUROG1	KEGG_CITRATE_CYCLE_TCA_CYCLE	-0.624153	4.81989e-14	3.14429e-13	100
NEUROG2	KEGG_CITRATE_CYCLE_TCA_CYCLE	-0.802307	1.28949e-11	5.77525e-11	100
NFAM1	KEGG_CITRATE_CYCLE_TCA_CYCLE	-0.673463	1.3422e-21	5.04093e-20	100
NFATC1	KEGG_CITRATE_CYCLE_TCA_CYCLE	-0.4705	6.3944e-08	1.7827e-07	100
NFATC2	KEGG_CITRATE_CYCLE_TCA_CYCLE	-0.327248	4.46113e-09	1.46421e-08	100
NFATC2IP	KEGG_CITRATE_CYCLE_TCA_CYCLE	-0.448914	1.18499e-06	2.79402e-06	100
NFATC4	KEGG_CITRATE_CYCLE_TCA_CYCLE	-0.288112	4.60295e-22	2.16092e-20	100
NFE2	KEGG_CITRATE_CYCLE_TCA_CYCLE	-0.640596	6.93527e-06	1.48961e-05	100
NFE2L1	KEGG_CITRATE_CYCLE_TCA_CYCLE	0.462588	9.70128e-15	7.24564e-14	100
NFKBIZ	KEGG_CITRATE_CYCLE_TCA_CYCLE	-0.489973	4.65165e-06	1.01825e-05	100
NFYC	KEGG_CITRATE_CYCLE_TCA_CYCLE	1.00191	8.02832e-09	2.5247e-08	100
NHLH1	KEGG_CITRATE_CYCLE_TCA_CYCLE	-0.576017	8.72384e-08	2.37668e-07	100
NHLH2	KEGG_CITRATE_CYCLE_TCA_CYCLE	-0.883283	2.76182e-07	7.04252e-07	100
NIF3L1	KEGG_CITRATE_CYCLE_TCA_CYCLE	0.551627	2.46865e-21	8.52344e-20	100
NKRF	KEGG_CITRATE_CYCLE_TCA_CYCLE	0.667467	8.73712e-12	4.00172e-11	100
NKX1-2	KEGG_CITRATE_CYCLE_TCA_CYCLE	-0.653568	2.77548e-13	1.63238e-12	100
NKX2-1	KEGG_CITRATE_CYCLE_TCA_CYCLE	-0.801142	5.13058e-19	8.99219e-18	100
NKX2-3	KEGG_CITRATE_CYCLE_TCA_CYCLE	-0.613682	7.60092e-08	2.09904e-07	100
NKX2-4	KEGG_CITRATE_CYCLE_TCA_CYCLE	-0.504865	5.44098e-08	1.53316e-07	100
NKX2-5	KEGG_CITRATE_CYCLE_TCA_CYCLE	-0.595285	8.5518e-11	3.45887e-10	100
NKX2-8	KEGG_CITRATE_CYCLE_TCA_CYCLE	-0.598271	1.16475e-09	4.1605e-09	100
NKX3-2	KEGG_CITRATE_CYCLE_TCA_CYCLE	-0.412447	5.32017e-08	1.50207e-07	100
NKX6-1	KEGG_CITRATE_CYCLE_TCA_CYCLE	-0.708573	1.85591e-09	6.47106e-09	100
NKX6-3	KEGG_CITRATE_CYCLE_TCA_CYCLE	-0.688426	3.61905e-08	1.04211e-07	100
NLRC3	KEGG_CITRATE_CYCLE_TCA_CYCLE	-0.770666	2.25019e-24	2.27529e-22	100
NLRP3	KEGG_CITRATE_CYCLE_TCA_CYCLE	-0.279482	1.94167e-12	9.97003e-12	100
NME1-NME2	KEGG_CITRATE_CYCLE_TCA_CYCLE	0.525831	9.16482e-22	3.84424e-20	100
NME2	KEGG_CITRATE_CYCLE_TCA_CYCLE	0.548923	1.23864e-16	1.28204e-15	100
NOD2	KEGG_CITRATE_CYCLE_TCA_CYCLE	-0.393454	1.92989e-14	1.36024e-13	100
NODAL	KEGG_CITRATE_CYCLE_TCA_CYCLE	-0.502478	9.27428e-08	2.50587e-07	100
NONO	KEGG_CITRATE_CYCLE_TCA_CYCLE	0.350722	1.87483e-22	9.85785e-21	100
NOTCH1	KEGG_CITRATE_CYCLE_TCA_CYCLE	-0.507574	4.73208e-14	3.1024e-13	100
NOTCH3	KEGG_CITRATE_CYCLE_TCA_CYCLE	-0.425944	1.06521e-09	3.82573e-09	100
NOTCH4	KEGG_CITRATE_CYCLE_TCA_CYCLE	-0.450878	1.15424e-20	3.16094e-19	100
NOTO	KEGG_CITRATE_CYCLE_TCA_CYCLE	-0.550258	1.27837e-09	4.52944e-09	100
NPAS1	KEGG_CITRATE_CYCLE_TCA_CYCLE	-0.456284	2.80406e-09	9.46324e-09	100
NPAS3	KEGG_CITRATE_CYCLE_TCA_CYCLE	-0.543737	1.40868e-25	2.31464e-23	100
NPAS4	KEGG_CITRATE_CYCLE_TCA_CYCLE	-0.988725	1.89066e-12	9.72711e-12	100
NPM1	KEGG_CITRATE_CYCLE_TCA_CYCLE	0.220226	1.96811e-09	6.82606e-09	100
NR1D1	KEGG_CITRATE_CYCLE_TCA_CYCLE	-0.530119	2.69525e-13	1.5959e-12	100
NR1H4	KEGG_CITRATE_CYCLE_TCA_CYCLE	-0.561651	2.48537e-06	5.61825e-06	100
NR1I2	KEGG_CITRATE_CYCLE_TCA_CYCLE	-0.257566	3.35678e-08	9.75136e-08	100
NR1I3	KEGG_CITRATE_CYCLE_TCA_CYCLE	-0.251177	1.49426e-07	3.94023e-07	100
NR2E1	KEGG_CITRATE_CYCLE_TCA_CYCLE	-0.348601	8.34137e-08	2.28646e-07	100
NR2E3	KEGG_CITRATE_CYCLE_TCA_CYCLE	-0.552615	2.45184e-15	2.02066e-14	100
NR2F1	KEGG_CITRATE_CYCLE_TCA_CYCLE	-0.259499	7.43999e-10	2.728e-09	100
NR4A2	KEGG_CITRATE_CYCLE_TCA_CYCLE	-0.688233	2.99835e-07	7.60876e-07	100
NR4A3	KEGG_CITRATE_CYCLE_TCA_CYCLE	-0.41181	4.01558e-07	1.00417e-06	100
NR5A1	KEGG_CITRATE_CYCLE_TCA_CYCLE	-0.390741	1.53402e-12	8.00189e-12	100
NR5A2	KEGG_CITRATE_CYCLE_TCA_CYCLE	-0.769184	9.02787e-08	2.44418e-07	100
NR6A1	KEGG_CITRATE_CYCLE_TCA_CYCLE	-0.903437	3.15553e-08	9.23819e-08	100
NRBF2	KEGG_CITRATE_CYCLE_TCA_CYCLE	0.713098	3.69203e-12	1.80081e-11	100
NRG1	KEGG_CITRATE_CYCLE_TCA_CYCLE	-0.650332	4.24004e-16	4.00586e-15	100
NRIP1	KEGG_CITRATE_CYCLE_TCA_CYCLE	0.764776	3.10127e-13	1.80381e-12	100
NRIP2	KEGG_CITRATE_CYCLE_TCA_CYCLE	-0.621134	3.84884e-21	1.24921e-19	100
NRK	KEGG_CITRATE_CYCLE_TCA_CYCLE	-0.418982	6.00838e-08	1.68581e-07	100
NUP62	KEGG_CITRATE_CYCLE_TCA_CYCLE	0.75993	3.14168e-09	1.0535e-08	100
OLIG1	KEGG_CITRATE_CYCLE_TCA_CYCLE	-0.499378	1.12085e-09	4.01458e-09	100
OLIG3	KEGG_CITRATE_CYCLE_TCA_CYCLE	-0.759475	4.36309e-07	1.0852e-06	100
ONECUT1	KEGG_CITRATE_CYCLE_TCA_CYCLE	-0.571701	2.87862e-13	1.6855e-12	100
ONECUT3	KEGG_CITRATE_CYCLE_TCA_CYCLE	-0.476539	1.28102e-06	3.00697e-06	100
ORC2L	KEGG_CITRATE_CYCLE_TCA_CYCLE	0.239454	1.321e-07	3.50799e-07	100
OSM	KEGG_CITRATE_CYCLE_TCA_CYCLE	-0.441918	2.98958e-08	8.77187e-08	100
OTX2	KEGG_CITRATE_CYCLE_TCA_CYCLE	-0.357517	1.84794e-07	4.82448e-07	100
PA2G4	KEGG_CITRATE_CYCLE_TCA_CYCLE	0.392325	5.0324e-16	4.64217e-15	100
PADI4	KEGG_CITRATE_CYCLE_TCA_CYCLE	-0.343646	2.8686e-11	1.22428e-10	100
PAF1	KEGG_CITRATE_CYCLE_TCA_CYCLE	0.661901	8.83988e-10	3.20111e-09	100
PAWR	KEGG_CITRATE_CYCLE_TCA_CYCLE	0.428576	4.57208e-12	2.19343e-11	100
PAX1	KEGG_CITRATE_CYCLE_TCA_CYCLE	-0.507104	6.07054e-11	2.4859e-10	100
PAX2	KEGG_CITRATE_CYCLE_TCA_CYCLE	-0.309523	2.04153e-11	8.85066e-11	100
PAX3	KEGG_CITRATE_CYCLE_TCA_CYCLE	-0.508109	6.40314e-08	1.78325e-07	100
PAX4	KEGG_CITRATE_CYCLE_TCA_CYCLE	-0.233745	1.81256e-08	5.45218e-08	100
PAX5	KEGG_CITRATE_CYCLE_TCA_CYCLE	-0.50001	8.88851e-14	5.52432e-13	100
PAX6	KEGG_CITRATE_CYCLE_TCA_CYCLE	-0.271596	2.23803e-06	5.10302e-06	100
PAX7	KEGG_CITRATE_CYCLE_TCA_CYCLE	-0.472713	7.33522e-07	1.77245e-06	100
PAX8	KEGG_CITRATE_CYCLE_TCA_CYCLE	-0.380349	1.09622e-12	5.88156e-12	100
PBRM1	KEGG_CITRATE_CYCLE_TCA_CYCLE	0.266673	1.22153e-15	1.06691e-14	100
PBX2	KEGG_CITRATE_CYCLE_TCA_CYCLE	-0.529658	5.98757e-07	1.46159e-06	100
PBX4	KEGG_CITRATE_CYCLE_TCA_CYCLE	-0.617847	2.49641e-21	8.52344e-20	100
PBXIP1	KEGG_CITRATE_CYCLE_TCA_CYCLE	-0.42249	1.95843e-15	1.65553e-14	100
PCBD1	KEGG_CITRATE_CYCLE_TCA_CYCLE	0.319253	3.34917e-19	6.20069e-18	100
PCBD2	KEGG_CITRATE_CYCLE_TCA_CYCLE	0.726103	2.71356e-13	1.60313e-12	100
PCGF1	KEGG_CITRATE_CYCLE_TCA_CYCLE	0.344769	4.60571e-12	2.20554e-11	100
PDCD4	KEGG_CITRATE_CYCLE_TCA_CYCLE	0.554349	5.70072e-16	5.20388e-15	100
PDLIM1	KEGG_CITRATE_CYCLE_TCA_CYCLE	-0.201026	9.03463e-06	1.91703e-05	100
PDX1	KEGG_CITRATE_CYCLE_TCA_CYCLE	-0.593941	2.9144e-11	1.24181e-10	100
PEG3	KEGG_CITRATE_CYCLE_TCA_CYCLE	-0.617451	7.03795e-16	6.35834e-15	100
PEX14	KEGG_CITRATE_CYCLE_TCA_CYCLE	-0.484144	1.28378e-19	2.59182e-18	100
PFDN1	KEGG_CITRATE_CYCLE_TCA_CYCLE	0.536166	3.97262e-24	3.60138e-22	100
PFDN5	KEGG_CITRATE_CYCLE_TCA_CYCLE	0.390585	1.01454e-12	5.4656e-12	100
PFN1	KEGG_CITRATE_CYCLE_TCA_CYCLE	0.492771	3.18126e-06	7.10581e-06	100
PGR	KEGG_CITRATE_CYCLE_TCA_CYCLE	-0.223174	8.89431e-07	2.11996e-06	100
PHB	KEGG_CITRATE_CYCLE_TCA_CYCLE	0.448991	1.43902e-27	4.72899e-25	100
PHB2	KEGG_CITRATE_CYCLE_TCA_CYCLE	0.581284	1.91627e-17	2.39899e-16	100
PHF19	KEGG_CITRATE_CYCLE_TCA_CYCLE	-0.303189	9.72091e-16	8.60481e-15	100
PHF20	KEGG_CITRATE_CYCLE_TCA_CYCLE	0.387817	4.58527e-17	5.17368e-16	100
PHF5A	KEGG_CITRATE_CYCLE_TCA_CYCLE	0.74684	1.13005e-17	1.49291e-16	100
PHF6	KEGG_CITRATE_CYCLE_TCA_CYCLE	0.37752	2.04202e-20	5.16199e-19	100
PHOX2A	KEGG_CITRATE_CYCLE_TCA_CYCLE	-0.352893	3.28885e-05	6.42853e-05	100
PHOX2B	KEGG_CITRATE_CYCLE_TCA_CYCLE	-0.311953	4.5404e-08	1.29046e-07	100
PITX1	KEGG_CITRATE_CYCLE_TCA_CYCLE	-0.777222	5.99869e-11	2.46031e-10	100
PITX2	KEGG_CITRATE_CYCLE_TCA_CYCLE	-0.933844	3.74979e-08	1.0774e-07	100
PITX3	KEGG_CITRATE_CYCLE_TCA_CYCLE	-0.585403	9.33552e-09	2.9114e-08	100
PKIG	KEGG_CITRATE_CYCLE_TCA_CYCLE	-0.25922	4.86454e-09	1.57947e-08	100
PKNOX2	KEGG_CITRATE_CYCLE_TCA_CYCLE	-1.06821	3.45349e-18	5.01615e-17	100
PLAG1	KEGG_CITRATE_CYCLE_TCA_CYCLE	-0.777727	7.83715e-13	4.26581e-12	100
PLAGL1	KEGG_CITRATE_CYCLE_TCA_CYCLE	-0.373035	1.05915e-08	3.2875e-08	100
PLRG1	KEGG_CITRATE_CYCLE_TCA_CYCLE	0.319658	1.49022e-12	7.78883e-12	100
PML	KEGG_CITRATE_CYCLE_TCA_CYCLE	-0.298712	8.76721e-10	3.17917e-09	100
PNRC2	KEGG_CITRATE_CYCLE_TCA_CYCLE	0.356079	5.37015e-17	5.93198e-16	100
POGK	KEGG_CITRATE_CYCLE_TCA_CYCLE	0.514493	1.68155e-15	1.4447e-14	100
POLR2K	KEGG_CITRATE_CYCLE_TCA_CYCLE	0.30575	9.73424e-21	2.75175e-19	100
POLR2L	KEGG_CITRATE_CYCLE_TCA_CYCLE	0.41527	1.50001e-09	5.28621e-09	100
POLR3F	KEGG_CITRATE_CYCLE_TCA_CYCLE	0.652431	1.03798e-14	7.66533e-14	100
POLR3K	KEGG_CITRATE_CYCLE_TCA_CYCLE	0.983692	8.97557e-16	7.97189e-15	100
POU2F2	KEGG_CITRATE_CYCLE_TCA_CYCLE	-0.469438	4.98576e-21	1.52414e-19	100
POU2F3	KEGG_CITRATE_CYCLE_TCA_CYCLE	-0.947657	1.0808e-17	1.43507e-16	100
POU3F1	KEGG_CITRATE_CYCLE_TCA_CYCLE	-1.01083	3.45652e-13	1.9841e-12	100
POU3F2	KEGG_CITRATE_CYCLE_TCA_CYCLE	-0.481857	2.35678e-07	6.05667e-07	100
POU3F3	KEGG_CITRATE_CYCLE_TCA_CYCLE	-0.715217	7.66833e-07	1.84785e-06	100
POU4F1	KEGG_CITRATE_CYCLE_TCA_CYCLE	-0.850719	4.4683e-16	4.16566e-15	100
POU4F2	KEGG_CITRATE_CYCLE_TCA_CYCLE	-0.481333	2.6166e-09	8.8762e-09	100
POU5F1	KEGG_CITRATE_CYCLE_TCA_CYCLE	-1.76628	1.31282e-08	4.01326e-08	100
POU5F1B	KEGG_CITRATE_CYCLE_TCA_CYCLE	-1.11158	2.18816e-10	8.50989e-10	100
POU5F2	KEGG_CITRATE_CYCLE_TCA_CYCLE	-0.736915	4.10231e-14	2.73037e-13	100
POU6F1	KEGG_CITRATE_CYCLE_TCA_CYCLE	-0.436714	1.95706e-12	1.00294e-11	100
PPARD	KEGG_CITRATE_CYCLE_TCA_CYCLE	-0.515789	4.81165e-14	3.14429e-13	100
PPARG	KEGG_CITRATE_CYCLE_TCA_CYCLE	-0.600721	3.38978e-08	9.83634e-08	100
PPIE	KEGG_CITRATE_CYCLE_TCA_CYCLE	0.701509	5.37173e-28	2.82446e-25	100
PPM1A	KEGG_CITRATE_CYCLE_TCA_CYCLE	0.386775	8.49691e-19	1.41382e-17	100
PPP1R8	KEGG_CITRATE_CYCLE_TCA_CYCLE	1.19135	2.29105e-20	5.57702e-19	100
PPP2CA	KEGG_CITRATE_CYCLE_TCA_CYCLE	0.286981	5.64115e-20	1.28962e-18	100
PPP2R1A	KEGG_CITRATE_CYCLE_TCA_CYCLE	0.277847	5.95286e-11	2.44532e-10	100
PRDM12	KEGG_CITRATE_CYCLE_TCA_CYCLE	-0.415483	5.68586e-09	1.82334e-08	100
PRDM13	KEGG_CITRATE_CYCLE_TCA_CYCLE	-0.361239	4.69531e-05	8.9579e-05	100
PRDM14	KEGG_CITRATE_CYCLE_TCA_CYCLE	-0.371965	7.80141e-08	2.15214e-07	100
PRDM16	KEGG_CITRATE_CYCLE_TCA_CYCLE	-0.393582	2.19197e-14	1.5205e-13	100
PRDM4	KEGG_CITRATE_CYCLE_TCA_CYCLE	0.694209	2.69618e-18	3.95992e-17	100
PRDM5	KEGG_CITRATE_CYCLE_TCA_CYCLE	-0.432506	5.83997e-12	2.76138e-11	100
PRDM6	KEGG_CITRATE_CYCLE_TCA_CYCLE	-0.619918	8.06224e-21	2.32919e-19	100
PRDM8	KEGG_CITRATE_CYCLE_TCA_CYCLE	-0.625205	4.57921e-14	3.00969e-13	100
PRDX2	KEGG_CITRATE_CYCLE_TCA_CYCLE	0.285047	7.25501e-13	3.96537e-12	100
PRDX3	KEGG_CITRATE_CYCLE_TCA_CYCLE	0.242603	1.33464e-26	2.80601e-24	100
PREB	KEGG_CITRATE_CYCLE_TCA_CYCLE	0.211922	5.45319e-09	1.75692e-08	100
PRIC285	KEGG_CITRATE_CYCLE_TCA_CYCLE	-0.378862	2.13135e-06	4.88095e-06	100
PRKAR1A	KEGG_CITRATE_CYCLE_TCA_CYCLE	0.47602	2.15736e-15	1.80628e-14	100
PRKDC	KEGG_CITRATE_CYCLE_TCA_CYCLE	0.387966	8.35735e-15	6.29555e-14	100
PRMT5	KEGG_CITRATE_CYCLE_TCA_CYCLE	0.450347	4.51745e-30	5.93819e-27	100
PRMT6	KEGG_CITRATE_CYCLE_TCA_CYCLE	0.893724	3.30834e-17	3.89775e-16	100
PROP1	KEGG_CITRATE_CYCLE_TCA_CYCLE	-0.933287	8.73276e-18	1.1654e-16	100
PRRX2	KEGG_CITRATE_CYCLE_TCA_CYCLE	-0.666974	1.34127e-17	1.73981e-16	100
PSMC3	KEGG_CITRATE_CYCLE_TCA_CYCLE	0.398433	1.45779e-19	2.90343e-18	100
PSMC5	KEGG_CITRATE_CYCLE_TCA_CYCLE	0.445056	2.67393e-30	5.93819e-27	100
PTPRU	KEGG_CITRATE_CYCLE_TCA_CYCLE	-0.723929	1.85781e-13	1.12023e-12	100
PTRF	KEGG_CITRATE_CYCLE_TCA_CYCLE	-0.246648	4.42108e-07	1.09723e-06	100
PURB	KEGG_CITRATE_CYCLE_TCA_CYCLE	0.84334	3.19296e-09	1.06798e-08	100
PYCARD	KEGG_CITRATE_CYCLE_TCA_CYCLE	-0.392196	1.39056e-11	6.20676e-11	100
PYDC1	KEGG_CITRATE_CYCLE_TCA_CYCLE	-1.29669	7.46305e-21	2.20454e-19	100
RAB18	KEGG_CITRATE_CYCLE_TCA_CYCLE	0.255606	9.67445e-20	2.05114e-18	100
RAN	KEGG_CITRATE_CYCLE_TCA_CYCLE	0.244667	1.85453e-20	4.73842e-19	100
RARA	KEGG_CITRATE_CYCLE_TCA_CYCLE	-0.365314	1.41291e-15	1.22592e-14	100
RARB	KEGG_CITRATE_CYCLE_TCA_CYCLE	-0.529798	9.85401e-09	3.0622e-08	100
RARG	KEGG_CITRATE_CYCLE_TCA_CYCLE	-0.368843	4.87139e-17	5.44974e-16	100
RAX	KEGG_CITRATE_CYCLE_TCA_CYCLE	-0.434916	1.2251e-09	4.36422e-09	100
RAX2	KEGG_CITRATE_CYCLE_TCA_CYCLE	-0.664525	2.82816e-19	5.31088e-18	100
RB1	KEGG_CITRATE_CYCLE_TCA_CYCLE	0.339326	1.98862e-12	1.01516e-11	100
RB1CC1	KEGG_CITRATE_CYCLE_TCA_CYCLE	0.347238	1.638e-12	8.4937e-12	100
RBBP4	KEGG_CITRATE_CYCLE_TCA_CYCLE	0.304683	2.07077e-20	5.18481e-19	100
RBBP7	KEGG_CITRATE_CYCLE_TCA_CYCLE	0.303908	2.67285e-07	6.82888e-07	100
RBL2	KEGG_CITRATE_CYCLE_TCA_CYCLE	0.368997	2.49172e-06	5.62777e-06	100
RBM15	KEGG_CITRATE_CYCLE_TCA_CYCLE	0.659618	3.70236e-07	9.29657e-07	100
RBPJ	KEGG_CITRATE_CYCLE_TCA_CYCLE	0.250745	1.6537e-07	4.3389e-07	100
RBPJL	KEGG_CITRATE_CYCLE_TCA_CYCLE	-0.44088	6.44413e-16	5.84194e-15	100
RC3H2	KEGG_CITRATE_CYCLE_TCA_CYCLE	0.313328	6.76146e-15	5.15243e-14	100
RCAN1	KEGG_CITRATE_CYCLE_TCA_CYCLE	-0.413525	3.09993e-08	9.08551e-08	100
RCHY1	KEGG_CITRATE_CYCLE_TCA_CYCLE	0.414056	1.51834e-14	1.09663e-13	100
RCOR1	KEGG_CITRATE_CYCLE_TCA_CYCLE	0.707072	1.24209e-17	1.62461e-16	100
RCOR2	KEGG_CITRATE_CYCLE_TCA_CYCLE	-0.588045	2.15677e-12	1.09041e-11	100
REL	KEGG_CITRATE_CYCLE_TCA_CYCLE	-0.47667	2.73397e-07	6.97826e-07	100
RELB	KEGG_CITRATE_CYCLE_TCA_CYCLE	-0.441915	3.66081e-15	2.93423e-14	100
REM2	KEGG_CITRATE_CYCLE_TCA_CYCLE	-0.400826	1.12077e-09	4.01458e-09	100
REST	KEGG_CITRATE_CYCLE_TCA_CYCLE	0.302495	7.78905e-06	1.66213e-05	100
RFC1	KEGG_CITRATE_CYCLE_TCA_CYCLE	0.445336	7.85291e-16	7.04618e-15	100
RFX1	KEGG_CITRATE_CYCLE_TCA_CYCLE	-0.371892	5.39645e-09	1.74288e-08	100
RFX2	KEGG_CITRATE_CYCLE_TCA_CYCLE	-0.586789	1.52015e-16	1.54304e-15	100
RFXAP	KEGG_CITRATE_CYCLE_TCA_CYCLE	0.885753	7.10115e-06	1.52399e-05	100
RHEBL1	KEGG_CITRATE_CYCLE_TCA_CYCLE	-0.31515	9.57057e-09	2.98116e-08	100
RHOA	KEGG_CITRATE_CYCLE_TCA_CYCLE	0.265282	2.74147e-14	1.88181e-13	100
RING1	KEGG_CITRATE_CYCLE_TCA_CYCLE	-0.335731	1.07279e-07	2.87581e-07	100
RIPK2	KEGG_CITRATE_CYCLE_TCA_CYCLE	0.328367	3.08792e-23	2.37065e-21	100
RIPK3	KEGG_CITRATE_CYCLE_TCA_CYCLE	-0.361214	1.4416e-18	2.21636e-17	100
RIPPLY1	KEGG_CITRATE_CYCLE_TCA_CYCLE	-0.286339	2.33633e-06	5.31333e-06	100
RLIM	KEGG_CITRATE_CYCLE_TCA_CYCLE	0.304927	1.06498e-21	4.30745e-20	100
RNF10	KEGG_CITRATE_CYCLE_TCA_CYCLE	0.354298	1.9904e-15	1.67717e-14	100
RNF14	KEGG_CITRATE_CYCLE_TCA_CYCLE	0.292436	6.99274e-21	2.11309e-19	100
RNF141	KEGG_CITRATE_CYCLE_TCA_CYCLE	0.654541	2.86188e-12	1.41693e-11	100
RNF2	KEGG_CITRATE_CYCLE_TCA_CYCLE	0.377227	1.01294e-22	6.05233e-21	100
RNF20	KEGG_CITRATE_CYCLE_TCA_CYCLE	0.50998	3.29562e-13	1.90841e-12	100
RNF4	KEGG_CITRATE_CYCLE_TCA_CYCLE	0.561268	3.15606e-23	2.37065e-21	100
RNF6	KEGG_CITRATE_CYCLE_TCA_CYCLE	0.368251	1.92816e-19	3.78294e-18	100
RPL6	KEGG_CITRATE_CYCLE_TCA_CYCLE	0.175237	4.23697e-10	1.59356e-09	100
RPL7	KEGG_CITRATE_CYCLE_TCA_CYCLE	0.206779	2.9899e-09	1.00646e-08	100
RPL7L1	KEGG_CITRATE_CYCLE_TCA_CYCLE	0.289985	3.09968e-27	8.14906e-25	100
RPS14	KEGG_CITRATE_CYCLE_TCA_CYCLE	0.229364	3.50259e-07	8.83715e-07	100
RPS27A	KEGG_CITRATE_CYCLE_TCA_CYCLE	0.18449	6.55707e-09	2.08952e-08	100
RPS3	KEGG_CITRATE_CYCLE_TCA_CYCLE	0.256107	1.22727e-10	4.89606e-10	100
RQCD1	KEGG_CITRATE_CYCLE_TCA_CYCLE	0.405011	2.76915e-13	1.63231e-12	100
RSC1A1	KEGG_CITRATE_CYCLE_TCA_CYCLE	0.379395	7.15365e-06	1.53151e-05	100
RTF1	KEGG_CITRATE_CYCLE_TCA_CYCLE	0.594637	7.11109e-25	8.60931e-23	100
RUNX1	KEGG_CITRATE_CYCLE_TCA_CYCLE	-0.309643	1.06688e-05	2.25288e-05	100
RUNX1T1	KEGG_CITRATE_CYCLE_TCA_CYCLE	-0.20796	1.17585e-07	3.14159e-07	100
RUNX2	KEGG_CITRATE_CYCLE_TCA_CYCLE	-0.493131	2.28025e-12	1.14623e-11	100
RUNX3	KEGG_CITRATE_CYCLE_TCA_CYCLE	-0.2537	6.79212e-11	2.75989e-10	100
RUVBL1	KEGG_CITRATE_CYCLE_TCA_CYCLE	0.400415	1.6041e-13	9.78466e-13	100
RUVBL2	KEGG_CITRATE_CYCLE_TCA_CYCLE	0.182828	2.42841e-06	5.50844e-06	100
RXRG	KEGG_CITRATE_CYCLE_TCA_CYCLE	-0.859126	2.02884e-10	7.96094e-10	100
S100A1	KEGG_CITRATE_CYCLE_TCA_CYCLE	-0.521268	8.34919e-08	2.28646e-07	100
SAFB	KEGG_CITRATE_CYCLE_TCA_CYCLE	-0.872998	2.44993e-06	5.55248e-06	100
SALL1	KEGG_CITRATE_CYCLE_TCA_CYCLE	-1.17768	8.46951e-21	2.42025e-19	100
SALL4	KEGG_CITRATE_CYCLE_TCA_CYCLE	-0.799323	2.61017e-17	3.14777e-16	100
SAP130	KEGG_CITRATE_CYCLE_TCA_CYCLE	0.682633	4.18494e-09	1.37872e-08	100
SAP18	KEGG_CITRATE_CYCLE_TCA_CYCLE	0.439038	5.78962e-16	5.26675e-15	100
SAP30L	KEGG_CITRATE_CYCLE_TCA_CYCLE	1.15093	8.28967e-17	8.88525e-16	100
SARNP	KEGG_CITRATE_CYCLE_TCA_CYCLE	0.481069	3.80683e-13	2.16627e-12	100
SCGB1A1	KEGG_CITRATE_CYCLE_TCA_CYCLE	-0.65062	6.26473e-08	1.75212e-07	100
SCML1	KEGG_CITRATE_CYCLE_TCA_CYCLE	-0.884698	1.68319e-06	3.88168e-06	100
SCML4	KEGG_CITRATE_CYCLE_TCA_CYCLE	-0.441106	1.57425e-12	8.17927e-12	100
SCRT1	KEGG_CITRATE_CYCLE_TCA_CYCLE	-0.366168	4.58511e-10	1.71225e-09	100
SCRT2	KEGG_CITRATE_CYCLE_TCA_CYCLE	-0.6161	3.51097e-07	8.84979e-07	100
SERTAD1	KEGG_CITRATE_CYCLE_TCA_CYCLE	-0.728015	1.12547e-08	3.47286e-08	100
SETD7	KEGG_CITRATE_CYCLE_TCA_CYCLE	0.315347	1.02017e-21	4.19067e-20	100
SHOX	KEGG_CITRATE_CYCLE_TCA_CYCLE	-0.978809	1.26325e-21	4.81317e-20	100
SIM1	KEGG_CITRATE_CYCLE_TCA_CYCLE	-0.433111	1.10495e-08	3.41354e-08	100
SIN3A	KEGG_CITRATE_CYCLE_TCA_CYCLE	0.446276	2.01406e-10	7.91476e-10	100
SIN3B	KEGG_CITRATE_CYCLE_TCA_CYCLE	-0.203877	8.94151e-09	2.79515e-08	100
SIRT1	KEGG_CITRATE_CYCLE_TCA_CYCLE	0.327736	6.79412e-09	2.15982e-08	100
SIRT4	KEGG_CITRATE_CYCLE_TCA_CYCLE	-0.717724	2.41264e-09	8.23743e-09	100
SIX2	KEGG_CITRATE_CYCLE_TCA_CYCLE	-1.03895	9.38596e-12	4.27655e-11	100
SLA2	KEGG_CITRATE_CYCLE_TCA_CYCLE	-0.840308	4.07889e-23	2.97872e-21	100
SLC11A1	KEGG_CITRATE_CYCLE_TCA_CYCLE	-0.410572	2.0146e-16	2.02152e-15	100
SLC30A9	KEGG_CITRATE_CYCLE_TCA_CYCLE	0.24776	1.83288e-22	9.83397e-21	100
SMAD2	KEGG_CITRATE_CYCLE_TCA_CYCLE	0.397825	2.0086e-08	6.01437e-08	100
SMAD3	KEGG_CITRATE_CYCLE_TCA_CYCLE	-0.280291	2.13781e-10	8.33874e-10	100
SMAD5	KEGG_CITRATE_CYCLE_TCA_CYCLE	0.44995	4.73901e-07	1.17095e-06	100
SMAD6	KEGG_CITRATE_CYCLE_TCA_CYCLE	-0.580182	1.16219e-15	1.01847e-14	100
SMAD7	KEGG_CITRATE_CYCLE_TCA_CYCLE	-0.63078	1.96349e-11	8.53225e-11	100
SMARCA5	KEGG_CITRATE_CYCLE_TCA_CYCLE	0.193469	8.61953e-07	2.06382e-06	100
SMARCAD1	KEGG_CITRATE_CYCLE_TCA_CYCLE	0.207583	4.55194e-10	1.70228e-09	100
SMARCAL1	KEGG_CITRATE_CYCLE_TCA_CYCLE	0.612719	2.17068e-10	8.45438e-10	100
SMARCC1	KEGG_CITRATE_CYCLE_TCA_CYCLE	0.384892	2.61547e-09	8.8762e-09	100
SMARCD2	KEGG_CITRATE_CYCLE_TCA_CYCLE	0.172822	1.94302e-06	4.45742e-06	100
SMARCD3	KEGG_CITRATE_CYCLE_TCA_CYCLE	-0.324701	2.01538e-12	1.02683e-11	100
SMARCE1	KEGG_CITRATE_CYCLE_TCA_CYCLE	0.602337	7.54959e-09	2.3827e-08	100
SMURF2	KEGG_CITRATE_CYCLE_TCA_CYCLE	0.500839	3.35289e-09	1.11862e-08	100
SMYD1	KEGG_CITRATE_CYCLE_TCA_CYCLE	-0.420532	7.58878e-10	2.77096e-09	100
SNAI1	KEGG_CITRATE_CYCLE_TCA_CYCLE	-0.799525	1.83421e-11	7.98369e-11	100
SNAI2	KEGG_CITRATE_CYCLE_TCA_CYCLE	-0.301536	2.50056e-07	6.40739e-07	100
SNAI3	KEGG_CITRATE_CYCLE_TCA_CYCLE	-0.584437	7.48553e-10	2.74087e-09	100
SNAPC1	KEGG_CITRATE_CYCLE_TCA_CYCLE	1.01184	6.13225e-11	2.50726e-10	100
SNAPC3	KEGG_CITRATE_CYCLE_TCA_CYCLE	0.479377	1.69348e-13	1.02821e-12	100
SND1	KEGG_CITRATE_CYCLE_TCA_CYCLE	0.282399	1.06055e-16	1.11527e-15	100
SNF8	KEGG_CITRATE_CYCLE_TCA_CYCLE	0.408359	3.45184e-13	1.9841e-12	100
SNW1	KEGG_CITRATE_CYCLE_TCA_CYCLE	0.463887	2.1152e-19	4.08887e-18	100
SNX6	KEGG_CITRATE_CYCLE_TCA_CYCLE	0.255884	2.25611e-15	1.87699e-14	100
SOHLH1	KEGG_CITRATE_CYCLE_TCA_CYCLE	-0.550937	6.35456e-15	4.87059e-14	100
SOLH	KEGG_CITRATE_CYCLE_TCA_CYCLE	-0.203271	3.82172e-07	9.57507e-07	100
SORBS3	KEGG_CITRATE_CYCLE_TCA_CYCLE	-0.425036	1.04047e-11	4.71622e-11	100
SOX10	KEGG_CITRATE_CYCLE_TCA_CYCLE	-0.918375	5.03885e-15	3.91927e-14	100
SOX11	KEGG_CITRATE_CYCLE_TCA_CYCLE	-0.502061	8.57678e-14	5.3559e-13	100
SOX13	KEGG_CITRATE_CYCLE_TCA_CYCLE	-0.627678	7.22004e-16	6.50051e-15	100
SOX15	KEGG_CITRATE_CYCLE_TCA_CYCLE	-0.984134	3.65477e-16	3.49856e-15	100
SOX17	KEGG_CITRATE_CYCLE_TCA_CYCLE	-0.713895	4.49219e-07	1.1131e-06	100
SOX18	KEGG_CITRATE_CYCLE_TCA_CYCLE	-0.454356	7.29723e-06	1.56098e-05	100
SOX2	KEGG_CITRATE_CYCLE_TCA_CYCLE	-1.28909	2.98567e-21	1.00632e-19	100
SOX21	KEGG_CITRATE_CYCLE_TCA_CYCLE	-0.986244	8.63267e-11	3.48622e-10	100
SOX3	KEGG_CITRATE_CYCLE_TCA_CYCLE	-0.724775	3.58918e-14	2.41947e-13	100
SOX30	KEGG_CITRATE_CYCLE_TCA_CYCLE	-0.665223	7.11488e-12	3.28735e-11	100
SOX5	KEGG_CITRATE_CYCLE_TCA_CYCLE	-0.407646	3.48877e-12	1.70483e-11	100
SOX6	KEGG_CITRATE_CYCLE_TCA_CYCLE	-0.831888	8.7704e-17	9.33497e-16	100
SOX7	KEGG_CITRATE_CYCLE_TCA_CYCLE	-0.928249	7.11889e-13	3.91539e-12	100
SOX8	KEGG_CITRATE_CYCLE_TCA_CYCLE	-0.370018	2.45816e-06	5.56154e-06	100
SP1	KEGG_CITRATE_CYCLE_TCA_CYCLE	0.461039	3.94242e-13	2.23376e-12	100
SP3	KEGG_CITRATE_CYCLE_TCA_CYCLE	0.319271	4.93957e-13	2.76889e-12	100
SP6	KEGG_CITRATE_CYCLE_TCA_CYCLE	-0.702589	6.10604e-12	2.87684e-11	100
SP7	KEGG_CITRATE_CYCLE_TCA_CYCLE	-0.389657	1.1359e-07	3.03792e-07	100
SP8	KEGG_CITRATE_CYCLE_TCA_CYCLE	-0.611211	1.64514e-06	3.79726e-06	100
SPI1	KEGG_CITRATE_CYCLE_TCA_CYCLE	-0.309253	4.45453e-12	2.14094e-11	100
SPIB	KEGG_CITRATE_CYCLE_TCA_CYCLE	-0.728953	7.02317e-12	3.25069e-11	100
SQSTM1	KEGG_CITRATE_CYCLE_TCA_CYCLE	0.369146	8.93878e-11	3.59328e-10	100
SREBF2	KEGG_CITRATE_CYCLE_TCA_CYCLE	0.246164	9.60215e-10	3.45336e-09	100
SRF	KEGG_CITRATE_CYCLE_TCA_CYCLE	-0.377815	4.33798e-09	1.42735e-08	100
SRFBP1	KEGG_CITRATE_CYCLE_TCA_CYCLE	0.451832	2.17809e-12	1.09908e-11	100
SRY	KEGG_CITRATE_CYCLE_TCA_CYCLE	-0.855441	1.93901e-06	4.4521e-06	100
SSRP1	KEGG_CITRATE_CYCLE_TCA_CYCLE	0.436257	1.00378e-27	3.7699e-25	100
STAT5A	KEGG_CITRATE_CYCLE_TCA_CYCLE	-0.272859	1.16208e-11	5.2224e-11	100
STRN3	KEGG_CITRATE_CYCLE_TCA_CYCLE	0.242657	1.45232e-07	3.83734e-07	100
SUB1	KEGG_CITRATE_CYCLE_TCA_CYCLE	0.282685	5.35503e-17	5.93198e-16	100
SUDS3	KEGG_CITRATE_CYCLE_TCA_CYCLE	0.66019	8.64333e-13	4.68522e-12	100
SUMO1	KEGG_CITRATE_CYCLE_TCA_CYCLE	0.409742	6.71741e-23	4.64738e-21	100
SUPT16H	KEGG_CITRATE_CYCLE_TCA_CYCLE	0.265488	3.43239e-12	1.68354e-11	100
SUPT4H1	KEGG_CITRATE_CYCLE_TCA_CYCLE	0.40907	2.66113e-18	3.9304e-17	100
SUPT7L	KEGG_CITRATE_CYCLE_TCA_CYCLE	0.517203	2.12469e-10	8.31221e-10	100
SUV39H2	KEGG_CITRATE_CYCLE_TCA_CYCLE	0.621134	1.39465e-17	1.79732e-16	100
SUV420H2	KEGG_CITRATE_CYCLE_TCA_CYCLE	-0.242557	2.42336e-06	5.50174e-06	100
SUZ12	KEGG_CITRATE_CYCLE_TCA_CYCLE	0.298441	1.59524e-11	7.03671e-11	100
T	KEGG_CITRATE_CYCLE_TCA_CYCLE	-0.336234	1.54223e-09	5.42047e-09	100
TAF1B	KEGG_CITRATE_CYCLE_TCA_CYCLE	0.432029	2.26488e-08	6.74335e-08	100
TAF1D	KEGG_CITRATE_CYCLE_TCA_CYCLE	0.361344	5.71247e-11	2.35564e-10	100
TAF1L	KEGG_CITRATE_CYCLE_TCA_CYCLE	-0.885156	1.21166e-05	2.54023e-05	100
TAF3	KEGG_CITRATE_CYCLE_TCA_CYCLE	-0.545829	1.07882e-16	1.12997e-15	100
TAF4B	KEGG_CITRATE_CYCLE_TCA_CYCLE	0.66246	2.60071e-09	8.85655e-09	100
TAF5L	KEGG_CITRATE_CYCLE_TCA_CYCLE	1.02944	2.27953e-09	7.80322e-09	100
TAF9	KEGG_CITRATE_CYCLE_TCA_CYCLE	0.502861	4.07439e-17	4.63704e-16	100
TAF9B	KEGG_CITRATE_CYCLE_TCA_CYCLE	0.393628	3.61071e-18	5.21569e-17	100
TAL1	KEGG_CITRATE_CYCLE_TCA_CYCLE	-0.555103	6.74935e-20	1.52966e-18	100
TBL1X	KEGG_CITRATE_CYCLE_TCA_CYCLE	-0.374873	8.14857e-06	1.73462e-05	100
TBL1XR1	KEGG_CITRATE_CYCLE_TCA_CYCLE	0.333541	5.56574e-19	9.62654e-18	100
TBPL1	KEGG_CITRATE_CYCLE_TCA_CYCLE	0.67963	7.97977e-18	1.07584e-16	100
TBR1	KEGG_CITRATE_CYCLE_TCA_CYCLE	-0.42483	1.08417e-08	3.36118e-08	100
TBX10	KEGG_CITRATE_CYCLE_TCA_CYCLE	-0.383993	1.33319e-08	4.07079e-08	100
TBX18	KEGG_CITRATE_CYCLE_TCA_CYCLE	-1.62264	3.34377e-16	3.28014e-15	100
TBX19	KEGG_CITRATE_CYCLE_TCA_CYCLE	-0.933214	4.8475e-14	3.15448e-13	100
TBX2	KEGG_CITRATE_CYCLE_TCA_CYCLE	-0.447323	6.02624e-13	3.3424e-12	100
TBX21	KEGG_CITRATE_CYCLE_TCA_CYCLE	-0.542581	3.66268e-17	4.2607e-16	100
TBX22	KEGG_CITRATE_CYCLE_TCA_CYCLE	-0.680327	2.63572e-07	6.74058e-07	100
TBX4	KEGG_CITRATE_CYCLE_TCA_CYCLE	-0.50763	1.87731e-10	7.38841e-10	100
TBX5	KEGG_CITRATE_CYCLE_TCA_CYCLE	-0.618788	6.33344e-12	2.97281e-11	100
TBX6	KEGG_CITRATE_CYCLE_TCA_CYCLE	-0.538796	2.49826e-16	2.48785e-15	100
TCEAL7	KEGG_CITRATE_CYCLE_TCA_CYCLE	-0.451199	3.43956e-14	2.32458e-13	100
TCEAL8	KEGG_CITRATE_CYCLE_TCA_CYCLE	0.528987	8.31408e-17	8.88525e-16	100
TCEB1	KEGG_CITRATE_CYCLE_TCA_CYCLE	0.247065	2.11914e-18	3.18356e-17	100
TCEB2	KEGG_CITRATE_CYCLE_TCA_CYCLE	0.238661	4.09585e-09	1.35106e-08	100
TCF15	KEGG_CITRATE_CYCLE_TCA_CYCLE	-0.360312	3.42995e-07	8.67052e-07	100
TCF21	KEGG_CITRATE_CYCLE_TCA_CYCLE	-0.21052	3.28485e-08	9.57413e-08	100
TCF23	KEGG_CITRATE_CYCLE_TCA_CYCLE	-0.400055	5.36056e-10	1.99334e-09	100
TCF7	KEGG_CITRATE_CYCLE_TCA_CYCLE	-0.385068	1.19736e-14	8.7929e-14	100
TCF7L1	KEGG_CITRATE_CYCLE_TCA_CYCLE	-0.30582	2.19858e-20	5.40193e-19	100
TCF7L2	KEGG_CITRATE_CYCLE_TCA_CYCLE	-0.581933	5.28145e-09	1.70786e-08	100
TCFL5	KEGG_CITRATE_CYCLE_TCA_CYCLE	0.745591	2.24722e-08	6.69835e-08	100
TDGF1	KEGG_CITRATE_CYCLE_TCA_CYCLE	-0.432661	2.45244e-05	4.88816e-05	100
TEAD2	KEGG_CITRATE_CYCLE_TCA_CYCLE	-0.612789	6.19644e-14	3.91597e-13	100
TEAD3	KEGG_CITRATE_CYCLE_TCA_CYCLE	-0.392925	6.2345e-12	2.93211e-11	100
TEF	KEGG_CITRATE_CYCLE_TCA_CYCLE	-0.431487	1.3816e-07	3.66153e-07	100
TERF1	KEGG_CITRATE_CYCLE_TCA_CYCLE	0.370167	5.58903e-13	3.11965e-12	100
TERF2	KEGG_CITRATE_CYCLE_TCA_CYCLE	0.671608	2.82808e-12	1.40283e-11	100
TFAM	KEGG_CITRATE_CYCLE_TCA_CYCLE	0.363606	6.10203e-19	1.04851e-17	100
TFAP2B	KEGG_CITRATE_CYCLE_TCA_CYCLE	-0.290139	3.53818e-06	7.85561e-06	100
TFAP2C	KEGG_CITRATE_CYCLE_TCA_CYCLE	0.619868	4.47067e-08	1.27339e-07	100
TFAP2E	KEGG_CITRATE_CYCLE_TCA_CYCLE	-0.599235	3.88281e-11	1.64114e-10	100
TFB1M	KEGG_CITRATE_CYCLE_TCA_CYCLE	0.892024	8.70719e-11	3.50554e-10	100
TFB2M	KEGG_CITRATE_CYCLE_TCA_CYCLE	0.365486	1.06825e-28	9.36142e-26	100
TFCP2L1	KEGG_CITRATE_CYCLE_TCA_CYCLE	-0.967584	1.76231e-12	9.10238e-12	100
TFDP1	KEGG_CITRATE_CYCLE_TCA_CYCLE	0.864783	2.91245e-13	1.70152e-12	100
TFE3	KEGG_CITRATE_CYCLE_TCA_CYCLE	-0.243663	4.02177e-06	8.87017e-06	100
TGFB1	KEGG_CITRATE_CYCLE_TCA_CYCLE	-0.203353	1.56251e-08	4.73253e-08	100
TGFB1I1	KEGG_CITRATE_CYCLE_TCA_CYCLE	-0.282191	7.54555e-13	4.11561e-12	100
TGFB3	KEGG_CITRATE_CYCLE_TCA_CYCLE	-0.356569	4.91517e-08	1.39245e-07	100
TGFBRAP1	KEGG_CITRATE_CYCLE_TCA_CYCLE	0.483019	1.13516e-15	9.98104e-15	100
TGIF2	KEGG_CITRATE_CYCLE_TCA_CYCLE	-1.19537	1.95927e-22	1.00999e-20	100
TH1L	KEGG_CITRATE_CYCLE_TCA_CYCLE	0.389487	2.20092e-17	2.70384e-16	100
THRA	KEGG_CITRATE_CYCLE_TCA_CYCLE	-0.4543	6.04297e-09	1.93037e-08	100
TIAL1	KEGG_CITRATE_CYCLE_TCA_CYCLE	0.290077	2.08431e-08	6.22688e-08	100
TICAM1	KEGG_CITRATE_CYCLE_TCA_CYCLE	-0.355908	1.33844e-05	2.78382e-05	100
TIGD2	KEGG_CITRATE_CYCLE_TCA_CYCLE	0.779893	4.30746e-12	2.07786e-11	100
TIGD3	KEGG_CITRATE_CYCLE_TCA_CYCLE	-0.793861	2.36102e-05	4.71308e-05	100
TLE1	KEGG_CITRATE_CYCLE_TCA_CYCLE	0.796664	1.30442e-10	5.18808e-10	100
TLE2	KEGG_CITRATE_CYCLE_TCA_CYCLE	-0.512603	6.50495e-15	4.97137e-14	100
TLE6	KEGG_CITRATE_CYCLE_TCA_CYCLE	-0.431395	1.10474e-11	4.98177e-11	100
TLR2	KEGG_CITRATE_CYCLE_TCA_CYCLE	-0.244589	1.01079e-07	2.72551e-07	100
TLX1	KEGG_CITRATE_CYCLE_TCA_CYCLE	-0.58015	1.6695e-11	7.33965e-11	100
TMEM189-UBE2V1	KEGG_CITRATE_CYCLE_TCA_CYCLE	0.945442	1.04795e-26	2.5046e-24	100
TMF1	KEGG_CITRATE_CYCLE_TCA_CYCLE	0.289727	1.50508e-08	4.5744e-08	100
TMX1	KEGG_CITRATE_CYCLE_TCA_CYCLE	0.484979	9.97438e-14	6.15555e-13	100
TNF	KEGG_CITRATE_CYCLE_TCA_CYCLE	-0.453578	5.2485e-09	1.6993e-08	100
TNFRSF4	KEGG_CITRATE_CYCLE_TCA_CYCLE	-0.383819	3.7622e-12	1.83163e-11	100
TNNI2	KEGG_CITRATE_CYCLE_TCA_CYCLE	-0.537137	1.39478e-12	7.39289e-12	100
TOPORS	KEGG_CITRATE_CYCLE_TCA_CYCLE	0.722925	6.91175e-18	9.41502e-17	100
TOX2	KEGG_CITRATE_CYCLE_TCA_CYCLE	-0.59509	1.80242e-09	6.29292e-09	100
TP63	KEGG_CITRATE_CYCLE_TCA_CYCLE	-0.610833	2.0139e-09	6.95736e-09	100
TP73	KEGG_CITRATE_CYCLE_TCA_CYCLE	-0.902385	2.49353e-11	1.06941e-10	100
TRAK2	KEGG_CITRATE_CYCLE_TCA_CYCLE	0.38704	6.36867e-08	1.77741e-07	100
TRAPPC2	KEGG_CITRATE_CYCLE_TCA_CYCLE	0.510447	3.04661e-14	2.06965e-13	100
TRERF1	KEGG_CITRATE_CYCLE_TCA_CYCLE	-0.892928	3.96368e-18	5.58318e-17	100
TRIM24	KEGG_CITRATE_CYCLE_TCA_CYCLE	0.323805	8.34681e-23	5.35214e-21	100
TRIM25	KEGG_CITRATE_CYCLE_TCA_CYCLE	0.495637	5.86662e-13	3.26075e-12	100
TRIM27	KEGG_CITRATE_CYCLE_TCA_CYCLE	0.409831	1.85644e-20	4.73842e-19	100
TRIM28	KEGG_CITRATE_CYCLE_TCA_CYCLE	0.234238	4.61839e-09	1.51394e-08	100
TRIM29	KEGG_CITRATE_CYCLE_TCA_CYCLE	-0.602256	4.76913e-10	1.77844e-09	100
TRIM33	KEGG_CITRATE_CYCLE_TCA_CYCLE	0.304062	1.27133e-05	2.66109e-05	100
TRIP11	KEGG_CITRATE_CYCLE_TCA_CYCLE	0.272258	2.98289e-12	1.46854e-11	100
TRIP4	KEGG_CITRATE_CYCLE_TCA_CYCLE	0.904839	2.66216e-09	9.00748e-09	100
TSFM	KEGG_CITRATE_CYCLE_TCA_CYCLE	0.594166	7.09772e-13	3.91193e-12	100
TSG101	KEGG_CITRATE_CYCLE_TCA_CYCLE	0.25101	5.15945e-22	2.37968e-20	100
TSHZ3	KEGG_CITRATE_CYCLE_TCA_CYCLE	-0.22383	7.93228e-07	1.90621e-06	100
TSSK4	KEGG_CITRATE_CYCLE_TCA_CYCLE	-0.414889	8.63046e-07	2.06456e-06	100
TTF1	KEGG_CITRATE_CYCLE_TCA_CYCLE	0.623981	1.37849e-09	4.8776e-09	100
TTRAP	KEGG_CITRATE_CYCLE_TCA_CYCLE	0.526425	4.95846e-18	6.89724e-17	100
TULP4	KEGG_CITRATE_CYCLE_TCA_CYCLE	0.650124	2.79361e-15	2.28087e-14	100
TWIST2	KEGG_CITRATE_CYCLE_TCA_CYCLE	-0.528954	5.66984e-11	2.3474e-10	100
UBA3	KEGG_CITRATE_CYCLE_TCA_CYCLE	0.203002	1.64387e-16	1.66221e-15	100
UBA52	KEGG_CITRATE_CYCLE_TCA_CYCLE	0.709253	4.67447e-19	8.35998e-18	100
UBB	KEGG_CITRATE_CYCLE_TCA_CYCLE	0.410965	1.11749e-20	3.09251e-19	100
UBE2I	KEGG_CITRATE_CYCLE_TCA_CYCLE	0.65238	4.93922e-21	1.52414e-19	100
UBE2N	KEGG_CITRATE_CYCLE_TCA_CYCLE	0.331344	2.55684e-22	1.26829e-20	100
UBE2V1	KEGG_CITRATE_CYCLE_TCA_CYCLE	0.543495	3.11395e-20	7.44234e-19	100
UBP1	KEGG_CITRATE_CYCLE_TCA_CYCLE	0.75116	1.1412e-06	2.6932e-06	100
UNCX	KEGG_CITRATE_CYCLE_TCA_CYCLE	-0.468563	1.05909e-07	2.84698e-07	100
USP16	KEGG_CITRATE_CYCLE_TCA_CYCLE	0.262348	3.19968e-10	1.21736e-09	100
USP22	KEGG_CITRATE_CYCLE_TCA_CYCLE	0.965523	2.80413e-14	1.91482e-13	100
UTF1	KEGG_CITRATE_CYCLE_TCA_CYCLE	-0.715579	4.85431e-10	1.80765e-09	100
VAV1	KEGG_CITRATE_CYCLE_TCA_CYCLE	-0.203696	1.48391e-11	6.56767e-11	100
VAX2	KEGG_CITRATE_CYCLE_TCA_CYCLE	-0.792645	2.04358e-12	1.03918e-11	100
VDR	KEGG_CITRATE_CYCLE_TCA_CYCLE	-0.667605	1.09858e-11	4.9625e-11	100
VGLL1	KEGG_CITRATE_CYCLE_TCA_CYCLE	-0.725126	4.22578e-16	4.00586e-15	100
VGLL2	KEGG_CITRATE_CYCLE_TCA_CYCLE	-0.45298	2.83015e-10	1.0862e-09	100
VHL	KEGG_CITRATE_CYCLE_TCA_CYCLE	1.07315	4.39093e-21	1.3817e-19	100
VPS25	KEGG_CITRATE_CYCLE_TCA_CYCLE	0.326268	8.04456e-25	9.19528e-23	100
VPS72	KEGG_CITRATE_CYCLE_TCA_CYCLE	0.489623	2.19435e-23	1.80279e-21	100
VSX1	KEGG_CITRATE_CYCLE_TCA_CYCLE	-0.424837	9.43159e-10	3.39666e-09	100
VSX2	KEGG_CITRATE_CYCLE_TCA_CYCLE	-0.594078	2.0415e-09	7.03421e-09	100
WASL	KEGG_CITRATE_CYCLE_TCA_CYCLE	0.930309	1.19764e-19	2.45984e-18	100
WDR77	KEGG_CITRATE_CYCLE_TCA_CYCLE	0.475518	2.94831e-17	3.52323e-16	100
WNT1	KEGG_CITRATE_CYCLE_TCA_CYCLE	-0.743387	6.14603e-11	2.50899e-10	100
WT1	KEGG_CITRATE_CYCLE_TCA_CYCLE	-0.768291	5.62587e-06	1.21632e-05	100
WWP1	KEGG_CITRATE_CYCLE_TCA_CYCLE	0.403645	1.45522e-13	8.92324e-13	100
XBP1	KEGG_CITRATE_CYCLE_TCA_CYCLE	0.454161	1.63912e-10	6.48981e-10	100
XRCC6	KEGG_CITRATE_CYCLE_TCA_CYCLE	0.387358	1.38753e-26	2.80601e-24	100
XRN2	KEGG_CITRATE_CYCLE_TCA_CYCLE	0.299834	4.08896e-16	3.89488e-15	100
YBX1	KEGG_CITRATE_CYCLE_TCA_CYCLE	0.314686	9.93033e-12	4.50895e-11	100
YBX2	KEGG_CITRATE_CYCLE_TCA_CYCLE	-0.675231	5.72535e-14	3.66228e-13	100
YEATS4	KEGG_CITRATE_CYCLE_TCA_CYCLE	0.268173	2.02477e-19	3.94305e-18	100
YWHAB	KEGG_CITRATE_CYCLE_TCA_CYCLE	0.280259	6.61388e-22	2.9471e-20	100
YWHAQ	KEGG_CITRATE_CYCLE_TCA_CYCLE	0.345152	2.35777e-25	3.26241e-23	100
ZBED2	KEGG_CITRATE_CYCLE_TCA_CYCLE	-0.256895	4.78195e-06	1.04416e-05	100
ZBTB1	KEGG_CITRATE_CYCLE_TCA_CYCLE	0.525925	3.39175e-09	1.12872e-08	100
ZBTB10	KEGG_CITRATE_CYCLE_TCA_CYCLE	0.288959	7.09982e-09	2.24614e-08	100
ZBTB11	KEGG_CITRATE_CYCLE_TCA_CYCLE	0.327551	1.83784e-13	1.11073e-12	100
ZBTB12	KEGG_CITRATE_CYCLE_TCA_CYCLE	-0.879343	3.95943e-17	4.5258e-16	100
ZBTB17	KEGG_CITRATE_CYCLE_TCA_CYCLE	-0.296406	2.09992e-10	8.22755e-10	100
ZBTB22	KEGG_CITRATE_CYCLE_TCA_CYCLE	-0.58258	1.66659e-05	3.41768e-05	100
ZBTB24	KEGG_CITRATE_CYCLE_TCA_CYCLE	2.25167	5.84029e-11	2.40284e-10	100
ZBTB32	KEGG_CITRATE_CYCLE_TCA_CYCLE	-0.380433	1.31963e-16	1.3552e-15	100
ZBTB33	KEGG_CITRATE_CYCLE_TCA_CYCLE	0.427413	4.6917e-23	3.33364e-21	100
ZBTB41	KEGG_CITRATE_CYCLE_TCA_CYCLE	0.337207	1.85205e-21	6.66992e-20	100
ZBTB44	KEGG_CITRATE_CYCLE_TCA_CYCLE	0.333985	1.79081e-11	7.82068e-11	100
ZBTB46	KEGG_CITRATE_CYCLE_TCA_CYCLE	-0.757354	4.93394e-19	8.76441e-18	100
ZBTB47	KEGG_CITRATE_CYCLE_TCA_CYCLE	-0.454162	3.32102e-17	3.89775e-16	100
ZBTB7C	KEGG_CITRATE_CYCLE_TCA_CYCLE	-0.8647	4.99429e-11	2.07753e-10	100
ZBTB8OS	KEGG_CITRATE_CYCLE_TCA_CYCLE	0.97654	3.42754e-16	3.34981e-15	100
ZC3H12B	KEGG_CITRATE_CYCLE_TCA_CYCLE	-0.683769	8.77123e-08	2.38712e-07	100
ZC3H12C	KEGG_CITRATE_CYCLE_TCA_CYCLE	0.542304	2.91672e-07	7.41592e-07	100
ZC3H12D	KEGG_CITRATE_CYCLE_TCA_CYCLE	-0.673106	1.74786e-14	1.24529e-13	100
ZC3H15	KEGG_CITRATE_CYCLE_TCA_CYCLE	0.270714	9.19048e-15	6.8837e-14	100
ZC3H18	KEGG_CITRATE_CYCLE_TCA_CYCLE	-0.384683	2.60501e-09	8.85974e-09	100
ZC3H8	KEGG_CITRATE_CYCLE_TCA_CYCLE	0.551102	7.87469e-08	2.17008e-07	100
ZC3HAV1	KEGG_CITRATE_CYCLE_TCA_CYCLE	0.464294	1.29148e-19	2.59182e-18	100
ZC4H2	KEGG_CITRATE_CYCLE_TCA_CYCLE	-0.947853	1.82199e-06	4.19808e-06	100
ZCCHC12	KEGG_CITRATE_CYCLE_TCA_CYCLE	-0.819728	5.72614e-12	2.71244e-11	100
ZCCHC17	KEGG_CITRATE_CYCLE_TCA_CYCLE	0.658064	9.21213e-22	3.84424e-20	100
ZCCHC24	KEGG_CITRATE_CYCLE_TCA_CYCLE	-0.296805	3.26213e-09	1.08973e-08	100
ZCCHC4	KEGG_CITRATE_CYCLE_TCA_CYCLE	0.388931	6.8615e-07	1.66564e-06	100
ZCCHC5	KEGG_CITRATE_CYCLE_TCA_CYCLE	-0.261767	7.22618e-07	1.74992e-06	100
ZCCHC6	KEGG_CITRATE_CYCLE_TCA_CYCLE	0.255971	6.08724e-07	1.48179e-06	100
ZCCHC9	KEGG_CITRATE_CYCLE_TCA_CYCLE	0.793803	1.19316e-16	1.23985e-15	100
ZCRB1	KEGG_CITRATE_CYCLE_TCA_CYCLE	0.262441	3.85494e-18	5.50795e-17	100
ZCWPW1	KEGG_CITRATE_CYCLE_TCA_CYCLE	-1.09108	8.52483e-15	6.40337e-14	100
ZDBF2	KEGG_CITRATE_CYCLE_TCA_CYCLE	0.709754	1.18575e-07	3.16482e-07	100
ZDHHC1	KEGG_CITRATE_CYCLE_TCA_CYCLE	-0.351051	1.3848e-09	4.89335e-09	100
ZDHHC11B	KEGG_CITRATE_CYCLE_TCA_CYCLE	-0.921456	4.3764e-05	8.39822e-05	100
ZDHHC16	KEGG_CITRATE_CYCLE_TCA_CYCLE	0.927191	1.6258e-17	2.05492e-16	100
ZDHHC19	KEGG_CITRATE_CYCLE_TCA_CYCLE	-0.360556	7.259e-10	2.66535e-09	100
ZDHHC2	KEGG_CITRATE_CYCLE_TCA_CYCLE	0.498435	2.36276e-10	9.1483e-10	100
ZDHHC20	KEGG_CITRATE_CYCLE_TCA_CYCLE	0.26089	5.06179e-18	7.00392e-17	100
ZDHHC21	KEGG_CITRATE_CYCLE_TCA_CYCLE	0.30062	1.81282e-10	7.14528e-10	100
ZDHHC22	KEGG_CITRATE_CYCLE_TCA_CYCLE	-0.328005	4.66276e-09	1.52657e-08	100
ZDHHC3	KEGG_CITRATE_CYCLE_TCA_CYCLE	0.673457	1.62071e-11	7.13708e-11	100
ZDHHC4	KEGG_CITRATE_CYCLE_TCA_CYCLE	0.768076	7.54672e-20	1.65336e-18	100
ZDHHC5	KEGG_CITRATE_CYCLE_TCA_CYCLE	0.352873	8.34061e-28	3.65458e-25	100
ZDHHC6	KEGG_CITRATE_CYCLE_TCA_CYCLE	0.340264	1.87732e-12	9.6774e-12	100
ZDHHC7	KEGG_CITRATE_CYCLE_TCA_CYCLE	0.498865	1.58325e-10	6.27807e-10	100
ZDHHC9	KEGG_CITRATE_CYCLE_TCA_CYCLE	0.332574	3.49608e-16	3.37912e-15	100
ZFAND1	KEGG_CITRATE_CYCLE_TCA_CYCLE	0.377941	4.28165e-16	4.00586e-15	100
ZFAND3	KEGG_CITRATE_CYCLE_TCA_CYCLE	0.544764	1.7628e-11	7.72399e-11	100
ZFAND6	KEGG_CITRATE_CYCLE_TCA_CYCLE	0.400319	6.75853e-12	3.15038e-11	100
ZFHX2	KEGG_CITRATE_CYCLE_TCA_CYCLE	-0.537037	6.35059e-11	2.58848e-10	100
ZFHX4	KEGG_CITRATE_CYCLE_TCA_CYCLE	-1.84579	3.51051e-11	1.49097e-10	100
ZFP3	KEGG_CITRATE_CYCLE_TCA_CYCLE	0.730581	7.91615e-07	1.90408e-06	100
ZFP36L1	KEGG_CITRATE_CYCLE_TCA_CYCLE	-0.262544	3.29404e-06	7.33901e-06	100
ZFP36L2	KEGG_CITRATE_CYCLE_TCA_CYCLE	-0.435949	4.85432e-09	1.57946e-08	100
ZFP41	KEGG_CITRATE_CYCLE_TCA_CYCLE	-0.544988	3.25064e-08	9.49549e-08	100
ZFP42	KEGG_CITRATE_CYCLE_TCA_CYCLE	-0.905802	2.19714e-09	7.5507e-09	100
ZFP62	KEGG_CITRATE_CYCLE_TCA_CYCLE	0.546391	1.40858e-07	3.7255e-07	100
ZFP91	KEGG_CITRATE_CYCLE_TCA_CYCLE	0.336637	1.306e-20	3.53966e-19	100
ZFP92	KEGG_CITRATE_CYCLE_TCA_CYCLE	-0.322469	5.69555e-12	2.70281e-11	100
ZFPM2	KEGG_CITRATE_CYCLE_TCA_CYCLE	-0.701118	3.80515e-14	2.55197e-13	100
ZFR	KEGG_CITRATE_CYCLE_TCA_CYCLE	0.250663	7.5617e-10	2.76491e-09	100
ZFR2	KEGG_CITRATE_CYCLE_TCA_CYCLE	-0.29959	1.88738e-13	1.13286e-12	100
ZFYVE16	KEGG_CITRATE_CYCLE_TCA_CYCLE	0.348347	3.90307e-12	1.88624e-11	100
ZFYVE28	KEGG_CITRATE_CYCLE_TCA_CYCLE	-0.544401	1.40397e-11	6.25599e-11	100
ZFYVE9	KEGG_CITRATE_CYCLE_TCA_CYCLE	0.533723	1.23225e-08	3.78014e-08	100
ZGPAT	KEGG_CITRATE_CYCLE_TCA_CYCLE	-0.335276	1.803e-08	5.42966e-08	100
ZHX1	KEGG_CITRATE_CYCLE_TCA_CYCLE	0.434801	4.00209e-13	2.26269e-12	100
ZIC1	KEGG_CITRATE_CYCLE_TCA_CYCLE	-0.838736	8.97331e-12	4.10275e-11	100
ZIM2	KEGG_CITRATE_CYCLE_TCA_CYCLE	-0.680077	1.6467e-22	9.21099e-21	100
ZIM3	KEGG_CITRATE_CYCLE_TCA_CYCLE	-1.0675	3.03169e-10	1.1568e-09	100
ZKSCAN1	KEGG_CITRATE_CYCLE_TCA_CYCLE	0.724003	1.54776e-12	8.05756e-12	100
ZKSCAN2	KEGG_CITRATE_CYCLE_TCA_CYCLE	0.865987	5.2855e-07	1.29744e-06	100
ZMAT2	KEGG_CITRATE_CYCLE_TCA_CYCLE	0.772306	1.45609e-13	8.92324e-13	100
ZMYM1	KEGG_CITRATE_CYCLE_TCA_CYCLE	0.329756	3.52133e-08	1.01732e-07	100
ZMYND10	KEGG_CITRATE_CYCLE_TCA_CYCLE	-0.374067	2.13392e-10	8.33591e-10	100
ZMYND11	KEGG_CITRATE_CYCLE_TCA_CYCLE	0.273997	1.72793e-05	3.5407e-05	100
ZMYND15	KEGG_CITRATE_CYCLE_TCA_CYCLE	-0.527707	3.35534e-17	3.92053e-16	100
ZMYND17	KEGG_CITRATE_CYCLE_TCA_CYCLE	-1.22797	8.68923e-14	5.41327e-13	100
ZNF114	KEGG_CITRATE_CYCLE_TCA_CYCLE	-0.569474	1.91221e-09	6.65854e-09	100
ZNF117	KEGG_CITRATE_CYCLE_TCA_CYCLE	0.671858	4.97212e-08	1.40556e-07	100
ZNF12	KEGG_CITRATE_CYCLE_TCA_CYCLE	0.732467	1.93877e-09	6.7332e-09	100
ZNF121	KEGG_CITRATE_CYCLE_TCA_CYCLE	0.402288	2.22705e-07	5.74012e-07	100
ZNF131	KEGG_CITRATE_CYCLE_TCA_CYCLE	0.36684	3.76747e-11	1.59496e-10	100
ZNF133	KEGG_CITRATE_CYCLE_TCA_CYCLE	-0.924134	3.82619e-19	6.93727e-18	100
ZNF134	KEGG_CITRATE_CYCLE_TCA_CYCLE	0.974329	1.89742e-13	1.13629e-12	100
ZNF135	KEGG_CITRATE_CYCLE_TCA_CYCLE	-0.908564	1.7707e-11	7.74569e-11	100
ZNF141	KEGG_CITRATE_CYCLE_TCA_CYCLE	0.609261	1.1223e-06	2.65336e-06	100
ZNF146	KEGG_CITRATE_CYCLE_TCA_CYCLE	0.328816	4.09742e-18	5.72985e-17	100
ZNF148	KEGG_CITRATE_CYCLE_TCA_CYCLE	0.202393	1.5543e-06	3.59072e-06	100
ZNF154	KEGG_CITRATE_CYCLE_TCA_CYCLE	-0.622891	7.8977e-19	1.32249e-17	100
ZNF157	KEGG_CITRATE_CYCLE_TCA_CYCLE	-0.492674	2.84634e-09	9.59363e-09	100
ZNF169	KEGG_CITRATE_CYCLE_TCA_CYCLE	-1.06788	3.47543e-13	1.99061e-12	100
ZNF174	KEGG_CITRATE_CYCLE_TCA_CYCLE	0.8382	5.51797e-14	3.54388e-13	100
ZNF184	KEGG_CITRATE_CYCLE_TCA_CYCLE	0.627523	1.7894e-14	1.27144e-13	100
ZNF185	KEGG_CITRATE_CYCLE_TCA_CYCLE	-0.422081	2.5417e-10	9.79783e-10	100
ZNF19	KEGG_CITRATE_CYCLE_TCA_CYCLE	-1.03486	1.75069e-15	1.4992e-14	100
ZNF2	KEGG_CITRATE_CYCLE_TCA_CYCLE	-1.00228	1.68835e-12	8.73752e-12	100
ZNF202	KEGG_CITRATE_CYCLE_TCA_CYCLE	-0.683377	2.46209e-10	9.51887e-10	100
ZNF205	KEGG_CITRATE_CYCLE_TCA_CYCLE	-0.46766	9.13383e-11	3.6605e-10	100
ZNF215	KEGG_CITRATE_CYCLE_TCA_CYCLE	-1.63986	4.68641e-06	1.02501e-05	100
ZNF217	KEGG_CITRATE_CYCLE_TCA_CYCLE	0.662507	1.26628e-18	2.01761e-17	100
ZNF219	KEGG_CITRATE_CYCLE_TCA_CYCLE	-0.476989	9.92836e-15	7.35258e-14	100
ZNF22	KEGG_CITRATE_CYCLE_TCA_CYCLE	0.588272	6.14603e-18	8.41558e-17	100
ZNF23	KEGG_CITRATE_CYCLE_TCA_CYCLE	-1.05928	7.0088e-08	1.94368e-07	100
ZNF233	KEGG_CITRATE_CYCLE_TCA_CYCLE	0.296631	1.66272e-07	4.35821e-07	100
ZNF24	KEGG_CITRATE_CYCLE_TCA_CYCLE	0.443297	1.65213e-23	1.40111e-21	100
ZNF251	KEGG_CITRATE_CYCLE_TCA_CYCLE	-0.935758	3.27153e-08	9.54591e-08	100
ZNF259	KEGG_CITRATE_CYCLE_TCA_CYCLE	0.718564	3.8511e-14	2.57622e-13	100
ZNF260	KEGG_CITRATE_CYCLE_TCA_CYCLE	0.459068	2.34941e-18	3.48961e-17	100
ZNF277	KEGG_CITRATE_CYCLE_TCA_CYCLE	0.431161	1.63071e-19	3.22341e-18	100
ZNF28	KEGG_CITRATE_CYCLE_TCA_CYCLE	0.825933	9.87464e-15	7.33345e-14	100
ZNF280B	KEGG_CITRATE_CYCLE_TCA_CYCLE	1.27586	4.0182e-07	1.00417e-06	100
ZNF280C	KEGG_CITRATE_CYCLE_TCA_CYCLE	0.413497	7.24585e-09	2.28958e-08	100
ZNF281	KEGG_CITRATE_CYCLE_TCA_CYCLE	0.863395	1.78429e-10	7.04341e-10	100
ZNF283	KEGG_CITRATE_CYCLE_TCA_CYCLE	0.775774	1.54916e-14	1.11277e-13	100
ZNF296	KEGG_CITRATE_CYCLE_TCA_CYCLE	-0.545608	1.23408e-09	4.39025e-09	100
ZNF30	KEGG_CITRATE_CYCLE_TCA_CYCLE	0.596678	6.45854e-17	7.01632e-16	100
ZNF304	KEGG_CITRATE_CYCLE_TCA_CYCLE	0.913769	2.48713e-07	6.37918e-07	100
ZNF316	KEGG_CITRATE_CYCLE_TCA_CYCLE	-0.18251	4.00229e-05	7.71914e-05	100
ZNF32	KEGG_CITRATE_CYCLE_TCA_CYCLE	0.596908	4.75431e-13	2.67074e-12	100
ZNF320	KEGG_CITRATE_CYCLE_TCA_CYCLE	0.39742	5.74189e-06	1.24038e-05	100
ZNF322A	KEGG_CITRATE_CYCLE_TCA_CYCLE	0.398981	1.42614e-17	1.82894e-16	100
ZNF322B	KEGG_CITRATE_CYCLE_TCA_CYCLE	0.598493	9.75324e-17	1.03392e-15	100
ZNF330	KEGG_CITRATE_CYCLE_TCA_CYCLE	0.54811	1.86903e-13	1.12441e-12	100
ZNF333	KEGG_CITRATE_CYCLE_TCA_CYCLE	-0.847509	1.01487e-20	2.8384e-19	100
ZNF337	KEGG_CITRATE_CYCLE_TCA_CYCLE	-0.957477	4.77411e-07	1.17741e-06	100
ZNF34	KEGG_CITRATE_CYCLE_TCA_CYCLE	-1.15774	9.39942e-20	2.00903e-18	100
ZNF35	KEGG_CITRATE_CYCLE_TCA_CYCLE	0.671229	1.16843e-05	2.45549e-05	100
ZNF354B	KEGG_CITRATE_CYCLE_TCA_CYCLE	-1.14508	1.02195e-07	2.75277e-07	100
ZNF362	KEGG_CITRATE_CYCLE_TCA_CYCLE	-0.417782	4.13878e-07	1.03234e-06	100
ZNF365	KEGG_CITRATE_CYCLE_TCA_CYCLE	-0.644075	1.31565e-16	1.3552e-15	100
ZNF366	KEGG_CITRATE_CYCLE_TCA_CYCLE	-0.43203	2.26912e-17	2.76182e-16	100
ZNF385A	KEGG_CITRATE_CYCLE_TCA_CYCLE	-0.872177	2.65782e-12	1.32589e-11	100
ZNF385D	KEGG_CITRATE_CYCLE_TCA_CYCLE	-0.510139	1.64552e-13	1.00141e-12	100
ZNF394	KEGG_CITRATE_CYCLE_TCA_CYCLE	0.680343	3.22038e-06	7.18709e-06	100
ZNF404	KEGG_CITRATE_CYCLE_TCA_CYCLE	0.554485	3.74271e-07	9.38892e-07	100
ZNF410	KEGG_CITRATE_CYCLE_TCA_CYCLE	0.439053	5.77017e-14	3.68199e-13	100
ZNF423	KEGG_CITRATE_CYCLE_TCA_CYCLE	-0.277467	5.18192e-14	3.35549e-13	100
ZNF43	KEGG_CITRATE_CYCLE_TCA_CYCLE	0.452926	1.36328e-06	3.183e-06	100
ZNF446	KEGG_CITRATE_CYCLE_TCA_CYCLE	-0.255922	5.83242e-06	1.25787e-05	100
ZNF451	KEGG_CITRATE_CYCLE_TCA_CYCLE	0.32359	2.40999e-08	7.15916e-08	100
ZNF454	KEGG_CITRATE_CYCLE_TCA_CYCLE	-0.959094	3.31196e-17	3.89775e-16	100
ZNF460	KEGG_CITRATE_CYCLE_TCA_CYCLE	0.857159	2.7944e-08	8.23597e-08	100
ZNF468	KEGG_CITRATE_CYCLE_TCA_CYCLE	0.621651	1.08935e-08	3.37327e-08	100
ZNF469	KEGG_CITRATE_CYCLE_TCA_CYCLE	-0.483568	1.03845e-24	1.13753e-22	100
ZNF488	KEGG_CITRATE_CYCLE_TCA_CYCLE	-0.414692	5.71661e-11	2.35564e-10	100
ZNF490	KEGG_CITRATE_CYCLE_TCA_CYCLE	0.538043	2.58494e-10	9.93541e-10	100
ZNF496	KEGG_CITRATE_CYCLE_TCA_CYCLE	-0.253944	7.8969e-07	1.90119e-06	100
ZNF497	KEGG_CITRATE_CYCLE_TCA_CYCLE	-0.673866	4.28104e-16	4.00586e-15	100
ZNF500	KEGG_CITRATE_CYCLE_TCA_CYCLE	-0.658128	9.79298e-11	3.91868e-10	100
ZNF501	KEGG_CITRATE_CYCLE_TCA_CYCLE	0.762791	1.64555e-07	4.32182e-07	100
ZNF506	KEGG_CITRATE_CYCLE_TCA_CYCLE	0.482909	4.9304e-07	1.21367e-06	100
ZNF513	KEGG_CITRATE_CYCLE_TCA_CYCLE	-0.371989	3.54085e-06	7.85561e-06	100
ZNF516	KEGG_CITRATE_CYCLE_TCA_CYCLE	-0.297038	3.57909e-13	2.04553e-12	100
ZNF517	KEGG_CITRATE_CYCLE_TCA_CYCLE	-0.705212	9.12943e-11	3.6605e-10	100
ZNF518B	KEGG_CITRATE_CYCLE_TCA_CYCLE	0.809207	1.95978e-07	5.10126e-07	100
ZNF521	KEGG_CITRATE_CYCLE_TCA_CYCLE	-0.418704	2.86419e-10	1.09606e-09	100
ZNF524	KEGG_CITRATE_CYCLE_TCA_CYCLE	-0.624964	9.70566e-08	2.61973e-07	100
ZNF528	KEGG_CITRATE_CYCLE_TCA_CYCLE	0.407239	1.41835e-05	2.93841e-05	100
ZNF529	KEGG_CITRATE_CYCLE_TCA_CYCLE	0.576877	2.88774e-07	7.34933e-07	100
ZNF536	KEGG_CITRATE_CYCLE_TCA_CYCLE	-0.607375	4.99157e-19	8.80727e-18	100
ZNF541	KEGG_CITRATE_CYCLE_TCA_CYCLE	-0.49211	1.07824e-11	4.87898e-11	100
ZNF543	KEGG_CITRATE_CYCLE_TCA_CYCLE	0.744619	2.78118e-09	9.3981e-09	100
ZNF562	KEGG_CITRATE_CYCLE_TCA_CYCLE	0.45651	5.83226e-14	3.71259e-13	100
ZNF568	KEGG_CITRATE_CYCLE_TCA_CYCLE	0.526948	5.4029e-12	2.56857e-11	100
ZNF575	KEGG_CITRATE_CYCLE_TCA_CYCLE	-0.316175	2.30748e-05	4.61897e-05	100
ZNF579	KEGG_CITRATE_CYCLE_TCA_CYCLE	-0.556288	1.17458e-08	3.62013e-08	100
ZNF586	KEGG_CITRATE_CYCLE_TCA_CYCLE	-0.59088	1.20036e-06	2.82268e-06	100
ZNF587	KEGG_CITRATE_CYCLE_TCA_CYCLE	0.68816	1.20212e-12	6.42353e-12	100
ZNF595	KEGG_CITRATE_CYCLE_TCA_CYCLE	0.461876	1.30025e-08	3.97946e-08	100
ZNF596	KEGG_CITRATE_CYCLE_TCA_CYCLE	-1.41235	2.94545e-15	2.38999e-14	100
ZNF600	KEGG_CITRATE_CYCLE_TCA_CYCLE	0.501748	4.521e-06	9.91302e-06	100
ZNF607	KEGG_CITRATE_CYCLE_TCA_CYCLE	0.661393	7.85591e-18	1.0646e-16	100
ZNF614	KEGG_CITRATE_CYCLE_TCA_CYCLE	0.447172	5.52903e-11	2.29272e-10	100
ZNF616	KEGG_CITRATE_CYCLE_TCA_CYCLE	0.394859	1.40162e-07	3.71083e-07	100
ZNF620	KEGG_CITRATE_CYCLE_TCA_CYCLE	-1.07904	1.80867e-15	1.54383e-14	100
ZNF622	KEGG_CITRATE_CYCLE_TCA_CYCLE	1.23799	3.9857e-15	3.17527e-14	100
ZNF623	KEGG_CITRATE_CYCLE_TCA_CYCLE	0.542344	3.09047e-12	1.51866e-11	100
ZNF628	KEGG_CITRATE_CYCLE_TCA_CYCLE	-0.496948	3.78268e-17	4.34265e-16	100
ZNF639	KEGG_CITRATE_CYCLE_TCA_CYCLE	0.455002	1.14901e-18	1.86915e-17	100
ZNF648	KEGG_CITRATE_CYCLE_TCA_CYCLE	-0.460732	3.93427e-08	1.12671e-07	100
ZNF652	KEGG_CITRATE_CYCLE_TCA_CYCLE	0.520107	1.25346e-18	2.00936e-17	100
ZNF655	KEGG_CITRATE_CYCLE_TCA_CYCLE	-0.810938	3.15024e-07	7.9788e-07	100
ZNF66	KEGG_CITRATE_CYCLE_TCA_CYCLE	0.606874	8.26079e-08	2.26934e-07	100
ZNF660	KEGG_CITRATE_CYCLE_TCA_CYCLE	-0.973158	1.13343e-09	4.05414e-09	100
ZNF662	KEGG_CITRATE_CYCLE_TCA_CYCLE	-1.215	1.44481e-12	7.5968e-12	100
ZNF664	KEGG_CITRATE_CYCLE_TCA_CYCLE	0.567015	4.08066e-15	3.2411e-14	100
ZNF668	KEGG_CITRATE_CYCLE_TCA_CYCLE	-0.595504	2.0016e-07	5.19981e-07	100
ZNF677	KEGG_CITRATE_CYCLE_TCA_CYCLE	0.5064	2.10039e-11	9.08211e-11	100
ZNF678	KEGG_CITRATE_CYCLE_TCA_CYCLE	0.478283	6.88929e-09	2.1848e-08	100
ZNF680	KEGG_CITRATE_CYCLE_TCA_CYCLE	0.631544	6.09661e-08	1.70692e-07	100
ZNF683	KEGG_CITRATE_CYCLE_TCA_CYCLE	-0.428474	4.88558e-14	3.1714e-13	100
ZNF701	KEGG_CITRATE_CYCLE_TCA_CYCLE	0.572713	2.32586e-06	5.29411e-06	100
ZNF707	KEGG_CITRATE_CYCLE_TCA_CYCLE	-0.453929	4.7519e-07	1.17303e-06	100
ZNF711	KEGG_CITRATE_CYCLE_TCA_CYCLE	-0.920338	3.17141e-15	2.56543e-14	100
ZNF713	KEGG_CITRATE_CYCLE_TCA_CYCLE	0.887011	2.02867e-09	6.99916e-09	100
ZNF717	KEGG_CITRATE_CYCLE_TCA_CYCLE	0.810843	8.87144e-07	2.11643e-06	100
ZNF718	KEGG_CITRATE_CYCLE_TCA_CYCLE	0.629395	2.65828e-09	9.00594e-09	100
ZNF737	KEGG_CITRATE_CYCLE_TCA_CYCLE	0.501324	9.02987e-08	2.44418e-07	100
ZNF750	KEGG_CITRATE_CYCLE_TCA_CYCLE	-1.38278	1.73903e-14	1.24236e-13	100
ZNF764	KEGG_CITRATE_CYCLE_TCA_CYCLE	-0.907043	4.25533e-08	1.21469e-07	100
ZNF765	KEGG_CITRATE_CYCLE_TCA_CYCLE	0.49517	4.39731e-07	1.09268e-06	100
ZNF770	KEGG_CITRATE_CYCLE_TCA_CYCLE	0.464968	7.96031e-17	8.57691e-16	100
ZNF772	KEGG_CITRATE_CYCLE_TCA_CYCLE	0.987273	2.66723e-08	7.88767e-08	100
ZNF781	KEGG_CITRATE_CYCLE_TCA_CYCLE	-0.963469	4.12856e-08	1.17978e-07	100
ZNF783	KEGG_CITRATE_CYCLE_TCA_CYCLE	-0.569067	3.9713e-18	5.58318e-17	100
ZNF784	KEGG_CITRATE_CYCLE_TCA_CYCLE	-0.528683	2.93617e-13	1.71157e-12	100
ZNF789	KEGG_CITRATE_CYCLE_TCA_CYCLE	-1.07699	1.99762e-13	1.19358e-12	100
ZNF799	KEGG_CITRATE_CYCLE_TCA_CYCLE	0.92857	1.85536e-07	4.83903e-07	100
ZNF80	KEGG_CITRATE_CYCLE_TCA_CYCLE	-0.641964	1.34157e-08	4.09163e-08	100
ZNF800	KEGG_CITRATE_CYCLE_TCA_CYCLE	0.764382	1.03227e-18	1.69615e-17	100
ZNF804A	KEGG_CITRATE_CYCLE_TCA_CYCLE	-0.428601	5.65166e-18	7.77916e-17	100
ZNF813	KEGG_CITRATE_CYCLE_TCA_CYCLE	0.658379	3.07703e-06	6.89056e-06	100
ZNF816A	KEGG_CITRATE_CYCLE_TCA_CYCLE	0.527827	5.68562e-09	1.82334e-08	100
ZNF828	KEGG_CITRATE_CYCLE_TCA_CYCLE	0.46929	1.3216e-18	2.08054e-17	100
ZNF830	KEGG_CITRATE_CYCLE_TCA_CYCLE	0.960628	4.42098e-14	2.92029e-13	100
ZNF831	KEGG_CITRATE_CYCLE_TCA_CYCLE	-0.286186	5.5069e-15	4.27069e-14	100
ZNF835	KEGG_CITRATE_CYCLE_TCA_CYCLE	-1.02649	1.81836e-15	1.54707e-14	100
ZNF837	KEGG_CITRATE_CYCLE_TCA_CYCLE	-0.63488	4.66326e-15	3.67057e-14	100
ZNF843	KEGG_CITRATE_CYCLE_TCA_CYCLE	-0.502845	4.28508e-11	1.79978e-10	100
ZNF845	KEGG_CITRATE_CYCLE_TCA_CYCLE	0.518185	7.22865e-07	1.74992e-06	100
ZNF853	KEGG_CITRATE_CYCLE_TCA_CYCLE	-0.654227	7.57019e-21	2.21134e-19	100
ZNF92	KEGG_CITRATE_CYCLE_TCA_CYCLE	0.40606	3.181e-05	6.23163e-05	100
ZNF93	KEGG_CITRATE_CYCLE_TCA_CYCLE	0.491902	5.45806e-07	1.33606e-06	100
ZNHIT3	KEGG_CITRATE_CYCLE_TCA_CYCLE	0.377308	2.52806e-27	7.38474e-25	100
ZNHIT6	KEGG_CITRATE_CYCLE_TCA_CYCLE	0.249319	2.13975e-06	4.89592e-06	100
ZNRD1	KEGG_CITRATE_CYCLE_TCA_CYCLE	0.631727	1.76571e-07	4.61437e-07	100
ZSCAN1	KEGG_CITRATE_CYCLE_TCA_CYCLE	-0.429185	2.58148e-16	2.55139e-15	100
ZSCAN10	KEGG_CITRATE_CYCLE_TCA_CYCLE	-0.583212	4.04174e-06	8.90673e-06	100
ZSCAN16	KEGG_CITRATE_CYCLE_TCA_CYCLE	0.524384	1.18888e-12	6.3657e-12	100
ZSCAN18	KEGG_CITRATE_CYCLE_TCA_CYCLE	-0.320091	8.69585e-08	2.37151e-07	100
ZSCAN20	KEGG_CITRATE_CYCLE_TCA_CYCLE	-0.938492	4.90879e-15	3.82944e-14	100
ZSCAN23	KEGG_CITRATE_CYCLE_TCA_CYCLE	-0.557338	5.66382e-08	1.59424e-07	100
ZSCAN29	KEGG_CITRATE_CYCLE_TCA_CYCLE	0.646336	9.06976e-10	3.27084e-09	100
ZSCAN4	KEGG_CITRATE_CYCLE_TCA_CYCLE	-0.751671	1.43652e-11	6.37942e-11	100
ZSWIM4	KEGG_CITRATE_CYCLE_TCA_CYCLE	-0.44823	8.88611e-10	3.21342e-09	100
ZXDC	KEGG_CITRATE_CYCLE_TCA_CYCLE	-0.622922	2.19069e-07	5.6575e-07	100
ZZZ3	KEGG_CITRATE_CYCLE_TCA_CYCLE	0.278095	2.27068e-10	8.81777e-10	100
AEBP1	KEGG_PENTOSE_PHOSPHATE_PATHWAY	-0.117732	9.27662e-08	6.02371e-06	100
APBB1	KEGG_PENTOSE_PHOSPHATE_PATHWAY	-0.173478	9.76107e-06	0.000113548	100
APBB2	KEGG_PENTOSE_PHOSPHATE_PATHWAY	-0.335986	4.04192e-07	1.29588e-05	100
ASCC1	KEGG_PENTOSE_PHOSPHATE_PATHWAY	0.278556	6.19186e-06	7.86396e-05	100
ASXL2	KEGG_PENTOSE_PHOSPHATE_PATHWAY	0.480265	4.4253e-07	1.36908e-05	100
ASXL3	KEGG_PENTOSE_PHOSPHATE_PATHWAY	-0.241015	4.52023e-07	1.36908e-05	100
ATXN7L3	KEGG_PENTOSE_PHOSPHATE_PATHWAY	0.315495	1.25665e-06	2.70799e-05	100
BCL6B	KEGG_PENTOSE_PHOSPHATE_PATHWAY	-0.45744	1.67965e-07	8.29208e-06	100
BMP4	KEGG_PENTOSE_PHOSPHATE_PATHWAY	-0.289417	2.12364e-08	2.92065e-06	100
BNC2	KEGG_PENTOSE_PHOSPHATE_PATHWAY	-0.15133	4.42221e-07	1.36908e-05	100
CAMK4	KEGG_PENTOSE_PHOSPHATE_PATHWAY	-0.180546	6.77576e-07	1.77302e-05	100
CDK2	KEGG_PENTOSE_PHOSPHATE_PATHWAY	0.507171	4.55064e-08	4.27273e-06	100
CEBPG	KEGG_PENTOSE_PHOSPHATE_PATHWAY	0.341974	3.75931e-07	1.2354e-05	100
CRK	KEGG_PENTOSE_PHOSPHATE_PATHWAY	0.354828	1.06192e-06	2.40672e-05	100
CYTL1	KEGG_PENTOSE_PHOSPHATE_PATHWAY	-0.467707	2.40538e-10	2.10792e-07	100
DNAJA3	KEGG_PENTOSE_PHOSPHATE_PATHWAY	0.176562	1.16167e-07	6.78675e-06	100
DRAP1	KEGG_PENTOSE_PHOSPHATE_PATHWAY	0.287853	3.17302e-06	4.90697e-05	100
E2F3	KEGG_PENTOSE_PHOSPHATE_PATHWAY	0.372496	3.80485e-08	4.00118e-06	100
EBF1	KEGG_PENTOSE_PHOSPHATE_PATHWAY	-0.169785	6.93898e-08	5.21216e-06	100
ECD	KEGG_PENTOSE_PHOSPHATE_PATHWAY	0.203232	3.02733e-07	1.06552e-05	100
EGLN1	KEGG_PENTOSE_PHOSPHATE_PATHWAY	0.535402	1.89433e-05	0.000189361	100
ELOF1	KEGG_PENTOSE_PHOSPHATE_PATHWAY	0.214852	3.03972e-07	1.06552e-05	100
ENG	KEGG_PENTOSE_PHOSPHATE_PATHWAY	-0.169238	3.60216e-07	1.19874e-05	100
ENO1	KEGG_PENTOSE_PHOSPHATE_PATHWAY	0.23983	1.7266e-09	5.14503e-07	100
ESR1	KEGG_PENTOSE_PHOSPHATE_PATHWAY	-0.407961	5.95655e-08	5.05154e-06	100
FGF2	KEGG_PENTOSE_PHOSPHATE_PATHWAY	-0.12204	1.30663e-06	2.7481e-05	100
FHL5	KEGG_PENTOSE_PHOSPHATE_PATHWAY	-0.379523	6.52047e-06	8.11339e-05	100
FOXN3	KEGG_PENTOSE_PHOSPHATE_PATHWAY	-0.266438	3.45428e-06	5.18932e-05	100
FRY	KEGG_PENTOSE_PHOSPHATE_PATHWAY	-0.257186	6.47081e-07	1.7281e-05	100
FST	KEGG_PENTOSE_PHOSPHATE_PATHWAY	-0.197577	2.6558e-07	9.96379e-06	100
GAS7	KEGG_PENTOSE_PHOSPHATE_PATHWAY	-0.15629	1.7032e-07	8.29208e-06	100
GTF2IRD2B	KEGG_PENTOSE_PHOSPHATE_PATHWAY	-0.317297	1.42275e-10	2.10792e-07	100
HEYL	KEGG_PENTOSE_PHOSPHATE_PATHWAY	-0.16418	2.41498e-07	9.76765e-06	100
HNRNPAB	KEGG_PENTOSE_PHOSPHATE_PATHWAY	0.229802	2.15273e-09	5.14503e-07	100
HOPX	KEGG_PENTOSE_PHOSPHATE_PATHWAY	-0.356116	7.95775e-08	5.50551e-06	100
HOXC4	KEGG_PENTOSE_PHOSPHATE_PATHWAY	-0.652444	1.36683e-06	2.78558e-05	100
HOXD13	KEGG_PENTOSE_PHOSPHATE_PATHWAY	-0.298677	6.75327e-08	5.21216e-06	100
ID4	KEGG_PENTOSE_PHOSPHATE_PATHWAY	-0.352555	4.48682e-07	1.36908e-05	100
IGF1	KEGG_PENTOSE_PHOSPHATE_PATHWAY	-0.527497	1.17505e-08	2.09447e-06	100
IGF2	KEGG_PENTOSE_PHOSPHATE_PATHWAY	-0.173825	3.04959e-06	4.74401e-05	100
INHBA	KEGG_PENTOSE_PHOSPHATE_PATHWAY	-0.24107	1.54711e-05	0.000164006	100
INSR	KEGG_PENTOSE_PHOSPHATE_PATHWAY	-0.464464	8.25183e-07	1.99372e-05	100
ISL1	KEGG_PENTOSE_PHOSPHATE_PATHWAY	-0.197624	7.53012e-07	1.92201e-05	100
JAZF1	KEGG_PENTOSE_PHOSPHATE_PATHWAY	-0.141821	7.61785e-07	1.9257e-05	100
KHDRBS1	KEGG_PENTOSE_PHOSPHATE_PATHWAY	0.300621	1.08713e-06	2.44279e-05	100
KLF12	KEGG_PENTOSE_PHOSPHATE_PATHWAY	-0.272121	1.69314e-07	8.29208e-06	100
LDB2	KEGG_PENTOSE_PHOSPHATE_PATHWAY	-0.1703	1.825e-08	2.66551e-06	100
LMO3	KEGG_PENTOSE_PHOSPHATE_PATHWAY	-0.1683	5.37496e-08	4.71025e-06	100
MEIS1	KEGG_PENTOSE_PHOSPHATE_PATHWAY	-0.131935	6.50749e-07	1.7281e-05	100
MEOX2	KEGG_PENTOSE_PHOSPHATE_PATHWAY	-0.384032	6.54256e-06	8.11339e-05	100
MRPL28	KEGG_PENTOSE_PHOSPHATE_PATHWAY	0.225948	2.72877e-07	9.96379e-06	100
MTA2	KEGG_PENTOSE_PHOSPHATE_PATHWAY	0.222096	2.22187e-08	2.92065e-06	100
NFE2L3	KEGG_PENTOSE_PHOSPHATE_PATHWAY	0.403344	2.81274e-06	4.50896e-05	100
NIF3L1	KEGG_PENTOSE_PHOSPHATE_PATHWAY	0.211439	1.32582e-05	0.00014344	100
NKRF	KEGG_PENTOSE_PHOSPHATE_PATHWAY	0.414928	3.04513e-08	3.63893e-06	100
NOTCH4	KEGG_PENTOSE_PHOSPHATE_PATHWAY	-0.235837	1.57369e-09	5.14503e-07	100
NR5A2	KEGG_PENTOSE_PHOSPHATE_PATHWAY	-0.549482	3.57567e-07	1.19874e-05	100
PGR	KEGG_PENTOSE_PHOSPHATE_PATHWAY	-0.173963	2.62846e-07	9.96379e-06	100
PKIG	KEGG_PENTOSE_PHOSPHATE_PATHWAY	-0.173058	2.37585e-07	9.76765e-06	100
PKNOX2	KEGG_PENTOSE_PHOSPHATE_PATHWAY	-0.542922	3.53502e-08	3.87233e-06	100
POGK	KEGG_PENTOSE_PHOSPHATE_PATHWAY	0.276944	5.31084e-08	4.71025e-06	100
PPIE	KEGG_PENTOSE_PHOSPHATE_PATHWAY	0.289381	1.44899e-07	7.93622e-06	100
PRKDC	KEGG_PENTOSE_PHOSPHATE_PATHWAY	0.209868	8.94217e-08	6.02371e-06	100
PRMT5	KEGG_PENTOSE_PHOSPHATE_PATHWAY	0.166012	1.77186e-06	3.37746e-05	100
PRRX1	KEGG_PENTOSE_PHOSPHATE_PATHWAY	-0.151035	1.8016e-07	8.54392e-06	100
PSMC3	KEGG_PENTOSE_PHOSPHATE_PATHWAY	0.175065	1.18282e-06	2.63529e-05	100
RDBP	KEGG_PENTOSE_PHOSPHATE_PATHWAY	0.326221	6.81152e-07	1.77302e-05	100
RORA	KEGG_PENTOSE_PHOSPHATE_PATHWAY	-0.240231	2.99889e-08	3.63893e-06	100
RORB	KEGG_PENTOSE_PHOSPHATE_PATHWAY	-0.577681	6.16511e-07	1.68834e-05	100
RUNX1T1	KEGG_PENTOSE_PHOSPHATE_PATHWAY	-0.17241	2.69766e-09	5.91011e-07	100
RUVBL1	KEGG_PENTOSE_PHOSPHATE_PATHWAY	0.2281	6.42207e-08	5.17756e-06	100
SAP30L	KEGG_PENTOSE_PHOSPHATE_PATHWAY	0.573	2.07871e-07	9.42229e-06	100
SNAI2	KEGG_PENTOSE_PHOSPHATE_PATHWAY	-0.215372	9.00483e-07	2.15215e-05	100
SNF8	KEGG_PENTOSE_PHOSPHATE_PATHWAY	0.214433	1.04285e-06	2.40495e-05	100
SOX2	KEGG_PENTOSE_PHOSPHATE_PATHWAY	-0.512347	6.17297e-06	7.86396e-05	100
SOX5	KEGG_PENTOSE_PHOSPHATE_PATHWAY	-0.226247	6.42769e-07	1.7281e-05	100
SSRP1	KEGG_PENTOSE_PHOSPHATE_PATHWAY	0.176965	2.69029e-07	9.96379e-06	100
TAF5L	KEGG_PENTOSE_PHOSPHATE_PATHWAY	0.699403	7.56886e-08	5.47452e-06	100
TCF21	KEGG_PENTOSE_PHOSPHATE_PATHWAY	-0.161251	1.32976e-08	2.09447e-06	100
TCF4	KEGG_PENTOSE_PHOSPHATE_PATHWAY	-0.175804	5.77877e-07	1.63359e-05	100
TCFL5	KEGG_PENTOSE_PHOSPHATE_PATHWAY	0.529929	1.20274e-07	6.87389e-06	100
TGFB1I1	KEGG_PENTOSE_PHOSPHATE_PATHWAY	-0.158894	2.00375e-07	9.24186e-06	100
TGFB3	KEGG_PENTOSE_PHOSPHATE_PATHWAY	-0.2762	1.35436e-08	2.09447e-06	100
TIMELESS	KEGG_PENTOSE_PHOSPHATE_PATHWAY	0.201027	8.05098e-10	3.52767e-07	100
TMEM189-UBE2V1	KEGG_PENTOSE_PHOSPHATE_PATHWAY	0.395144	1.61594e-07	8.29208e-06	100
TSFM	KEGG_PENTOSE_PHOSPHATE_PATHWAY	0.340886	1.08004e-07	6.45323e-06	100
TSHZ2	KEGG_PENTOSE_PHOSPHATE_PATHWAY	-0.205565	5.99823e-07	1.65993e-05	100
ZBTB47	KEGG_PENTOSE_PHOSPHATE_PATHWAY	-0.228932	1.02679e-07	6.42722e-06	100
ZC3H12B	KEGG_PENTOSE_PHOSPHATE_PATHWAY	-0.488518	3.4728e-07	1.19874e-05	100
ZEB1	KEGG_PENTOSE_PHOSPHATE_PATHWAY	-0.136061	3.93404e-07	1.27686e-05	100
ZFP14	KEGG_PENTOSE_PHOSPHATE_PATHWAY	-0.515583	1.73385e-06	3.35169e-05	100
ZFP2	KEGG_PENTOSE_PHOSPHATE_PATHWAY	-0.711549	2.07196e-06	3.63145e-05	100
ZIM2	KEGG_PENTOSE_PHOSPHATE_PATHWAY	-0.279267	1.61424e-06	3.21503e-05	100
ZMAT1	KEGG_PENTOSE_PHOSPHATE_PATHWAY	-0.377541	2.05433e-06	3.63145e-05	100
ZNF133	KEGG_PENTOSE_PHOSPHATE_PATHWAY	-0.386046	5.18319e-06	6.95235e-05	100
ZNF135	KEGG_PENTOSE_PHOSPHATE_PATHWAY	-0.588704	1.07994e-08	2.09447e-06	100
ZNF154	KEGG_PENTOSE_PHOSPHATE_PATHWAY	-0.266601	3.42923e-06	5.1813e-05	100
ZNF177	KEGG_PENTOSE_PHOSPHATE_PATHWAY	-0.54919	1.44873e-07	7.93622e-06	100
ZNF251	KEGG_PENTOSE_PHOSPHATE_PATHWAY	-0.595201	3.52181e-06	5.21221e-05	100
ZNF259	KEGG_PENTOSE_PHOSPHATE_PATHWAY	0.400789	6.49903e-08	5.17756e-06	100
ZNF281	KEGG_PENTOSE_PHOSPHATE_PATHWAY	0.631728	4.66993e-10	2.45545e-07	100
ZNF331	KEGG_PENTOSE_PHOSPHATE_PATHWAY	-0.542082	3.32059e-06	5.04614e-05	100
ZNF354B	KEGG_PENTOSE_PHOSPHATE_PATHWAY	-0.951012	2.09311e-09	5.14503e-07	100
ZNF423	KEGG_PENTOSE_PHOSPHATE_PATHWAY	-0.153681	9.39415e-08	6.02371e-06	100
ZNF439	KEGG_PENTOSE_PHOSPHATE_PATHWAY	-0.551942	2.61005e-06	4.262e-05	100
ZNF454	KEGG_PENTOSE_PHOSPHATE_PATHWAY	-0.56895	1.66258e-10	2.10792e-07	100
ZNF483	KEGG_PENTOSE_PHOSPHATE_PATHWAY	-0.426737	3.55084e-07	1.19874e-05	100
ZNF514	KEGG_PENTOSE_PHOSPHATE_PATHWAY	-0.631757	6.51517e-06	8.11339e-05	100
ZNF540	KEGG_PENTOSE_PHOSPHATE_PATHWAY	-0.567117	1.90302e-09	5.14503e-07	100
ZNF630	KEGG_PENTOSE_PHOSPHATE_PATHWAY	-0.342723	1.70924e-06	3.32859e-05	100
ZNF789	KEGG_PENTOSE_PHOSPHATE_PATHWAY	-0.64407	1.30579e-08	2.09447e-06	100
ZNF83	KEGG_PENTOSE_PHOSPHATE_PATHWAY	-0.529758	1.33211e-06	2.77945e-05	100
ZNF846	KEGG_PENTOSE_PHOSPHATE_PATHWAY	-0.53116	3.24131e-10	2.13035e-07	100
HNF4G	KEGG_PENTOSE_AND_GLUCURONATE_INTERCONVERSIONS	1.09698	1.3936e-08	3.66378e-05	100
ACVR1B	KEGG_FRUCTOSE_AND_MANNOSE_METABOLISM	0.503815	2.3257e-07	2.08678e-06	100
ACVRL1	KEGG_FRUCTOSE_AND_MANNOSE_METABOLISM	-0.180645	3.8909e-09	6.86522e-08	100
ADH1A	KEGG_FRUCTOSE_AND_MANNOSE_METABOLISM	-1.35698	4.63199e-12	5.3019e-10	100
ADORA2A	KEGG_FRUCTOSE_AND_MANNOSE_METABOLISM	-0.258753	2.70196e-05	0.0001301	100
AEBP1	KEGG_FRUCTOSE_AND_MANNOSE_METABOLISM	-0.127303	1.83125e-08	2.55599e-07	100
AFAP1L2	KEGG_FRUCTOSE_AND_MANNOSE_METABOLISM	-0.23103	9.31279e-11	3.94892e-09	100
AHR	KEGG_FRUCTOSE_AND_MANNOSE_METABOLISM	-0.194225	1.06151e-07	1.08167e-06	100
AIP	KEGG_FRUCTOSE_AND_MANNOSE_METABOLISM	0.24575	4.77617e-06	2.75968e-05	100
AKNA	KEGG_FRUCTOSE_AND_MANNOSE_METABOLISM	-0.202004	1.06095e-06	7.18879e-06	100
APBB2	KEGG_FRUCTOSE_AND_MANNOSE_METABOLISM	-0.402473	2.21451e-09	4.28084e-08	100
AR	KEGG_FRUCTOSE_AND_MANNOSE_METABOLISM	0.220971	1.16877e-06	7.7987e-06	100
ARHGAP22	KEGG_FRUCTOSE_AND_MANNOSE_METABOLISM	-0.343626	3.77208e-08	4.38797e-07	100
ARID1A	KEGG_FRUCTOSE_AND_MANNOSE_METABOLISM	0.152826	6.48963e-06	3.61467e-05	100
ARNTL	KEGG_FRUCTOSE_AND_MANNOSE_METABOLISM	-0.587467	7.05109e-08	7.59726e-07	100
ASCC2	KEGG_FRUCTOSE_AND_MANNOSE_METABOLISM	0.323354	9.6196e-11	4.00701e-09	100
ASXL3	KEGG_FRUCTOSE_AND_MANNOSE_METABOLISM	-0.332347	2.47676e-12	4.34093e-10	100
ATF4	KEGG_FRUCTOSE_AND_MANNOSE_METABOLISM	0.390002	1.09985e-12	2.62863e-10	100
ATF6B	KEGG_FRUCTOSE_AND_MANNOSE_METABOLISM	0.176356	3.64201e-06	2.11833e-05	100
ATF7IP2	KEGG_FRUCTOSE_AND_MANNOSE_METABOLISM	-0.628762	1.38992e-11	1.00973e-09	100
ATXN7L3	KEGG_FRUCTOSE_AND_MANNOSE_METABOLISM	0.407247	5.13955e-10	1.39298e-08	100
BACH2	KEGG_FRUCTOSE_AND_MANNOSE_METABOLISM	-0.208054	3.82481e-10	1.08123e-08	100
BAZ2A	KEGG_FRUCTOSE_AND_MANNOSE_METABOLISM	0.251888	2.59618e-06	1.5583e-05	100
BCL11A	KEGG_FRUCTOSE_AND_MANNOSE_METABOLISM	-0.296247	2.68496e-06	1.60063e-05	100
BCL2	KEGG_FRUCTOSE_AND_MANNOSE_METABOLISM	-0.426521	3.97281e-12	5.22226e-10	100
BCL6B	KEGG_FRUCTOSE_AND_MANNOSE_METABOLISM	-0.456961	4.36795e-07	3.46654e-06	100
BHLHE22	KEGG_FRUCTOSE_AND_MANNOSE_METABOLISM	-0.624624	5.99501e-08	6.59451e-07	100
BMP3	KEGG_FRUCTOSE_AND_MANNOSE_METABOLISM	-0.569777	1.17784e-09	2.50436e-08	100
BMP4	KEGG_FRUCTOSE_AND_MANNOSE_METABOLISM	-0.316308	2.26793e-09	4.35211e-08	100
BNC2	KEGG_FRUCTOSE_AND_MANNOSE_METABOLISM	-0.189766	3.42411e-10	1.01146e-08	100
BUD31	KEGG_FRUCTOSE_AND_MANNOSE_METABOLISM	0.241565	1.14791e-07	1.13453e-06	100
C17orf79	KEGG_FRUCTOSE_AND_MANNOSE_METABOLISM	0.304293	1.66831e-05	8.38619e-05	100
C5orf41	KEGG_FRUCTOSE_AND_MANNOSE_METABOLISM	-0.31297	2.83962e-07	2.44766e-06	100
CAMK4	KEGG_FRUCTOSE_AND_MANNOSE_METABOLISM	-0.255611	1.20075e-12	2.63064e-10	100
CAMKK2	KEGG_FRUCTOSE_AND_MANNOSE_METABOLISM	0.208198	2.19305e-06	1.34709e-05	100
CAND2	KEGG_FRUCTOSE_AND_MANNOSE_METABOLISM	-0.246607	2.4329e-08	3.12005e-07	100
CARD11	KEGG_FRUCTOSE_AND_MANNOSE_METABOLISM	-0.215359	1.56295e-08	2.23315e-07	100
CBL	KEGG_FRUCTOSE_AND_MANNOSE_METABOLISM	-0.3522	3.89387e-07	3.18909e-06	100
CBX4	KEGG_FRUCTOSE_AND_MANNOSE_METABOLISM	0.257313	7.28177e-07	5.20212e-06	100
CBY1	KEGG_FRUCTOSE_AND_MANNOSE_METABOLISM	0.621263	3.70366e-10	1.05836e-08	100
CD80	KEGG_FRUCTOSE_AND_MANNOSE_METABOLISM	-0.135272	4.37478e-07	3.46654e-06	100
CD86	KEGG_FRUCTOSE_AND_MANNOSE_METABOLISM	-0.130371	2.14088e-07	1.94753e-06	100
CIITA	KEGG_FRUCTOSE_AND_MANNOSE_METABOLISM	-0.156325	8.11004e-08	8.61885e-07	100
COBRA1	KEGG_FRUCTOSE_AND_MANNOSE_METABOLISM	0.12355	8.32098e-07	5.84916e-06	100
COMMD7	KEGG_FRUCTOSE_AND_MANNOSE_METABOLISM	0.417129	1.46991e-07	1.40524e-06	100
CREB3	KEGG_FRUCTOSE_AND_MANNOSE_METABOLISM	0.229696	4.42839e-05	0.000201075	100
CREB3L1	KEGG_FRUCTOSE_AND_MANNOSE_METABOLISM	0.272188	1.77448e-05	8.88591e-05	100
CREB3L4	KEGG_FRUCTOSE_AND_MANNOSE_METABOLISM	0.164345	1.09938e-06	7.41094e-06	100
CRK	KEGG_FRUCTOSE_AND_MANNOSE_METABOLISM	0.359929	1.64412e-06	1.05182e-05	100
CRKRS	KEGG_FRUCTOSE_AND_MANNOSE_METABOLISM	0.42374	5.12404e-07	3.95298e-06	100
CRX	KEGG_FRUCTOSE_AND_MANNOSE_METABOLISM	-0.505002	2.09465e-06	1.29878e-05	100
CRY1	KEGG_FRUCTOSE_AND_MANNOSE_METABOLISM	0.43222	8.31698e-08	8.74613e-07	100
CSDC2	KEGG_FRUCTOSE_AND_MANNOSE_METABOLISM	-0.246839	8.95345e-08	9.30381e-07	100
CSRNP3	KEGG_FRUCTOSE_AND_MANNOSE_METABOLISM	-0.288436	5.51779e-09	9.23966e-08	100
CTBP1	KEGG_FRUCTOSE_AND_MANNOSE_METABOLISM	0.19208	3.7999e-09	6.79587e-08	100
CTCF	KEGG_FRUCTOSE_AND_MANNOSE_METABOLISM	0.378676	4.29637e-08	4.95401e-07	100
CTNND2	KEGG_FRUCTOSE_AND_MANNOSE_METABOLISM	0.39819	1.43043e-10	5.37194e-09	100
CUX1	KEGG_FRUCTOSE_AND_MANNOSE_METABOLISM	0.250893	0.000145485	0.000571705	100
CYTL1	KEGG_FRUCTOSE_AND_MANNOSE_METABOLISM	-0.524103	3.07832e-12	4.76053e-10	100
DAXX	KEGG_FRUCTOSE_AND_MANNOSE_METABOLISM	0.38205	4.24347e-07	3.41164e-06	100
DEAF1	KEGG_FRUCTOSE_AND_MANNOSE_METABOLISM	0.129811	1.14451e-06	7.69545e-06	100
DEDD	KEGG_FRUCTOSE_AND_MANNOSE_METABOLISM	0.406294	6.13898e-09	1.00245e-07	100
DLX1	KEGG_FRUCTOSE_AND_MANNOSE_METABOLISM	0.420409	5.07123e-07	3.93282e-06	100
DMD	KEGG_FRUCTOSE_AND_MANNOSE_METABOLISM	-0.307332	8.61904e-07	6.0418e-06	100
DNAJA3	KEGG_FRUCTOSE_AND_MANNOSE_METABOLISM	0.243638	1.40471e-13	9.23245e-11	100
DNM2	KEGG_FRUCTOSE_AND_MANNOSE_METABOLISM	0.193599	1.84724e-08	2.55599e-07	100
DRAP1	KEGG_FRUCTOSE_AND_MANNOSE_METABOLISM	0.318732	4.86715e-07	3.82067e-06	100
EAF1	KEGG_FRUCTOSE_AND_MANNOSE_METABOLISM	0.340005	5.5529e-08	6.2387e-07	100
EBF1	KEGG_FRUCTOSE_AND_MANNOSE_METABOLISM	-0.201415	2.78737e-10	8.62116e-09	100
ECSIT	KEGG_FRUCTOSE_AND_MANNOSE_METABOLISM	0.179497	3.37611e-07	2.83571e-06	100
EDF1	KEGG_FRUCTOSE_AND_MANNOSE_METABOLISM	0.163343	1.17484e-05	6.11615e-05	100
EIF2C1	KEGG_FRUCTOSE_AND_MANNOSE_METABOLISM	0.306918	5.62982e-09	9.3676e-08	100
ELAVL2	KEGG_FRUCTOSE_AND_MANNOSE_METABOLISM	0.543245	5.71474e-08	6.39322e-07	100
ELF1	KEGG_FRUCTOSE_AND_MANNOSE_METABOLISM	-0.19657	1.64434e-06	1.05182e-05	100
ELF4	KEGG_FRUCTOSE_AND_MANNOSE_METABOLISM	-0.239908	6.02498e-07	4.46188e-06	100
ELK1	KEGG_FRUCTOSE_AND_MANNOSE_METABOLISM	0.165704	2.04696e-05	0.000101662	100
ELK3	KEGG_FRUCTOSE_AND_MANNOSE_METABOLISM	-0.207887	6.23331e-10	1.5607e-08	100
ELL3	KEGG_FRUCTOSE_AND_MANNOSE_METABOLISM	0.530399	4.6384e-12	5.3019e-10	100
ELOF1	KEGG_FRUCTOSE_AND_MANNOSE_METABOLISM	0.258186	1.28664e-09	2.66344e-08	100
ENG	KEGG_FRUCTOSE_AND_MANNOSE_METABOLISM	-0.189896	2.35614e-08	3.06811e-07	100
ENO1	KEGG_FRUCTOSE_AND_MANNOSE_METABOLISM	0.202812	1.32336e-06	8.76353e-06	100
EOMES	KEGG_FRUCTOSE_AND_MANNOSE_METABOLISM	-0.525474	3.25936e-09	5.95059e-08	100
EPAS1	KEGG_FRUCTOSE_AND_MANNOSE_METABOLISM	-0.199359	1.49549e-06	9.80461e-06	100
ERCC2	KEGG_FRUCTOSE_AND_MANNOSE_METABOLISM	0.17904	2.01654e-08	2.73273e-07	100
ERCC3	KEGG_FRUCTOSE_AND_MANNOSE_METABOLISM	0.389448	1.12633e-07	1.12588e-06	100
EREG	KEGG_FRUCTOSE_AND_MANNOSE_METABOLISM	-0.480621	2.07006e-08	2.77662e-07	100
ESR1	KEGG_FRUCTOSE_AND_MANNOSE_METABOLISM	-0.497877	5.60425e-11	2.72844e-09	100
ETS1	KEGG_FRUCTOSE_AND_MANNOSE_METABOLISM	-0.204048	9.37101e-10	2.12383e-08	100
ETS2	KEGG_FRUCTOSE_AND_MANNOSE_METABOLISM	-0.20572	8.94636e-07	6.18947e-06	100
ETV1	KEGG_FRUCTOSE_AND_MANNOSE_METABOLISM	-0.544907	1.45077e-10	5.37194e-09	100
ETV5	KEGG_FRUCTOSE_AND_MANNOSE_METABOLISM	-0.200989	1.42726e-10	5.37194e-09	100
EYA1	KEGG_FRUCTOSE_AND_MANNOSE_METABOLISM	-0.294408	8.99836e-10	2.1122e-08	100
EYA4	KEGG_FRUCTOSE_AND_MANNOSE_METABOLISM	-0.269057	3.21949e-10	9.61822e-09	100
FGF10	KEGG_FRUCTOSE_AND_MANNOSE_METABOLISM	-0.25604	9.51081e-12	8.61594e-10	100
FGF2	KEGG_FRUCTOSE_AND_MANNOSE_METABOLISM	-0.151302	3.08251e-09	5.74747e-08	100
FHL2	KEGG_FRUCTOSE_AND_MANNOSE_METABOLISM	-0.19079	4.3366e-07	3.46533e-06	100
FHL5	KEGG_FRUCTOSE_AND_MANNOSE_METABOLISM	-0.391295	6.57159e-06	3.65258e-05	100
FLI1	KEGG_FRUCTOSE_AND_MANNOSE_METABOLISM	-0.137776	1.52559e-10	5.4942e-09	100
FLII	KEGG_FRUCTOSE_AND_MANNOSE_METABOLISM	0.174901	9.82016e-07	6.68839e-06	100
FOXA1	KEGG_FRUCTOSE_AND_MANNOSE_METABOLISM	0.146354	1.08244e-06	7.31555e-06	100
FOXK2	KEGG_FRUCTOSE_AND_MANNOSE_METABOLISM	0.283725	6.71042e-10	1.64876e-08	100
FOXN3	KEGG_FRUCTOSE_AND_MANNOSE_METABOLISM	-0.386388	1.13731e-11	9.55432e-10	100
FOXO3	KEGG_FRUCTOSE_AND_MANNOSE_METABOLISM	0.321784	3.12139e-07	2.65571e-06	100
FOXP2	KEGG_FRUCTOSE_AND_MANNOSE_METABOLISM	-0.580671	8.20575e-09	1.29179e-07	100
FRY	KEGG_FRUCTOSE_AND_MANNOSE_METABOLISM	-0.294552	2.35573e-08	3.06811e-07	100
FST	KEGG_FRUCTOSE_AND_MANNOSE_METABOLISM	-0.240458	6.05975e-10	1.5607e-08	100
GAS7	KEGG_FRUCTOSE_AND_MANNOSE_METABOLISM	-0.184606	1.18744e-09	2.50436e-08	100
GATA3	KEGG_FRUCTOSE_AND_MANNOSE_METABOLISM	-0.226404	3.09224e-06	1.82276e-05	100
GATAD2A	KEGG_FRUCTOSE_AND_MANNOSE_METABOLISM	0.205016	3.88075e-07	3.18828e-06	100
GCM1	KEGG_FRUCTOSE_AND_MANNOSE_METABOLISM	-0.469148	2.80954e-07	2.43772e-06	100
GLI1	KEGG_FRUCTOSE_AND_MANNOSE_METABOLISM	-0.278554	5.12729e-07	3.95298e-06	100
GLI3	KEGG_FRUCTOSE_AND_MANNOSE_METABOLISM	-0.317668	9.52449e-10	2.14016e-08	100
GLIS3	KEGG_FRUCTOSE_AND_MANNOSE_METABOLISM	-0.198532	2.72664e-08	3.4135e-07	100
GMEB2	KEGG_FRUCTOSE_AND_MANNOSE_METABOLISM	0.172432	5.01093e-05	0.000224808	100
GRHL2	KEGG_FRUCTOSE_AND_MANNOSE_METABOLISM	0.172384	1.15438e-06	7.742e-06	100
GTF2IRD1	KEGG_FRUCTOSE_AND_MANNOSE_METABOLISM	0.303793	3.59724e-06	2.09693e-05	100
HCFC1	KEGG_FRUCTOSE_AND_MANNOSE_METABOLISM	0.141931	2.26448e-06	1.38772e-05	100
HCLS1	KEGG_FRUCTOSE_AND_MANNOSE_METABOLISM	-0.132831	1.88666e-08	2.59687e-07	100
HDAC1	KEGG_FRUCTOSE_AND_MANNOSE_METABOLISM	0.285773	5.45622e-08	6.15639e-07	100
HDAC3	KEGG_FRUCTOSE_AND_MANNOSE_METABOLISM	0.289758	4.21644e-12	5.27859e-10	100
HDAC6	KEGG_FRUCTOSE_AND_MANNOSE_METABOLISM	0.205417	2.89869e-08	3.56105e-07	100
HDAC9	KEGG_FRUCTOSE_AND_MANNOSE_METABOLISM	-0.377056	1.20305e-08	1.79705e-07	100
HDGF	KEGG_FRUCTOSE_AND_MANNOSE_METABOLISM	0.252868	4.20401e-07	3.39029e-06	100
HDX	KEGG_FRUCTOSE_AND_MANNOSE_METABOLISM	-0.728985	8.91811e-06	4.79463e-05	100
HEYL	KEGG_FRUCTOSE_AND_MANNOSE_METABOLISM	-0.175017	8.56228e-08	8.96822e-07	100
HHEX	KEGG_FRUCTOSE_AND_MANNOSE_METABOLISM	-0.655841	2.45505e-08	3.13317e-07	100
HIF1AN	KEGG_FRUCTOSE_AND_MANNOSE_METABOLISM	0.257322	0.000135539	0.000541039	100
HIF3A	KEGG_FRUCTOSE_AND_MANNOSE_METABOLISM	-0.463106	6.93075e-12	7.00806e-10	100
HIPK2	KEGG_FRUCTOSE_AND_MANNOSE_METABOLISM	0.179527	4.34052e-08	4.98307e-07	100
HIRA	KEGG_FRUCTOSE_AND_MANNOSE_METABOLISM	0.332998	4.11803e-13	1.35329e-10	100
HLF	KEGG_FRUCTOSE_AND_MANNOSE_METABOLISM	-0.225904	1.09797e-09	2.36604e-08	100
HMG20B	KEGG_FRUCTOSE_AND_MANNOSE_METABOLISM	0.18456	1.60784e-06	1.03858e-05	100
HNRNPAB	KEGG_FRUCTOSE_AND_MANNOSE_METABOLISM	0.240355	1.19074e-09	2.50436e-08	100
HNRNPUL1	KEGG_FRUCTOSE_AND_MANNOSE_METABOLISM	0.403817	1.5479e-05	7.85605e-05	100
HOPX	KEGG_FRUCTOSE_AND_MANNOSE_METABOLISM	-0.410234	1.24923e-09	2.60653e-08	100
HOXA7	KEGG_FRUCTOSE_AND_MANNOSE_METABOLISM	-0.361317	6.62196e-07	4.7959e-06	100
HOXB13	KEGG_FRUCTOSE_AND_MANNOSE_METABOLISM	0.176695	1.46764e-06	9.67022e-06	100
HOXB2	KEGG_FRUCTOSE_AND_MANNOSE_METABOLISM	-0.264772	1.78591e-08	2.52428e-07	100
HOXD10	KEGG_FRUCTOSE_AND_MANNOSE_METABOLISM	-0.427056	3.01727e-08	3.65308e-07	100
HOXD11	KEGG_FRUCTOSE_AND_MANNOSE_METABOLISM	-0.423048	6.59249e-07	4.78775e-06	100
HOXD13	KEGG_FRUCTOSE_AND_MANNOSE_METABOLISM	-0.372748	2.12762e-11	1.33179e-09	100
ID3	KEGG_FRUCTOSE_AND_MANNOSE_METABOLISM	-0.515821	1.63274e-07	1.54406e-06	100
ID4	KEGG_FRUCTOSE_AND_MANNOSE_METABOLISM	-0.399778	2.11835e-08	2.82697e-07	100
IFI16	KEGG_FRUCTOSE_AND_MANNOSE_METABOLISM	-0.162619	4.02262e-10	1.12505e-08	100
IGF1	KEGG_FRUCTOSE_AND_MANNOSE_METABOLISM	-0.626519	2.11224e-11	1.33179e-09	100
IGF2	KEGG_FRUCTOSE_AND_MANNOSE_METABOLISM	-0.207525	4.3823e-08	5.00916e-07	100
IGSF1	KEGG_FRUCTOSE_AND_MANNOSE_METABOLISM	-0.30034	1.94526e-07	1.78814e-06	100
IKZF1	KEGG_FRUCTOSE_AND_MANNOSE_METABOLISM	-0.196999	2.13226e-06	1.31589e-05	100
IKZF3	KEGG_FRUCTOSE_AND_MANNOSE_METABOLISM	-0.210693	1.6896e-06	1.07554e-05	100
IL10	KEGG_FRUCTOSE_AND_MANNOSE_METABOLISM	-0.63341	1.58263e-10	5.54763e-09	100
IL11	KEGG_FRUCTOSE_AND_MANNOSE_METABOLISM	-0.502985	2.47064e-05	0.000120507	100
IL16	KEGG_FRUCTOSE_AND_MANNOSE_METABOLISM	-0.14773	1.59585e-09	3.2273e-08	100
IL1B	KEGG_FRUCTOSE_AND_MANNOSE_METABOLISM	-0.264088	2.01585e-05	0.000100563	100
ILF3	KEGG_FRUCTOSE_AND_MANNOSE_METABOLISM	0.361444	9.84178e-11	4.00701e-09	100
INHBA	KEGG_FRUCTOSE_AND_MANNOSE_METABOLISM	-0.292326	2.6606e-07	2.33158e-06	100
IRAK1	KEGG_FRUCTOSE_AND_MANNOSE_METABOLISM	0.14936	3.8694e-07	3.18828e-06	100
IRAK2	KEGG_FRUCTOSE_AND_MANNOSE_METABOLISM	-0.354358	5.70165e-09	9.42744e-08	100
IRAK3	KEGG_FRUCTOSE_AND_MANNOSE_METABOLISM	-0.174485	8.97293e-12	8.61594e-10	100
IRF4	KEGG_FRUCTOSE_AND_MANNOSE_METABOLISM	-0.151401	1.13059e-07	1.12588e-06	100
IRF8	KEGG_FRUCTOSE_AND_MANNOSE_METABOLISM	-0.19472	1.08406e-08	1.62857e-07	100
ISL1	KEGG_FRUCTOSE_AND_MANNOSE_METABOLISM	-0.246102	1.08568e-09	2.3589e-08	100
JAZF1	KEGG_FRUCTOSE_AND_MANNOSE_METABOLISM	-0.168352	7.7728e-09	1.25366e-07	100
KAT5	KEGG_FRUCTOSE_AND_MANNOSE_METABOLISM	0.265556	5.20508e-09	8.88582e-08	100
KDM4A	KEGG_FRUCTOSE_AND_MANNOSE_METABOLISM	0.329171	2.32438e-11	1.42112e-09	100
KDM5C	KEGG_FRUCTOSE_AND_MANNOSE_METABOLISM	0.212528	5.41777e-09	9.17731e-08	100
KEAP1	KEGG_FRUCTOSE_AND_MANNOSE_METABOLISM	0.254957	3.70358e-12	5.12459e-10	100
KHSRP	KEGG_FRUCTOSE_AND_MANNOSE_METABOLISM	0.165773	2.51388e-07	2.21778e-06	100
KLF12	KEGG_FRUCTOSE_AND_MANNOSE_METABOLISM	-0.345073	4.13789e-11	2.09202e-09	100
KLF8	KEGG_FRUCTOSE_AND_MANNOSE_METABOLISM	-0.251927	8.93444e-07	6.18947e-06	100
L3MBTL2	KEGG_FRUCTOSE_AND_MANNOSE_METABOLISM	0.273896	6.3416e-08	6.91787e-07	100
L3MBTL4	KEGG_FRUCTOSE_AND_MANNOSE_METABOLISM	-0.257832	3.94669e-11	2.03448e-09	100
LANCL2	KEGG_FRUCTOSE_AND_MANNOSE_METABOLISM	0.33678	1.32221e-10	5.11189e-09	100
LASS2	KEGG_FRUCTOSE_AND_MANNOSE_METABOLISM	0.179265	5.45025e-08	6.15639e-07	100
LASS3	KEGG_FRUCTOSE_AND_MANNOSE_METABOLISM	-0.35087	3.35299e-06	1.95889e-05	100
LASS4	KEGG_FRUCTOSE_AND_MANNOSE_METABOLISM	0.170253	3.52872e-07	2.94508e-06	100
LCORL	KEGG_FRUCTOSE_AND_MANNOSE_METABOLISM	0.332359	1.01203e-07	1.03931e-06	100
LDB2	KEGG_FRUCTOSE_AND_MANNOSE_METABOLISM	-0.203264	3.06637e-11	1.79144e-09	100
LMCD1	KEGG_FRUCTOSE_AND_MANNOSE_METABOLISM	-0.203539	2.86557e-08	3.5369e-07	100
LMO3	KEGG_FRUCTOSE_AND_MANNOSE_METABOLISM	-0.207684	2.69469e-11	1.61008e-09	100
MAF1	KEGG_FRUCTOSE_AND_MANNOSE_METABOLISM	0.309795	1.11267e-05	5.8271e-05	100
MAGED1	KEGG_FRUCTOSE_AND_MANNOSE_METABOLISM	0.159096	3.25655e-06	1.91104e-05	100
MAML2	KEGG_FRUCTOSE_AND_MANNOSE_METABOLISM	-0.304832	4.99723e-10	1.36851e-08	100
MAMLD1	KEGG_FRUCTOSE_AND_MANNOSE_METABOLISM	-0.18304	1.15367e-07	1.13595e-06	100
MAP2K3	KEGG_FRUCTOSE_AND_MANNOSE_METABOLISM	0.194618	8.15307e-06	4.4286e-05	100
MAPRE3	KEGG_FRUCTOSE_AND_MANNOSE_METABOLISM	0.326463	1.42414e-07	1.36645e-06	100
MAZ	KEGG_FRUCTOSE_AND_MANNOSE_METABOLISM	0.156646	6.98598e-08	7.55808e-07	100
MCM7	KEGG_FRUCTOSE_AND_MANNOSE_METABOLISM	0.305812	3.65183e-11	1.92013e-09	100
MDFIC	KEGG_FRUCTOSE_AND_MANNOSE_METABOLISM	-0.509493	1.23654e-07	1.2085e-06	100
MED16	KEGG_FRUCTOSE_AND_MANNOSE_METABOLISM	0.117625	1.03857e-05	5.47175e-05	100
MED27	KEGG_FRUCTOSE_AND_MANNOSE_METABOLISM	0.348391	1.37537e-05	7.07604e-05	100
MED29	KEGG_FRUCTOSE_AND_MANNOSE_METABOLISM	0.424373	8.6489e-08	9.023e-07	100
MEF2A	KEGG_FRUCTOSE_AND_MANNOSE_METABOLISM	-0.286884	9.20116e-10	2.11222e-08	100
MEF2C	KEGG_FRUCTOSE_AND_MANNOSE_METABOLISM	-0.180717	4.46187e-11	2.21325e-09	100
MEIS1	KEGG_FRUCTOSE_AND_MANNOSE_METABOLISM	-0.176046	3.15842e-11	1.8051e-09	100
MEIS2	KEGG_FRUCTOSE_AND_MANNOSE_METABOLISM	-0.254188	1.05787e-10	4.21385e-09	100
MEN1	KEGG_FRUCTOSE_AND_MANNOSE_METABOLISM	0.116937	8.84535e-07	6.15655e-06	100
MEOX1	KEGG_FRUCTOSE_AND_MANNOSE_METABOLISM	-0.419232	1.67019e-09	3.32646e-08	100
MITF	KEGG_FRUCTOSE_AND_MANNOSE_METABOLISM	-0.289221	1.17826e-11	9.55432e-10	100
MKX	KEGG_FRUCTOSE_AND_MANNOSE_METABOLISM	-0.163804	2.69149e-08	3.38561e-07	100
MLX	KEGG_FRUCTOSE_AND_MANNOSE_METABOLISM	0.250568	3.36079e-12	4.90862e-10	100
MMS19	KEGG_FRUCTOSE_AND_MANNOSE_METABOLISM	0.321187	9.83181e-12	8.61594e-10	100
MNDA	KEGG_FRUCTOSE_AND_MANNOSE_METABOLISM	-0.208716	3.333e-08	3.94705e-07	100
MORC2	KEGG_FRUCTOSE_AND_MANNOSE_METABOLISM	0.451348	4.42579e-14	5.8177e-11	100
MOV10	KEGG_FRUCTOSE_AND_MANNOSE_METABOLISM	0.253264	3.27473e-07	2.76826e-06	100
MRPL12	KEGG_FRUCTOSE_AND_MANNOSE_METABOLISM	0.318868	2.2122e-10	7.09252e-09	100
MRPL28	KEGG_FRUCTOSE_AND_MANNOSE_METABOLISM	0.257465	9.46535e-09	1.46379e-07	100
MSC	KEGG_FRUCTOSE_AND_MANNOSE_METABOLISM	-0.20439	2.72932e-07	2.38384e-06	100
MTA2	KEGG_FRUCTOSE_AND_MANNOSE_METABOLISM	0.260459	9.90702e-11	4.00701e-09	100
MYC	KEGG_FRUCTOSE_AND_MANNOSE_METABOLISM	0.360802	1.42332e-09	2.92336e-08	100
MYOCD	KEGG_FRUCTOSE_AND_MANNOSE_METABOLISM	-0.25546	6.84257e-10	1.66566e-08	100
MYST1	KEGG_FRUCTOSE_AND_MANNOSE_METABOLISM	0.315816	7.64122e-07	5.4294e-06	100
NACC1	KEGG_FRUCTOSE_AND_MANNOSE_METABOLISM	0.215576	2.59132e-09	4.90114e-08	100
NARFL	KEGG_FRUCTOSE_AND_MANNOSE_METABOLISM	0.150846	1.53502e-06	1.00138e-05	100
NCOA5	KEGG_FRUCTOSE_AND_MANNOSE_METABOLISM	0.363791	1.10464e-07	1.11242e-06	100
NDN	KEGG_FRUCTOSE_AND_MANNOSE_METABOLISM	-0.292802	1.59022e-06	1.02973e-05	100
NDUFA13	KEGG_FRUCTOSE_AND_MANNOSE_METABOLISM	0.160884	2.77342e-06	1.6459e-05	100
NFAM1	KEGG_FRUCTOSE_AND_MANNOSE_METABOLISM	-0.29649	8.85195e-07	6.15655e-06	100
NFRKB	KEGG_FRUCTOSE_AND_MANNOSE_METABOLISM	0.486078	8.30967e-07	5.84916e-06	100
NLRC3	KEGG_FRUCTOSE_AND_MANNOSE_METABOLISM	-0.395031	9.13534e-10	2.11222e-08	100
NLRP3	KEGG_FRUCTOSE_AND_MANNOSE_METABOLISM	-0.159965	4.86849e-07	3.82067e-06	100
NMI	KEGG_FRUCTOSE_AND_MANNOSE_METABOLISM	-0.262536	3.12569e-09	5.78514e-08	100
NMRAL1	KEGG_FRUCTOSE_AND_MANNOSE_METABOLISM	0.174578	9.96694e-10	2.21742e-08	100
NOD2	KEGG_FRUCTOSE_AND_MANNOSE_METABOLISM	-0.214903	2.4764e-07	2.19207e-06	100
NOTCH4	KEGG_FRUCTOSE_AND_MANNOSE_METABOLISM	-0.236759	4.74845e-09	8.21294e-08	100
NR2F6	KEGG_FRUCTOSE_AND_MANNOSE_METABOLISM	0.141435	2.91957e-07	2.50835e-06	100
NR3C1	KEGG_FRUCTOSE_AND_MANNOSE_METABOLISM	-0.255781	6.88078e-08	7.47503e-07	100
NR3C2	KEGG_FRUCTOSE_AND_MANNOSE_METABOLISM	-0.688761	2.7967e-08	3.4846e-07	100
NR5A2	KEGG_FRUCTOSE_AND_MANNOSE_METABOLISM	-0.683812	3.4736e-10	1.01468e-08	100
NRK	KEGG_FRUCTOSE_AND_MANNOSE_METABOLISM	-0.394895	9.65652e-12	8.61594e-10	100
NUP62	KEGG_FRUCTOSE_AND_MANNOSE_METABOLISM	0.508738	3.9583e-07	3.23179e-06	100
ONECUT2	KEGG_FRUCTOSE_AND_MANNOSE_METABOLISM	0.317264	5.80591e-08	6.44039e-07	100
OSM	KEGG_FRUCTOSE_AND_MANNOSE_METABOLISM	-0.271152	1.49481e-05	7.60128e-05	100
PAF1	KEGG_FRUCTOSE_AND_MANNOSE_METABOLISM	0.513418	6.53546e-10	1.62092e-08	100
PARP14	KEGG_FRUCTOSE_AND_MANNOSE_METABOLISM	-0.327158	1.58043e-06	1.02845e-05	100
PARP15	KEGG_FRUCTOSE_AND_MANNOSE_METABOLISM	-0.142512	4.57969e-07	3.61562e-06	100
PATZ1	KEGG_FRUCTOSE_AND_MANNOSE_METABOLISM	0.339142	3.3564e-08	3.95694e-07	100
PBX1	KEGG_FRUCTOSE_AND_MANNOSE_METABOLISM	-0.333046	1.26942e-07	1.23148e-06	100
PCBD1	KEGG_FRUCTOSE_AND_MANNOSE_METABOLISM	0.157954	1.14255e-07	1.13349e-06	100
PCGF1	KEGG_FRUCTOSE_AND_MANNOSE_METABOLISM	0.279158	2.14942e-13	1.13017e-10	100
PCGF2	KEGG_FRUCTOSE_AND_MANNOSE_METABOLISM	0.199867	5.37164e-07	4.09984e-06	100
PCGF3	KEGG_FRUCTOSE_AND_MANNOSE_METABOLISM	0.321569	7.89784e-06	4.30777e-05	100
PCGF5	KEGG_FRUCTOSE_AND_MANNOSE_METABOLISM	-0.304612	3.4215e-08	4.01568e-07	100
PDLIM1	KEGG_FRUCTOSE_AND_MANNOSE_METABOLISM	-0.181746	1.30031e-07	1.25681e-06	100
PEG3	KEGG_FRUCTOSE_AND_MANNOSE_METABOLISM	-0.360533	5.74852e-09	9.44554e-08	100
PER2	KEGG_FRUCTOSE_AND_MANNOSE_METABOLISM	-0.41778	1.38156e-07	1.33045e-06	100
PGR	KEGG_FRUCTOSE_AND_MANNOSE_METABOLISM	-0.224516	3.50887e-11	1.88261e-09	100
PHB	KEGG_FRUCTOSE_AND_MANNOSE_METABOLISM	0.16772	5.60816e-06	3.19131e-05	100
PHF12	KEGG_FRUCTOSE_AND_MANNOSE_METABOLISM	0.30582	4.99806e-07	3.89908e-06	100
PLAG1	KEGG_FRUCTOSE_AND_MANNOSE_METABOLISM	-0.483233	2.17188e-08	2.88377e-07	100
PLAGL1	KEGG_FRUCTOSE_AND_MANNOSE_METABOLISM	-0.295169	3.74483e-09	6.74326e-08	100
PLAGL2	KEGG_FRUCTOSE_AND_MANNOSE_METABOLISM	0.480855	9.32988e-06	4.99557e-05	100
PMF1	KEGG_FRUCTOSE_AND_MANNOSE_METABOLISM	0.393646	2.90036e-10	8.86632e-09	100
POFUT1	KEGG_FRUCTOSE_AND_MANNOSE_METABOLISM	0.21529	6.15615e-10	1.5607e-08	100
POLR2I	KEGG_FRUCTOSE_AND_MANNOSE_METABOLISM	0.181671	6.21986e-10	1.5607e-08	100
POU2F2	KEGG_FRUCTOSE_AND_MANNOSE_METABOLISM	-0.23581	1.95302e-08	2.67422e-07	100
POU2F3	KEGG_FRUCTOSE_AND_MANNOSE_METABOLISM	-0.421293	5.38887e-06	3.07317e-05	100
PPARG	KEGG_FRUCTOSE_AND_MANNOSE_METABOLISM	-0.415416	9.39102e-07	6.44621e-06	100
PPIE	KEGG_FRUCTOSE_AND_MANNOSE_METABOLISM	0.317464	1.79931e-08	2.52962e-07	100
PPP1R10	KEGG_FRUCTOSE_AND_MANNOSE_METABOLISM	0.793498	2.6835e-06	1.60063e-05	100
PPP2R1A	KEGG_FRUCTOSE_AND_MANNOSE_METABOLISM	0.220413	1.27197e-11	9.55432e-10	100
PPRC1	KEGG_FRUCTOSE_AND_MANNOSE_METABOLISM	0.361126	1.89195e-06	1.19016e-05	100
PQBP1	KEGG_FRUCTOSE_AND_MANNOSE_METABOLISM	0.369884	9.09148e-13	2.62863e-10	100
PRDM1	KEGG_FRUCTOSE_AND_MANNOSE_METABOLISM	-0.174858	2.40269e-08	3.09641e-07	100
PRDM10	KEGG_FRUCTOSE_AND_MANNOSE_METABOLISM	0.305742	1.47379e-08	2.11727e-07	100
PRDM5	KEGG_FRUCTOSE_AND_MANNOSE_METABOLISM	-0.322805	3.28079e-11	1.83515e-09	100
PRDX2	KEGG_FRUCTOSE_AND_MANNOSE_METABOLISM	0.194806	4.37837e-10	1.21166e-08	100
PREB	KEGG_FRUCTOSE_AND_MANNOSE_METABOLISM	0.176885	1.67866e-10	5.69416e-09	100
PRMT5	KEGG_FRUCTOSE_AND_MANNOSE_METABOLISM	0.171684	1.65273e-06	1.05462e-05	100
PRMT6	KEGG_FRUCTOSE_AND_MANNOSE_METABOLISM	0.355801	6.48057e-05	0.000281146	100
PRPF6	KEGG_FRUCTOSE_AND_MANNOSE_METABOLISM	0.278987	1.37485e-08	1.99695e-07	100
PRRX1	KEGG_FRUCTOSE_AND_MANNOSE_METABOLISM	-0.194383	2.1131e-11	1.33179e-09	100
PSIP1	KEGG_FRUCTOSE_AND_MANNOSE_METABOLISM	-0.291888	1.76536e-08	2.50872e-07	100
PSMC3	KEGG_FRUCTOSE_AND_MANNOSE_METABOLISM	0.187716	4.01664e-07	3.26927e-06	100
PSMD9	KEGG_FRUCTOSE_AND_MANNOSE_METABOLISM	0.2957	6.20537e-07	4.54427e-06	100
PTOV1	KEGG_FRUCTOSE_AND_MANNOSE_METABOLISM	0.136576	6.05652e-06	3.42421e-05	100
PUF60	KEGG_FRUCTOSE_AND_MANNOSE_METABOLISM	0.216233	7.66162e-10	1.84793e-08	100
RARB	KEGG_FRUCTOSE_AND_MANNOSE_METABOLISM	-0.443472	3.03025e-10	9.15693e-09	100
RBM15B	KEGG_FRUCTOSE_AND_MANNOSE_METABOLISM	0.169979	1.36343e-08	1.99136e-07	100
RDBP	KEGG_FRUCTOSE_AND_MANNOSE_METABOLISM	0.391848	4.18131e-09	7.32844e-08	100
REL	KEGG_FRUCTOSE_AND_MANNOSE_METABOLISM	-0.34173	1.98821e-06	1.24453e-05	100
RELA	KEGG_FRUCTOSE_AND_MANNOSE_METABOLISM	0.175999	1.23526e-05	6.4053e-05	100
REXO4	KEGG_FRUCTOSE_AND_MANNOSE_METABOLISM	0.338728	3.12494e-06	1.83791e-05	100
RFXANK	KEGG_FRUCTOSE_AND_MANNOSE_METABOLISM	0.191889	2.74546e-07	2.39001e-06	100
RHOH	KEGG_FRUCTOSE_AND_MANNOSE_METABOLISM	-0.172578	3.82431e-07	3.16167e-06	100
RHOQ	KEGG_FRUCTOSE_AND_MANNOSE_METABOLISM	-0.203086	5.32482e-06	3.04325e-05	100
RIPK3	KEGG_FRUCTOSE_AND_MANNOSE_METABOLISM	-0.178647	1.79081e-07	1.66361e-06	100
RNF10	KEGG_FRUCTOSE_AND_MANNOSE_METABOLISM	0.209835	5.44565e-09	9.17731e-08	100
RNF4	KEGG_FRUCTOSE_AND_MANNOSE_METABOLISM	0.242	7.25169e-07	5.19474e-06	100
RORA	KEGG_FRUCTOSE_AND_MANNOSE_METABOLISM	-0.308775	1.00252e-12	2.62863e-10	100
RORB	KEGG_FRUCTOSE_AND_MANNOSE_METABOLISM	-0.596717	5.90553e-07	4.42326e-06	100
RSC1A1	KEGG_FRUCTOSE_AND_MANNOSE_METABOLISM	0.294391	6.0738e-06	3.42661e-05	100
RUNX1T1	KEGG_FRUCTOSE_AND_MANNOSE_METABOLISM	-0.189691	1.52244e-10	5.4942e-09	100
RUNX2	KEGG_FRUCTOSE_AND_MANNOSE_METABOLISM	-0.27973	6.76516e-07	4.88616e-06	100
RUVBL1	KEGG_FRUCTOSE_AND_MANNOSE_METABOLISM	0.247671	1.03835e-08	1.5871e-07	100
RUVBL2	KEGG_FRUCTOSE_AND_MANNOSE_METABOLISM	0.202047	1.56771e-12	3.11175e-10	100
SALL1	KEGG_FRUCTOSE_AND_MANNOSE_METABOLISM	-0.590816	2.394e-08	3.09641e-07	100
SCAND1	KEGG_FRUCTOSE_AND_MANNOSE_METABOLISM	0.113088	8.58479e-06	4.63438e-05	100
SCYL1	KEGG_FRUCTOSE_AND_MANNOSE_METABOLISM	0.166967	1.40838e-08	2.03441e-07	100
SFMBT2	KEGG_FRUCTOSE_AND_MANNOSE_METABOLISM	-0.456425	3.02426e-08	3.65308e-07	100
SIGIRR	KEGG_FRUCTOSE_AND_MANNOSE_METABOLISM	0.12539	4.03411e-07	3.27336e-06	100
SIM2	KEGG_FRUCTOSE_AND_MANNOSE_METABOLISM	0.364874	9.43008e-08	9.76051e-07	100
SIRT7	KEGG_FRUCTOSE_AND_MANNOSE_METABOLISM	0.141197	2.65839e-05	0.000128237	100
SKAP1	KEGG_FRUCTOSE_AND_MANNOSE_METABOLISM	-0.129124	2.27536e-07	2.05565e-06	100
SLA2	KEGG_FRUCTOSE_AND_MANNOSE_METABOLISM	-0.366109	5.70334e-07	4.31118e-06	100
SMAD3	KEGG_FRUCTOSE_AND_MANNOSE_METABOLISM	-0.186557	7.08673e-08	7.6045e-07	100
SMARCA4	KEGG_FRUCTOSE_AND_MANNOSE_METABOLISM	0.152303	2.93956e-08	3.59446e-07	100
SMARCAL1	KEGG_FRUCTOSE_AND_MANNOSE_METABOLISM	0.494988	1.98561e-11	1.33179e-09	100
SMARCB1	KEGG_FRUCTOSE_AND_MANNOSE_METABOLISM	0.22212	7.74988e-09	1.25366e-07	100
SMARCC1	KEGG_FRUCTOSE_AND_MANNOSE_METABOLISM	0.253785	5.38016e-07	4.09984e-06	100
SMARCD1	KEGG_FRUCTOSE_AND_MANNOSE_METABOLISM	0.454579	5.7067e-07	4.31118e-06	100
SMARCD2	KEGG_FRUCTOSE_AND_MANNOSE_METABOLISM	0.173033	1.95145e-10	6.33376e-09	100
SNAI2	KEGG_FRUCTOSE_AND_MANNOSE_METABOLISM	-0.296011	1.21673e-11	9.55432e-10	100
SNAPC2	KEGG_FRUCTOSE_AND_MANNOSE_METABOLISM	0.141766	6.46616e-06	3.61467e-05	100
SND1	KEGG_FRUCTOSE_AND_MANNOSE_METABOLISM	0.149788	8.13037e-08	8.61885e-07	100
SNF8	KEGG_FRUCTOSE_AND_MANNOSE_METABOLISM	0.231306	2.93413e-07	2.51264e-06	100
SOX17	KEGG_FRUCTOSE_AND_MANNOSE_METABOLISM	-0.603296	2.30163e-08	3.04069e-07	100
SOX4	KEGG_FRUCTOSE_AND_MANNOSE_METABOLISM	0.254323	3.32895e-07	2.80507e-06	100
SOX5	KEGG_FRUCTOSE_AND_MANNOSE_METABOLISM	-0.292266	1.57104e-10	5.54763e-09	100
SOX9	KEGG_FRUCTOSE_AND_MANNOSE_METABOLISM	0.401671	3.61547e-07	2.99844e-06	100
SP100	KEGG_FRUCTOSE_AND_MANNOSE_METABOLISM	-0.249133	8.3015e-11	3.76287e-09	100
SP110	KEGG_FRUCTOSE_AND_MANNOSE_METABOLISM	-0.284764	2.32369e-07	2.08678e-06	100
SP140	KEGG_FRUCTOSE_AND_MANNOSE_METABOLISM	-0.145109	2.5076e-08	3.16947e-07	100
SPDEF	KEGG_FRUCTOSE_AND_MANNOSE_METABOLISM	0.141019	2.06307e-06	1.28222e-05	100
SPIB	KEGG_FRUCTOSE_AND_MANNOSE_METABOLISM	-0.436531	2.47206e-07	2.19207e-06	100
SRA1	KEGG_FRUCTOSE_AND_MANNOSE_METABOLISM	0.323564	1.65437e-07	1.55333e-06	100
SREBF1	KEGG_FRUCTOSE_AND_MANNOSE_METABOLISM	0.213003	1.97149e-07	1.80594e-06	100
SREBF2	KEGG_FRUCTOSE_AND_MANNOSE_METABOLISM	0.192011	5.54216e-10	1.47175e-08	100
SSBP2	KEGG_FRUCTOSE_AND_MANNOSE_METABOLISM	-0.310047	2.40306e-06	1.45904e-05	100
SSRP1	KEGG_FRUCTOSE_AND_MANNOSE_METABOLISM	0.167994	2.58392e-06	1.55449e-05	100
STAT1	KEGG_FRUCTOSE_AND_MANNOSE_METABOLISM	-0.238117	1.16148e-06	7.76981e-06	100
STAT4	KEGG_FRUCTOSE_AND_MANNOSE_METABOLISM	-0.216958	7.40907e-08	7.91806e-07	100
STK36	KEGG_FRUCTOSE_AND_MANNOSE_METABOLISM	0.364225	8.64099e-07	6.0418e-06	100
SUPT3H	KEGG_FRUCTOSE_AND_MANNOSE_METABOLISM	-0.485652	6.04937e-05	0.00026595	100
TAF5L	KEGG_FRUCTOSE_AND_MANNOSE_METABOLISM	0.686032	3.59746e-07	2.99295e-06	100
TAF6L	KEGG_FRUCTOSE_AND_MANNOSE_METABOLISM	0.154042	4.37768e-07	3.46654e-06	100
TBX1	KEGG_FRUCTOSE_AND_MANNOSE_METABOLISM	0.222002	1.23849e-05	6.40941e-05	100
TBX4	KEGG_FRUCTOSE_AND_MANNOSE_METABOLISM	-0.363545	4.50615e-09	7.84548e-08	100
TBX5	KEGG_FRUCTOSE_AND_MANNOSE_METABOLISM	-0.409132	7.98815e-09	1.27278e-07	100
TCEAL1	KEGG_FRUCTOSE_AND_MANNOSE_METABOLISM	-0.300335	3.25369e-08	3.87057e-07	100
TCEAL2	KEGG_FRUCTOSE_AND_MANNOSE_METABOLISM	-0.378561	1.75006e-09	3.43351e-08	100
TCEAL7	KEGG_FRUCTOSE_AND_MANNOSE_METABOLISM	-0.315567	1.42107e-11	1.00973e-09	100
TCEB2	KEGG_FRUCTOSE_AND_MANNOSE_METABOLISM	0.150577	2.34097e-06	1.42794e-05	100
TCF21	KEGG_FRUCTOSE_AND_MANNOSE_METABOLISM	-0.179766	5.54208e-10	1.47175e-08	100
TCF4	KEGG_FRUCTOSE_AND_MANNOSE_METABOLISM	-0.246177	1.65708e-12	3.11175e-10	100
TDGF1	KEGG_FRUCTOSE_AND_MANNOSE_METABOLISM	-0.317002	6.3094e-05	0.000274172	100
TFAP2C	KEGG_FRUCTOSE_AND_MANNOSE_METABOLISM	0.555469	8.6475e-11	3.7832e-09	100
TFAP4	KEGG_FRUCTOSE_AND_MANNOSE_METABOLISM	0.343394	2.19108e-09	4.26693e-08	100
TFCP2L1	KEGG_FRUCTOSE_AND_MANNOSE_METABOLISM	-0.544756	7.39332e-07	5.26749e-06	100
TFDP1	KEGG_FRUCTOSE_AND_MANNOSE_METABOLISM	0.605536	6.90644e-11	3.24233e-09	100
TFEC	KEGG_FRUCTOSE_AND_MANNOSE_METABOLISM	-0.174783	4.91644e-09	8.44792e-08	100
TGFB1	KEGG_FRUCTOSE_AND_MANNOSE_METABOLISM	-0.140818	4.94744e-07	3.87108e-06	100
TGFB3	KEGG_FRUCTOSE_AND_MANNOSE_METABOLISM	-0.30453	9.23945e-10	2.11222e-08	100
TGFBR1	KEGG_FRUCTOSE_AND_MANNOSE_METABOLISM	-0.227391	1.23227e-08	1.8303e-07	100
TGFBRAP1	KEGG_FRUCTOSE_AND_MANNOSE_METABOLISM	0.232491	2.84752e-06	1.68607e-05	100
TGIF2	KEGG_FRUCTOSE_AND_MANNOSE_METABOLISM	-0.584671	2.04676e-08	2.75946e-07	100
TH1L	KEGG_FRUCTOSE_AND_MANNOSE_METABOLISM	0.252667	6.22798e-12	6.82223e-10	100
TLE4	KEGG_FRUCTOSE_AND_MANNOSE_METABOLISM	-0.441554	2.5719e-09	4.89966e-08	100
TLR2	KEGG_FRUCTOSE_AND_MANNOSE_METABOLISM	-0.198027	1.84668e-08	2.55599e-07	100
TLR3	KEGG_FRUCTOSE_AND_MANNOSE_METABOLISM	-0.430905	3.9983e-13	1.35329e-10	100
TLR4	KEGG_FRUCTOSE_AND_MANNOSE_METABOLISM	-0.308555	1.6894e-10	5.69416e-09	100
TMEM189-UBE2V1	KEGG_FRUCTOSE_AND_MANNOSE_METABOLISM	0.365232	3.30249e-06	1.93368e-05	100
TRAF7	KEGG_FRUCTOSE_AND_MANNOSE_METABOLISM	0.13869	6.13532e-08	6.72073e-07	100
TRERF1	KEGG_FRUCTOSE_AND_MANNOSE_METABOLISM	-0.406525	2.37144e-06	1.44317e-05	100
TRIB3	KEGG_FRUCTOSE_AND_MANNOSE_METABOLISM	0.219896	4.09305e-07	3.31096e-06	100
TRIM22	KEGG_FRUCTOSE_AND_MANNOSE_METABOLISM	-0.2039	6.6774e-12	7.00806e-10	100
TRIM25	KEGG_FRUCTOSE_AND_MANNOSE_METABOLISM	0.349186	8.77805e-11	3.7832e-09	100
TRIM27	KEGG_FRUCTOSE_AND_MANNOSE_METABOLISM	0.198023	1.06777e-07	1.08385e-06	100
TRIM28	KEGG_FRUCTOSE_AND_MANNOSE_METABOLISM	0.217544	3.44385e-13	1.35329e-10	100
TRPS1	KEGG_FRUCTOSE_AND_MANNOSE_METABOLISM	-0.396963	5.98446e-07	4.45698e-06	100
TRRAP	KEGG_FRUCTOSE_AND_MANNOSE_METABOLISM	0.274632	1.04767e-07	1.07172e-06	100
TSFM	KEGG_FRUCTOSE_AND_MANNOSE_METABOLISM	0.344767	1.99492e-07	1.82105e-06	100
TSHZ2	KEGG_FRUCTOSE_AND_MANNOSE_METABOLISM	-0.263796	1.9171e-10	6.30006e-09	100
UBC	KEGG_FRUCTOSE_AND_MANNOSE_METABOLISM	0.482447	2.41256e-06	1.4613e-05	100
UBN1	KEGG_FRUCTOSE_AND_MANNOSE_METABOLISM	0.259503	3.04301e-07	2.59743e-06	100
USF2	KEGG_FRUCTOSE_AND_MANNOSE_METABOLISM	0.172237	6.94804e-06	3.84556e-05	100
USP21	KEGG_FRUCTOSE_AND_MANNOSE_METABOLISM	0.245981	8.27497e-09	1.29493e-07	100
USP22	KEGG_FRUCTOSE_AND_MANNOSE_METABOLISM	0.514441	5.93008e-07	4.42903e-06	100
VAV1	KEGG_FRUCTOSE_AND_MANNOSE_METABOLISM	-0.13282	2.35739e-08	3.06811e-07	100
VGLL4	KEGG_FRUCTOSE_AND_MANNOSE_METABOLISM	0.238373	4.11505e-05	0.000188802	100
VPS25	KEGG_FRUCTOSE_AND_MANNOSE_METABOLISM	0.157511	8.05291e-09	1.27537e-07	100
WDR77	KEGG_FRUCTOSE_AND_MANNOSE_METABOLISM	0.253985	4.00169e-08	4.63456e-07	100
WWTR1	KEGG_FRUCTOSE_AND_MANNOSE_METABOLISM	-0.161672	3.24925e-08	3.87057e-07	100
YY1	KEGG_FRUCTOSE_AND_MANNOSE_METABOLISM	0.336356	2.24407e-10	7.10802e-09	100
ZBED4	KEGG_FRUCTOSE_AND_MANNOSE_METABOLISM	0.285563	2.77288e-10	8.62116e-09	100
ZBTB38	KEGG_FRUCTOSE_AND_MANNOSE_METABOLISM	-0.233917	3.02918e-08	3.65308e-07	100
ZBTB45	KEGG_FRUCTOSE_AND_MANNOSE_METABOLISM	0.106724	9.63828e-06	5.15021e-05	100
ZBTB7B	KEGG_FRUCTOSE_AND_MANNOSE_METABOLISM	0.361019	2.63475e-06	1.57785e-05	100
ZBTB9	KEGG_FRUCTOSE_AND_MANNOSE_METABOLISM	0.267422	1.89144e-07	1.75091e-06	100
ZC3H12B	KEGG_FRUCTOSE_AND_MANNOSE_METABOLISM	-0.705368	7.32648e-14	6.42044e-11	100
ZC3H7B	KEGG_FRUCTOSE_AND_MANNOSE_METABOLISM	0.164164	1.23534e-06	8.20128e-06	100
ZC3HC1	KEGG_FRUCTOSE_AND_MANNOSE_METABOLISM	0.53183	1.09e-07	1.10216e-06	100
ZDHHC12	KEGG_FRUCTOSE_AND_MANNOSE_METABOLISM	0.196515	5.77781e-08	6.43639e-07	100
ZDHHC16	KEGG_FRUCTOSE_AND_MANNOSE_METABOLISM	0.53464	1.69642e-09	3.35331e-08	100
ZDHHC23	KEGG_FRUCTOSE_AND_MANNOSE_METABOLISM	0.450666	1.24472e-11	9.55432e-10	100
ZDHHC9	KEGG_FRUCTOSE_AND_MANNOSE_METABOLISM	0.183138	3.6574e-08	4.27347e-07	100
ZEB1	KEGG_FRUCTOSE_AND_MANNOSE_METABOLISM	-0.178104	3.41751e-11	1.8718e-09	100
ZEB2	KEGG_FRUCTOSE_AND_MANNOSE_METABOLISM	-0.163873	6.70253e-11	3.20381e-09	100
ZFP36L1	KEGG_FRUCTOSE_AND_MANNOSE_METABOLISM	-0.225969	1.5494e-07	1.47586e-06	100
ZFP64	KEGG_FRUCTOSE_AND_MANNOSE_METABOLISM	0.507929	1.06951e-08	1.62528e-07	100
ZFPL1	KEGG_FRUCTOSE_AND_MANNOSE_METABOLISM	0.153268	6.39569e-07	4.6577e-06	100
ZFPM2	KEGG_FRUCTOSE_AND_MANNOSE_METABOLISM	-0.451499	8.62511e-10	2.0614e-08	100
ZIM2	KEGG_FRUCTOSE_AND_MANNOSE_METABOLISM	-0.324283	4.76382e-08	5.42168e-07	100
ZIM3	KEGG_FRUCTOSE_AND_MANNOSE_METABOLISM	-0.622137	3.7238e-06	2.16112e-05	100
ZMYM3	KEGG_FRUCTOSE_AND_MANNOSE_METABOLISM	0.408361	5.69533e-10	1.48248e-08	100
ZMYND12	KEGG_FRUCTOSE_AND_MANNOSE_METABOLISM	0.538057	3.01756e-09	5.66655e-08	100
ZMYND17	KEGG_FRUCTOSE_AND_MANNOSE_METABOLISM	-0.583044	1.45598e-05	7.46153e-05	100
ZMYND19	KEGG_FRUCTOSE_AND_MANNOSE_METABOLISM	0.161496	2.82051e-07	2.43919e-06	100
ZMYND8	KEGG_FRUCTOSE_AND_MANNOSE_METABOLISM	0.512283	2.17576e-05	0.000107318	100
ZNF154	KEGG_FRUCTOSE_AND_MANNOSE_METABOLISM	-0.348796	1.6172e-09	3.24551e-08	100
ZNF177	KEGG_FRUCTOSE_AND_MANNOSE_METABOLISM	-0.593329	3.10702e-08	3.72985e-07	100
ZNF187	KEGG_FRUCTOSE_AND_MANNOSE_METABOLISM	-0.546661	2.04266e-06	1.27557e-05	100
ZNF208	KEGG_FRUCTOSE_AND_MANNOSE_METABOLISM	-1.33641	7.50131e-11	3.45981e-09	100
ZNF233	KEGG_FRUCTOSE_AND_MANNOSE_METABOLISM	0.192621	1.35249e-05	6.97195e-05	100
ZNF259	KEGG_FRUCTOSE_AND_MANNOSE_METABOLISM	0.380434	8.00657e-07	5.65841e-06	100
ZNF274	KEGG_FRUCTOSE_AND_MANNOSE_METABOLISM	0.408139	6.45094e-06	3.61467e-05	100
ZNF281	KEGG_FRUCTOSE_AND_MANNOSE_METABOLISM	0.82828	1.03144e-16	2.71165e-13	100
ZNF3	KEGG_FRUCTOSE_AND_MANNOSE_METABOLISM	0.326859	1.00584e-08	1.54641e-07	100
ZNF300	KEGG_FRUCTOSE_AND_MANNOSE_METABOLISM	0.892562	5.95212e-08	6.57484e-07	100
ZNF331	KEGG_FRUCTOSE_AND_MANNOSE_METABOLISM	-0.571585	1.91688e-06	1.20274e-05	100
ZNF354B	KEGG_FRUCTOSE_AND_MANNOSE_METABOLISM	-0.936484	1.29157e-08	1.9076e-07	100
ZNF354C	KEGG_FRUCTOSE_AND_MANNOSE_METABOLISM	-0.715536	3.34208e-05	0.000157179	100
ZNF365	KEGG_FRUCTOSE_AND_MANNOSE_METABOLISM	-0.33078	2.42181e-07	2.15828e-06	100
ZNF366	KEGG_FRUCTOSE_AND_MANNOSE_METABOLISM	-0.223155	1.10861e-07	1.11242e-06	100
ZNF384	KEGG_FRUCTOSE_AND_MANNOSE_METABOLISM	0.396812	6.79637e-06	3.76955e-05	100
ZNF385D	KEGG_FRUCTOSE_AND_MANNOSE_METABOLISM	-0.338764	5.67947e-10	1.48248e-08	100
ZNF398	KEGG_FRUCTOSE_AND_MANNOSE_METABOLISM	0.643697	3.14673e-09	5.78514e-08	100
ZNF423	KEGG_FRUCTOSE_AND_MANNOSE_METABOLISM	-0.18603	1.66008e-10	5.69416e-09	100
ZNF454	KEGG_FRUCTOSE_AND_MANNOSE_METABOLISM	-0.531968	1.07793e-08	1.62857e-07	100
ZNF467	KEGG_FRUCTOSE_AND_MANNOSE_METABOLISM	0.35407	1.59667e-07	1.51539e-06	100
ZNF473	KEGG_FRUCTOSE_AND_MANNOSE_METABOLISM	0.506385	9.1278e-09	1.41994e-07	100
ZNF483	KEGG_FRUCTOSE_AND_MANNOSE_METABOLISM	-0.530234	3.69085e-10	1.05836e-08	100
ZNF485	KEGG_FRUCTOSE_AND_MANNOSE_METABOLISM	0.35856	7.85785e-09	1.25965e-07	100
ZNF511	KEGG_FRUCTOSE_AND_MANNOSE_METABOLISM	0.246174	8.73359e-10	2.06852e-08	100
ZNF521	KEGG_FRUCTOSE_AND_MANNOSE_METABOLISM	-0.325638	1.8304e-10	6.0913e-09	100
ZNF536	KEGG_FRUCTOSE_AND_MANNOSE_METABOLISM	-0.317509	2.00076e-08	2.72539e-07	100
ZNF540	KEGG_FRUCTOSE_AND_MANNOSE_METABOLISM	-0.587664	1.56147e-09	3.18226e-08	100
ZNF552	KEGG_FRUCTOSE_AND_MANNOSE_METABOLISM	0.463316	0.000156598	0.000606326	100
ZNF572	KEGG_FRUCTOSE_AND_MANNOSE_METABOLISM	-1.09309	3.69555e-09	6.70042e-08	100
ZNF576	KEGG_FRUCTOSE_AND_MANNOSE_METABOLISM	0.500812	2.8612e-06	1.69036e-05	100
ZNF581	KEGG_FRUCTOSE_AND_MANNOSE_METABOLISM	0.351741	1.34608e-08	1.977e-07	100
ZNF624	KEGG_FRUCTOSE_AND_MANNOSE_METABOLISM	-0.380715	0.000405155	0.00135861	100
ZNF643	KEGG_FRUCTOSE_AND_MANNOSE_METABOLISM	0.399061	1.991e-11	1.33179e-09	100
ZNF655	KEGG_FRUCTOSE_AND_MANNOSE_METABOLISM	-0.732988	1.0037e-09	2.21742e-08	100
ZNF660	KEGG_FRUCTOSE_AND_MANNOSE_METABOLISM	-0.638377	3.51814e-07	2.94508e-06	100
ZNF664	KEGG_FRUCTOSE_AND_MANNOSE_METABOLISM	0.259487	1.30548e-05	6.74286e-05	100
ZNF676	KEGG_FRUCTOSE_AND_MANNOSE_METABOLISM	-0.935682	2.81856e-08	3.49528e-07	100
ZNF679	KEGG_FRUCTOSE_AND_MANNOSE_METABOLISM	-0.803464	7.93769e-06	4.32054e-05	100
ZNF687	KEGG_FRUCTOSE_AND_MANNOSE_METABOLISM	0.285526	1.89231e-06	1.19016e-05	100
ZNF711	KEGG_FRUCTOSE_AND_MANNOSE_METABOLISM	-0.427574	8.78174e-06	4.73098e-05	100
ZNF728	KEGG_FRUCTOSE_AND_MANNOSE_METABOLISM	-1.07756	3.00612e-12	4.76053e-10	100
ZNF768	KEGG_FRUCTOSE_AND_MANNOSE_METABOLISM	0.24281	4.2803e-07	3.43076e-06	100
ZNF781	KEGG_FRUCTOSE_AND_MANNOSE_METABOLISM	-0.791069	3.87741e-09	6.86522e-08	100
ZNF8	KEGG_FRUCTOSE_AND_MANNOSE_METABOLISM	0.366718	2.49428e-08	3.16786e-07	100
ZNF804A	KEGG_FRUCTOSE_AND_MANNOSE_METABOLISM	-0.247316	1.02919e-09	2.25479e-08	100
ZNF805	KEGG_FRUCTOSE_AND_MANNOSE_METABOLISM	0.430059	2.52695e-07	2.22186e-06	100
ZNHIT1	KEGG_FRUCTOSE_AND_MANNOSE_METABOLISM	0.233336	1.89209e-06	1.19016e-05	100
ZNRD1	KEGG_FRUCTOSE_AND_MANNOSE_METABOLISM	0.45927	9.45178e-07	6.46336e-06	100
ZSCAN4	KEGG_FRUCTOSE_AND_MANNOSE_METABOLISM	-0.556807	1.09052e-10	4.27907e-09	100
ZSWIM1	KEGG_FRUCTOSE_AND_MANNOSE_METABOLISM	0.549204	8.73502e-11	3.7832e-09	100
ABCG4	KEGG_GALACTOSE_METABOLISM	0.130661	1.10175e-07	1.88272e-06	100
ABRA	KEGG_GALACTOSE_METABOLISM	0.266596	4.1846e-06	3.83186e-05	100
ACTL6B	KEGG_GALACTOSE_METABOLISM	0.160253	8.11874e-07	9.39951e-06	100
AIRE	KEGG_GALACTOSE_METABOLISM	0.110814	3.64713e-06	3.40011e-05	100
ANKRD1	KEGG_GALACTOSE_METABOLISM	0.343347	1.12873e-05	8.80541e-05	100
ASCL4	KEGG_GALACTOSE_METABOLISM	0.319559	3.98675e-05	0.000262686	100
BARHL2	KEGG_GALACTOSE_METABOLISM	0.212653	1.7895e-05	0.000132524	100
BARX2	KEGG_GALACTOSE_METABOLISM	0.738357	8.59252e-06	7.0373e-05	100
BATF2	KEGG_GALACTOSE_METABOLISM	0.200021	7.09661e-07	8.40405e-06	100
BMP15	KEGG_GALACTOSE_METABOLISM	0.212179	4.91058e-05	0.000314876	100
BRDT	KEGG_GALACTOSE_METABOLISM	0.194969	5.94829e-05	0.000373223	100
BSX	KEGG_GALACTOSE_METABOLISM	0.205263	1.82652e-07	2.75972e-06	100
BTF3	KEGG_GALACTOSE_METABOLISM	-0.183464	6.838e-10	2.27558e-08	100
C11orf9	KEGG_GALACTOSE_METABOLISM	0.139377	4.41965e-08	8.86966e-07	100
CALCA	KEGG_GALACTOSE_METABOLISM	0.130275	9.43592e-05	0.000558717	100
CAMK2A	KEGG_GALACTOSE_METABOLISM	0.127138	3.16433e-07	4.23865e-06	100
CBFA2T2	KEGG_GALACTOSE_METABOLISM	-0.356541	2.00557e-11	1.11406e-09	100
CCRN4L	KEGG_GALACTOSE_METABOLISM	-0.403874	2.15476e-06	2.1872e-05	100
[truncated: 573,193+ more rows]

## Sheet: Data 4A
Supplementary Data 4A: Gene expression signature comparing Enza sensitive vs Intact phenotypes (two-sided Welch t-test) at p < 0.05
Entrez	Genes	tvalue	p
4147	MATN2	17.8	3.43e-05
152485	ZNF827	13.1	1.6e-05
373156	GSTK1	12.8	4.96e-05
57498	KIDINS220	12.7	4.14e-05
19	ABCA1	11.9	0.000224
55450	CAMK2N1	11.9	0.000541
81035	COLEC12	11.8	0.000495
9649	RALGPS1	11.7	3.46e-05
22954	TRIM32	11.3	3.83e-05
5899	RALB	11.3	7.7e-05
64781	CERK	10.9	0.000375
51304	ZDHHC3	10.7	5.04e-05
1949	EFNB3	10.5	4.38e-05
6691	SPINK2	10.5	5.25e-05
6256	RXRA	10	0.000122
54861	SNRK	9.75	7.84e-05
4696	NDUFA3	9.5	0.000586
3224	HOXC8	8.96	0.000258
80212	CCDC92	8.95	0.000166
25923	ATL3	8.93	0.000719
8334	HIST1H2AC	8.91	0.000148
6788	STK3	8.82	0.00177
2052	EPHX1	8.76	0.00125
80314	EPC1	8.4	0.00029
4018	LPA	8.4	0.000313
4494	MT1F	8.37	0.000443
65108	MARCKSL1	8.32	0.000626
8869	ST3GAL5	8.24	0.00193
9728	SECISBP2L	8.23	0.000478
54472	TOLLIP	8.23	0.00271
85236	HIST1H2BK	8.17	0.00092
147798	TMC4	7.74	0.000281
10279	PRSS16	7.65	0.00226
55342	STRBP	7.57	0.0032
81603	TRIM8	7.5	0.000946
65018	PINK1	7.36	0.0024
25963	TMEM87A	7.21	0.000385
56994	CHPT1	7.19	0.0022
64847	SPATA20	7.14	0.00335
26061	HACL1	7.01	0.00457
54505	DHX29	6.96	0.000496
727897	MUC5B	6.91	0.00157
6653	SORL1	6.84	0.000495
7342	UBP1	6.78	0.00134
26275	HIBCH	6.76	0.000982
5025	P2RX4	6.75	0.00113
65083	NOL6	6.71	0.000534
220047	CCDC83	6.7	0.00114
148930	KNCN	6.67	0.00286
7584	ZNF35	6.53	0.00276
5783	PTPN13	6.48	0.00323
1808	DPYSL2	6.44	0.000677
56666	PANX2	6.43	0.00179
55304	SPTLC3	6.42	0.00099
4922	NTS	6.41	0.00381
535	ATP6V0A1	6.41	0.00495
9275	BCL7B	6.4	0.000704
10370	CITED2	6.31	0.000743
1675	CFD	6.14	0.0013
84450	ZNF512	6.11	0.00302
5962	RDX	6.1	0.00106
6302	TSPAN31	6.1	0.00133
79643	CHMP6	6.03	0.001
143279	HECTD2	6.01	0.00402
3799	KIF5B	6	0.00108
1509	CTSD	5.99	0.00106
9528	TMEM59	5.92	0.00345
23333	DPY19L1	5.87	0.00785
7107	GPR137B	5.84	0.00141
23275	POFUT2	5.83	0.00162
100302188	MIR1243	5.81	0.00193
4628	MYH10	5.8	0.00388
5664	PSEN2	5.79	0.00127
219869	OR10G8	5.78	0.0101
10181	RBM5	5.77	0.00349
801	CALM1	5.75	0.00235
341405	ANKRD33	5.74	0.00199
8879	SGPL1	5.63	0.00286
669	BPGM	5.62	0.00253
10890	RAB10	5.61	0.00381
8800	PEX11A	5.57	0.00669
7088	TLE1	5.53	0.00824
10379	IRF9	5.51	0.00151
113791	PIK3IP1	5.48	0.00233
11311	VPS45	5.48	0.0106
6919	TCEA2	5.45	0.00285
2230	FDX1	5.39	0.00364
3911	LAMA5	5.34	0.00499
7267	TTC3	5.32	0.00203
254102	EHBP1L1	5.28	0.00398
120	ADD3	5.27	0.0102
647211	LOC647211	5.26	0.00203
140461	ASB8	5.26	0.00277
79679	VTCN1	5.25	0.00644
64770	CCDC14	5.23	0.00483
120126	UBTFL2	5.23	0.00554
84947	SERAC1	5.21	0.00201
38	ACAT1	5.21	0.00351
6899	TBX1	5.2	0.00548
6476	SI	5.19	0.00776
1108	CHD4	5.15	0.00212
222484	LNX2	5.13	0.00903
574486	MIR526A2	5.12	0.00438
51663	ZFR	5.08	0.00479
55108	BSDC1	5.05	0.00702
6727	SRP14	4.99	0.00274
2041	EPHA1	4.96	0.00453
80021	TMEM62	4.96	0.0126
137886	UBXN2B	4.95	0.0036
645369	TMEM200C	4.94	0.00636
84878	ZBTB45	4.94	0.0152
81608	FIP1L1	4.93	0.0033
9600	PITPNM1	4.93	0.00588
259230	SGMS1	4.87	0.00983
3122	HLA-DRA	4.85	0.00286
11182	SLC2A6	4.84	0.0032
79414	LRFN3	4.84	0.00324
157506	RDH10	4.81	0.0163
55588	MED29	4.8	0.00351
10445	MCRS1	4.78	0.00798
1471	CST3	4.77	0.00472
23780	APOL2	4.74	0.0113
56674	TMEM9B	4.71	0.00341
25984	KRT23	4.71	0.00641
100129034	LOC100129034	4.7	0.0037
5685	PSMA4	4.7	0.00681
26290	GALNT8	4.7	0.012
4602	MYB	4.69	0.00691
7411	VBP1	4.62	0.00379
84286	TMEM175	4.62	0.00412
3636	INPPL1	4.62	0.0113
8991	SELENBP1	4.62	0.0161
92609	TIMM50	4.61	0.00613
404734	ANKHD1-EIF4EBP3	4.61	0.0089
6499	SKIV2L	4.58	0.00437
150696	PROM2	4.58	0.00671
4986	OPRK1	4.58	0.0195
8482	SEMA7A	4.57	0.00462
7365	UGT2B10	4.56	0.013
126370	OR1I1	4.54	0.0144
256364	EML3	4.53	0.00404
1173	AP2M1	4.51	0.00421
3234	HOXD8	4.5	0.00625
84287	ZDHHC16	4.49	0.0103
79716	NPEPL1	4.49	0.0133
3020	H3F3A	4.48	0.00598
27344	PCSK1N	4.47	0.0157
222236	NAPEPLD	4.45	0.0129
84993	UBL7	4.43	0.00529
407022	MIR296	4.43	0.0119
55681	SCYL2	4.4	0.0104
54839	LRRC49	4.37	0.0051
100129527	LOC100129527	4.36	0.0169
54520	CCDC93	4.35	0.0224
644943	RASSF10	4.34	0.00491
9958	USP15	4.34	0.0187
6575	SLC20A2	4.33	0.0127
22883	CLSTN1	4.31	0.00534
26133	TRPC4AP	4.31	0.00546
100302228	MIR1261	4.31	0.00662
5184	PEPD	4.31	0.00683
23382	AHCYL2	4.3	0.00514
4524	MTHFR	4.24	0.00848
404672	GTF2H5	4.24	0.0102
494119	SPANXN2	4.24	0.0117
1192	CLIC1	4.24	0.0167
7366	UGT2B15	4.22	0.0225
1397	CRIP2	4.21	0.0178
57804	POLD4	4.19	0.00993
403341	ZBTB34	4.19	0.0162
6709	SPTAN1	4.19	0.0221
64940	STAG3L4	4.18	0.0139
9736	USP34	4.18	0.0153
57446	NDRG3	4.17	0.00791
2517	FUCA1	4.17	0.0215
816	CAMK2B	4.16	0.0065
6712	SPTBN2	4.16	0.0131
375449	MAST4	4.16	0.021
100132057	LOC100132057	4.15	0.00649
64843	ISL2	4.14	0.00688
9783	RIMS3	4.13	0.0149
572	BAD	4.12	0.00831
94103	ORMDL3	4.11	0.0201
266812	NAP1L5	4.1	0.0194
22872	SEC31A	4.09	0.00686
113	ADCY7	4.08	0.0068
57162	PELI1	4.08	0.00782
3759	KCNJ2	4.08	0.0101
80321	CEP70	4.08	0.0151
23242	COBL	4.05	0.014
10288	LILRB2	4.02	0.00806
8367	HIST1H4E	4.01	0.00726
225	ABCD2	4.01	0.00989
285513	GPRIN3	4.01	0.0118
6385	SDC4	4	0.0109
165631	PARP15	3.99	0.0126
10713	USP39	3.99	0.0145
10326	SIRPB1	3.99	0.0251
58486	ZBED5	3.98	0.00821
537	ATP6AP1	3.98	0.0256
5594	MAPK1	3.97	0.00863
5580	PRKCD	3.97	0.0111
9590	AKAP12	3.97	0.0143
6291	SAA4	3.97	0.0174
23067	SETD1B	3.95	0.0076
80349	WDR61	3.95	0.00997
218	ALDH3A1	3.95	0.0272
5926	ARID4A	3.94	0.0102
79917	MAGIX	3.93	0.00989
64968	MRPS6	3.93	0.0106
55032	SLC35A5	3.92	0.00809
25782	RAB3GAP2	3.91	0.00792
55268	ECHDC2	3.91	0.0141
343521	TCTEX1D4	3.91	0.0171
10550	ARL6IP5	3.91	0.0219
51474	LIMA1	3.89	0.0188
10750	GRAP	3.88	0.00854
23051	ZHX3	3.88	0.0153
726	CAPN5	3.85	0.029
3169	FOXA1	3.83	0.0195
23633	KPNA6	3.83	0.0262
5692	PSMB4	3.82	0.0209
29114	TAGLN3	3.82	0.0252
91833	WDR20	3.81	0.00922
11077	HSF2BP	3.81	0.0106
81127	OR4K15	3.79	0.0125
253430	IPMK	3.77	0.0244
6310	ATXN1	3.77	0.0253
440895	LOC440895	3.75	0.0101
7225	TRPC6	3.73	0.0097
8398	PLA2G6	3.73	0.00981
317649	EIF4E3	3.72	0.011
340252	ZNF680	3.72	0.0112
91768	CABLES1	3.72	0.0263
142910	LIPJ	3.71	0.0154
114800	CCDC85A	3.71	0.0167
84759	PCGF1	3.71	0.0234
317662	FAM149B1	3.7	0.0133
252995	FNDC5	3.7	0.0226
3113	HLA-DPA1	3.69	0.0102
353137	LCE1F	3.69	0.0248
116512	MRGPRD	3.69	0.0292
80205	CHD9	3.66	0.0106
401913	LOC401913	3.66	0.0211
2319	FLOT2	3.65	0.0179
80895	ILKAP	3.65	0.023
646214	LOC646214	3.65	0.0274
27246	RNF115	3.65	0.0277
55654	TMEM127	3.64	0.0121
529	ATP6V1E1	3.64	0.0196
100131556	LOC100131556	3.63	0.0255
646030	LOC646030	3.63	0.0303
100134868	LOC100134868	3.62	0.0129
64108	RTP4	3.62	0.0145
79157	MFSD11	3.62	0.0152
8368	HIST1H4L	3.62	0.0163
7314	UBB	3.59	0.0116
6548	SLC9A1	3.59	0.0242
6760	SS18	3.59	0.025
123722	FSD2	3.58	0.018
197342	EME2	3.57	0.0163
283635	FAM177A1	3.57	0.0196
7757	ZNF208	3.56	0.012
22944	KIN	3.56	0.029
5271	SERPINB8	3.55	0.0122
284293	HMSD	3.55	0.017
9578	CDC42BPB	3.55	0.0209
23424	TDRD7	3.55	0.0296
143241	DYDC1	3.53	0.0166
58499	ZNF462	3.53	0.037
129831	RBM45	3.52	0.0181
7108	TM7SF2	3.52	0.0378
1307	COL16A1	3.5	0.0243
9138	ARHGEF1	3.48	0.0147
23479	ISCU	3.48	0.0158
2879	GPX4	3.48	0.016
6887	TAL2	3.48	0.018
54741	LEPROT	3.48	0.0215
967	CD63	3.47	0.0137
144203	OVOS2	3.46	0.0137
10552	ARPC1A	3.46	0.017
59342	SCPEP1	3.45	0.0358
7781	SLC30A3	3.44	0.0138
22982	DIP2C	3.44	0.0278
5364	PLXNB1	3.43	0.0217
10809	STARD10	3.43	0.028
7768	ZNF225	3.42	0.0142
84498	FAM120B	3.42	0.0255
8678	BECN1	3.41	0.0262
51088	KLHL5	3.39	0.0237
27233	SULT1C4	3.39	0.0365
148979	GLIS1	3.38	0.0171
81858	SHARPIN	3.37	0.0267
9515	STXBP5L	3.37	0.0399
346606	MOGAT3	3.36	0.0177
88455	ANKRD13A	3.36	0.029
1839	HBEGF	3.36	0.0424
100313772	MIR548M	3.35	0.0159
5562	PRKAA1	3.35	0.0228
8722	CTSF	3.35	0.0434
260429	PRSS33	3.34	0.016
6400	SEL1L	3.34	0.0169
23741	EID1	3.34	0.0263
693193	MIR608	3.34	0.034
4323	MMP14	3.34	0.0422
55000	TUG1	3.33	0.0158
26872	STEAP1	3.33	0.0183
85359	DGCR6L	3.33	0.0213
9901	SRGAP3	3.33	0.0404
5194	PEX13	3.33	0.042
284443	ZNF493	3.33	0.0422
51588	PIAS4	3.32	0.0163
64320	RNF25	3.31	0.0189
406915	MIR128-1	3.3	0.0199
4674	NAP1L2	3.3	0.022
11107	PRDM5	3.3	0.0284
6801	STRN	3.29	0.0248
169981	SPIN3	3.28	0.0177
6397	SEC14L1	3.28	0.0183
55715	DOK4	3.28	0.0195
4054	LTBP3	3.28	0.0259
285126	DNAJC5G	3.28	0.0285
5672	PSG4	3.28	0.0297
5906	RAP1A	3.28	0.0299
57474	ZNF490	3.28	0.034
55577	NAGK	3.28	0.0362
574444	MIR491	3.28	0.0366
100506658	OCLN	3.27	0.0171
2799	GNS	3.27	0.0198
10462	CLEC10A	3.27	0.0253
1186	CLCN7	3.27	0.0329
51228	GLTP	3.27	0.0458
27076	LYPD3	3.26	0.0172
4170	MCL1	3.26	0.0221
3032	HADHB	3.26	0.0377
117196	MRGPRX4	3.25	0.0175
7415	VCP	3.25	0.0312
64285	RHBDF1	3.25	0.0371
64284	RAB17	3.25	0.0393
129804	FBLN7	3.24	0.0375
116534	MRGPRE	3.23	0.018
55180	LINS1	3.23	0.0184
23499	MACF1	3.23	0.0275
54539	NDUFB11	3.23	0.0372
169522	KCNV2	3.22	0.0182
390195	OR5AN1	3.22	0.0199
79777	ACBD4	3.22	0.0331
115362	GBP5	3.22	0.0333
57700	FAM160B1	3.22	0.0453
221092	HNRNPUL2	3.21	0.0371
784	CACNB3	3.2	0.019
81	ACTN4	3.2	0.0239
51150	SDF4	3.2	0.026
9406	ZRANB2	3.2	0.0398
6698	SPRR1A	3.2	0.0469
11112	HIBADH	3.2	0.0476
343	AQP8	3.19	0.02
10446	LRRN2	3.19	0.0211
55290	BRF2	3.19	0.0461
144402	CPNE8	3.18	0.019
23609	MKRN2	3.18	0.0194
9437	NCR1	3.18	0.0325
149951	COMMD7	3.18	0.0358
401002	LOC401002	3.17	0.0243
25946	ZNF385A	3.17	0.0394
55218	EXD2	3.16	0.02
3659	IRF1	3.16	0.046
57515	SERINC1	3.15	0.0204
392399	LCN9	3.15	0.0226
10095	ARPC1B	3.15	0.0265
407028	MIR302A	3.15	0.0265
55832	CAND1	3.15	0.0365
11213	IRAK3	3.15	0.0374
26538	OR10H2	3.14	0.0205
92259	MRPS36	3.14	0.0237
9367	RAB9A	3.14	0.0245
2118	ETV4	3.14	0.028
1040	CDS1	3.12	0.0224
7222	TRPC3	3.12	0.0261
6993	DYNLT1	3.11	0.0211
5515	PPP2CA	3.11	0.0237
400464	LOC400464	3.11	0.0311
129303	TMEM150A	3.1	0.0292
2959	GTF2B	3.1	0.0394
79877	DCAKD	3.09	0.0236
1917	EEF1A2	3.08	0.0222
6799	SULT1A2	3.08	0.0234
494326	MIR377	3.07	0.0243
29095	ORMDL2	3.07	0.0275
29988	SLC2A8	3.07	0.0346
4848	CNOT2	3.07	0.045
3904	LAIR2	3.06	0.0247
344454	AOX2P	3.06	0.035
80194	TMEM134	3.06	0.0414
57583	TMEM181	3.06	0.0462
8365	HIST1H4H	3.06	0.0473
56171	DNAH7	3.05	0.036
57097	PARP11	3.05	0.0408
49855	SCAPER	3.04	0.0241
3207	HOXA11	3.04	0.031
23475	QPRT	3.04	0.0359
283683	LOC283683	3.04	0.0363
23145	SSPO	3.04	0.0425
26119	LDLRAP1	3.03	0.0257
80331	DNAJC5	3.03	0.032
23559	WBP1	3.02	0.0375
55758	RCOR3	3.02	0.041
5371	PML	3.01	0.0242
5742	PTGS1	3.01	0.0248
646674	LOC646674	3	0.0246
5286	PIK3C2A	3	0.0249
4123	MAN2C1	3	0.0264
27352	SGSM3	3	0.034
23144	ZC3H3	3	0.0351
51085	MLXIPL	3	0.0396
64747	MFSD1	3	0.0495
9445	ITM2B	2.99	0.0245
57198	ATP8B2	2.99	0.0245
6605	SMARCE1	2.99	0.0399
6647	SOD1	2.98	0.0246
646024	RAET1K	2.98	0.0246
1523	CUX1	2.98	0.0251
9254	CACNA2D2	2.98	0.0252
1030	CDKN2B	2.98	0.0271
10556	RPP30	2.98	0.0283
285172	FAM126B	2.98	0.0334
113540	CMTM1	2.98	0.0389
54622	ARL15	2.98	0.0432
25807	RHBDD3	2.98	0.0444
71	ACTG1	2.98	0.0464
146177	VWA3A	2.97	0.0254
90	ACVR1	2.97	0.0327
574487	MIR518E	2.97	0.0359
6143	RPL19	2.96	0.0272
89872	AQP10	2.96	0.0325
54784	ALKBH4	2.96	0.0358
5980	REV3L	2.95	0.0283
607	BCL9	2.95	0.0303
123283	TARSL2	2.95	0.0378
4707	NDUFB1	2.94	0.0271
4642	MYO1D	2.94	0.0305
8556	CDC14A	2.94	0.0308
26658	OR7C2	2.92	0.0377
64856	VWA1	2.92	0.0384
5537	PPP6C	2.9	0.0436
347404	LANCL3	2.9	0.0483
10520	ZNF211	2.89	0.028
1137	CHRNA4	2.89	0.0304
1582	CYP8B1	2.89	0.031
388762	OR2M1P	2.89	0.0464
78987	CRELD1	2.88	0.0288
4901	NRL	2.88	0.03
10066	SCAMP2	2.88	0.0499
57586	SYT13	2.87	0.0296
653583	PHLDB3	2.87	0.0355
23648	SSBP3	2.87	0.0453
54221	SNTG2	2.86	0.047
7756	ZNF207	2.86	0.0488
8214	DGCR6	2.85	0.0292
57713	SFMBT2	2.85	0.0292
112936	VPS26B	2.85	0.0336
8079	MLF2	2.84	0.0298
643160	CYMP	2.84	0.0298
6992	PPP1R11	2.84	0.0336
5337	PLD1	2.84	0.0362
5451	POU2F1	2.83	0.034
10878	CFHR3	2.83	0.0381
219431	OR4S2	2.83	0.0382
254786	OR6C3	2.83	0.0399
5529	PPP2R5E	2.83	0.0415
8672	EIF4G3	2.83	0.0474
25786	DGCR11	2.83	0.048
9828	ARHGEF17	2.82	0.0324
8341	HIST1H2BN	2.82	0.0474
10005	ACOT8	2.81	0.0326
55520	ELAC1	2.81	0.035
255758	TCTEX1D2	2.81	0.0357
645644	FLJ42627	2.81	0.0415
768220	MIR765	2.81	0.0433
10256	CNKSR1	2.8	0.0316
494328	MIR379	2.8	0.0323
5575	PRKAR1B	2.8	0.0435
9963	SLC23A1	2.8	0.0482
5153	PDE1B	2.79	0.0318
7158	TP53BP1	2.79	0.0357
55652	SLC48A1	2.79	0.0369
266675	BEST4	2.79	0.0438
7728	ZNF175	2.79	0.0442
10886	NPFFR2	2.78	0.0324
344967	LOC344967	2.78	0.0325
84503	ZNF527	2.78	0.0347
239	ALOX12	2.78	0.0351
54467	ANKIB1	2.78	0.0357
55106	SLFN12	2.78	0.0426
4585	MUC4	2.77	0.0332
9283	GPR37L1	2.77	0.0377
64412	GZF1	2.77	0.0382
54465	ETAA1	2.77	0.0435
5602	MAPK10	2.77	0.0493
5688	PSMA7	2.76	0.033
693209	MIR624	2.76	0.0332
460	ASTN1	2.76	0.034
677799	SNORA11	2.76	0.0408
440560	PRAMEF11	2.76	0.0446
26682	OR4F4	2.75	0.0332
598	BCL2L1	2.75	0.0332
4640	MYO1A	2.75	0.0333
10900	RUNDC3A	2.75	0.0344
100124541	SNORA11D	2.75	0.0345
401190	RGS7BP	2.75	0.0469
5298	PI4KB	2.74	0.0352
153830	RNF145	2.73	0.047
8065	CUL5	2.73	0.0474
100126341	MIR891A	2.72	0.0395
6602	SMARCD1	2.72	0.045
2769	GNA15	2.71	0.0349
4820	NKTR	2.71	0.0376
2675	GFRA2	2.7	0.0354
127833	SYT2	2.7	0.0369
57679	ALS2	2.7	0.0402
8655	DYNLL1	2.7	0.0444
3958	LGALS3	2.7	0.0478
56667	MUC13	2.7	0.0482
1600	DAB1	2.69	0.0365
26053	AUTS2	2.69	0.0411
1278	COL1A2	2.68	0.0367
219995	MS4A15	2.68	0.0372
23154	NCDN	2.68	0.0422
79134	TMEM185B	2.68	0.0454
79849	PDZD3	2.68	0.0464
7248	TSC1	2.67	0.0383
64359	NXN	2.67	0.0395
100133150	LOC100133150	2.67	0.0396
79891	ZNF671	2.66	0.0375
140850	DEFB127	2.66	0.0377
378	ARF4	2.66	0.04
1522	CTSZ	2.66	0.0454
54884	RETSAT	2.65	0.0384
57169	ZNFX1	2.65	0.0422
8626	TP63	2.65	0.0435
23317	DNAJC13	2.65	0.0467
8724	SNX3	2.65	0.0483
100131254	LOC100131254	2.64	0.0393
8853	ASAP2	2.64	0.0424
5343	PLGLB1	2.64	0.048
6155	RPL27	2.63	0.0403
574413	MIR409	2.63	0.0408
3225	HOXC9	2.63	0.042
6651	SON	2.63	0.0457
6833	ABCC8	2.63	0.0464
27115	PDE7B	2.63	0.0476
284723	SLC25A34	2.63	0.0481
574443	MIR490	2.62	0.046
79058	ASPSCR1	2.6	0.0414
84181	CHD6	2.6	0.0422
29104	N6AMT1	2.6	0.0439
10936	GPR75	2.59	0.0415
2590	GALNT2	2.59	0.0423
79140	CCDC28B	2.59	0.0441
2712	GK2	2.59	0.0451
122011	CSNK1A1L	2.59	0.0497
729218	LOC729218	2.58	0.0438
2038	EPB42	2.58	0.049
80125	CCDC33	2.57	0.0427
3490	IGFBP7	2.57	0.0439
10732	TCFL5	2.57	0.0464
81566	CSRNP2	2.56	0.0426
338429	SNORD109B	2.56	0.0431
23629	BRD7P3	2.54	0.0466
23091	ZC3H13	2.54	0.048
10505	SEMA4F	2.54	0.0488
23060	ZNF609	2.53	0.048
399474	TMEM200B	2.53	0.0484
8351	HIST1H3D	2.51	0.0457
255189	PLA2G4F	2.51	0.0459
677845	SNORA79	2.51	0.046
4192	MDK	2.5	0.0467
53917	RAB24	2.5	0.0481
84929	FIBCD1	2.5	0.0485
89910	UBE3B	2.5	0.0488
58484	NLRC4	2.49	0.0477
57167	SALL4	2.49	0.0483
10057	ABCC5	2.48	0.0485
51010	EXOSC3	-2.46	0.0497
9446	GSTO1	-2.47	0.0483
374393	FAM111B	-2.47	0.0487
375719	AQP7P1	-2.47	0.0489
92292	GLYATL1	-2.47	0.0493
54534	MRPL50	-2.48	0.0488
2165	F13B	-2.48	0.0492
23400	ATP13A2	-2.49	0.0476
23523	CABIN1	-2.49	0.0484
57128	LYRM4	-2.49	0.0498
11331	PHB2	-2.51	0.0496
84174	SLA2	-2.51	0.0497
387129	NPSR1	-2.52	0.0456
5437	POLR2H	-2.52	0.0466
6875	TAF4B	-2.52	0.0477
406881	MIRLET7A1	-2.53	0.0445
29957	SLC25A24	-2.53	0.0456
27343	POLL	-2.53	0.0472
6478	SIAH2	-2.53	0.0476
23410	SIRT3	-2.54	0.0454
4846	NOS3	-2.54	0.0465
9099	USP2	-2.54	0.0472
56931	DUS3L	-2.54	0.0476
9123	SLC16A3	-2.55	0.0439
9978	RBX1	-2.55	0.0443
1737	DLAT	-2.56	0.0428
137196	CCDC26	-2.56	0.0429
1075	CTSC	-2.56	0.0429
9589	WTAP	-2.56	0.0433
692210	SNORD93	-2.57	0.0422
9110	MTMR4	-2.57	0.0423
79038	ZFYVE21	-2.57	0.0471
55215	FANCI	-2.58	0.0417
79845	RNF122	-2.58	0.0423
100129083	LOC100129083	-2.58	0.0434
8944	SNORD73A	-2.58	0.0435
9891	NUAK1	-2.58	0.0464
53354	PANK1	-2.58	0.0486
284759	SIRPB2	-2.59	0.0414
4881	NPR1	-2.59	0.0441
57129	MRPL47	-2.59	0.0454
407030	MIR30B	-2.6	0.0413
5358	PLS3	-2.6	0.0478
4116	MAGOH	-2.6	0.048
84823	LMNB2	-2.6	0.0482
85444	LRRCC1	-2.61	0.0424
4653	MYOC	-2.61	0.0434
79080	CCDC86	-2.62	0.0421
57819	LSM2	-2.62	0.0434
5902	RANBP1	-2.62	0.0435
728138	LOC728138	-2.62	0.0442
23378	RRP8	-2.62	0.0491
51293	CD320	-2.63	0.0395
55266	TMEM19	-2.63	0.0402
51278	IER5	-2.63	0.044
50937	CDON	-2.63	0.0465
54431	DNAJC10	-2.64	0.0394
8565	YARS	-2.64	0.0403
4050	LTB	-2.64	0.045
402	ARL2	-2.64	0.0469
8086	AAAS	-2.64	0.0484
5226	PGD	-2.64	0.049
29887	SNX10	-2.65	0.0427
57333	RCN3	-2.65	0.0459
55763	EXOC1	-2.66	0.0416
83604	TMEM47	-2.66	0.042
27189	IL17C	-2.66	0.0423
129401	NUP35	-2.67	0.0372
693189	MIR604	-2.67	0.0373
6591	SNAI2	-2.67	0.0438
2842	GPR19	-2.68	0.0372
10586	MAB21L2	-2.68	0.0372
388523	ZNF728	-2.69	0.0379
3002	GZMB	-2.69	0.0388
3939	LDHA	-2.69	0.0447
23287	AGTPBP1	-2.69	0.045
118788	PIK3AP1	-2.69	0.0459
619571	SNORD96A	-2.71	0.0352
914	CD2	-2.71	0.036
7371	UCK2	-2.71	0.0374
9519	TBPL1	-2.71	0.0382
2661	GDF9	-2.71	0.0397
5836	PYGL	-2.71	0.0436
126248	WDR88	-2.72	0.0354
58510	PRODH2	-2.72	0.0354
10802	SEC24A	-2.72	0.049
647033	PA2G4P4	-2.73	0.0342
390992	HES3	-2.73	0.0344
440224	CXADRP3	-2.73	0.0367
693232	MIR647	-2.73	0.0409
92345	NAF1	-2.73	0.0418
391109	OR10K1	-2.73	0.0431
7369	UMOD	-2.74	0.0338
595099	SNORD18B	-2.74	0.0345
51022	GLRX2	-2.74	0.0353
677835	SNORA56	-2.74	0.0361
100313892	MIR761	-2.74	0.0361
54475	NLE1	-2.74	0.0366
3162	HMOX1	-2.74	0.0434
9080	CLDN9	-2.75	0.0341
343702	XKR7	-2.75	0.0346
8608	RDH16	-2.75	0.0417
55205	ZNF532	-2.75	0.0445
79710	MORC4	-2.76	0.0342
158586	ZXDB	-2.76	0.0354
27079	RPUSD2	-2.76	0.0434
51655	RASD1	-2.77	0.0325
80312	TET1	-2.77	0.0326
284348	LYPD5	-2.77	0.0331
93622	LOC93622	-2.77	0.0398
214	ALCAM	-2.78	0.0351
256126	SYCE2	-2.78	0.0363
4247	MGAT2	-2.78	0.0408
9260	PDLIM7	-2.78	0.0454
2683	B4GALT1	-2.79	0.035
84314	TMEM107	-2.79	0.0374
9427	ECEL1	-2.79	0.0389
210	ALAD	-2.79	0.04
92126	DSEL	-2.8	0.0315
153364	MBLAC2	-2.8	0.0322
388611	CD164L2	-2.8	0.0386
3024	HIST1H1A	-2.81	0.0323
58528	RRAGD	-2.81	0.0353
5289	PIK3C3	-2.82	0.0305
9088	PKMYT1	-2.82	0.0308
5997	RGS2	-2.82	0.0331
8841	HDAC3	-2.82	0.0339
81689	ISCA1	-2.82	0.0349
27145	FILIP1	-2.82	0.0388
1583	CYP11A1	-2.83	0.0302
55299	BRIX1	-2.83	0.0332
2979	GUCA1B	-2.83	0.0333
8479	HIRIP3	-2.83	0.04
6549	SLC9A2	-2.83	0.0467
389376	SFTA2	-2.84	0.0295
127670	TEDDM1	-2.84	0.03
100073347	MIMT1	-2.84	0.0305
114769	CARD16	-2.84	0.0317
81050	OR5AC2	-2.84	0.0457
56882	CDC42SE1	-2.85	0.0298
79065	ATG9A	-2.85	0.0299
84890	ADO	-2.85	0.0334
55012	PPP2R3C	-2.85	0.0405
7083	TK1	-2.85	0.0462
148022	TICAM1	-2.85	0.0469
60386	SLC25A19	-2.86	0.0287
8089	YEATS4	-2.86	0.0288
605	BCL7A	-2.86	0.0288
10151	HNRNPA3P1	-2.86	0.029
117178	SSX2IP	-2.86	0.0312
55280	CWF19L1	-2.86	0.0329
9622	KLK4	-2.86	0.0337
10282	BET1	-2.86	0.0348
116064	LRRC58	-2.86	0.0352
81624	DIAPH3	-2.86	0.047
54778	RNF111	-2.87	0.0288
126382	NR2C2AP	-2.87	0.0327
474343	SPIN2B	-2.87	0.0392
81621	KAZALD1	-2.88	0.0297
4622	MYH4	-2.88	0.0328
641746	LOC641746	-2.88	0.0342
133015	PACRGL	-2.89	0.0281
4654	MYOD1	-2.89	0.029
10541	ANP32B	-2.89	0.0293
100131107	LOC100131107	-2.89	0.0311
23295	MGRN1	-2.89	0.0351
392145	LOC392145	-2.89	0.0368
55250	ELP2	-2.9	0.0277
390036	OR52K1	-2.9	0.0277
387755	INSC	-2.9	0.0309
10950	BTG3	-2.9	0.0349
5411	PNN	-2.9	0.0367
767589	SNORD114-11	-2.9	0.0413
84154	RPF2	-2.9	0.0492
10612	TRIM3	-2.9	0.0496
353164	TAS2R42	-2.91	0.0269
140596	DEFB104A	-2.91	0.0275
11116	FGFR1OP	-2.91	0.0297
10615	SPAG5	-2.91	0.0338
221656	KDM1B	-2.91	0.0345
122060	SLAIN1	-2.91	0.0401
5797	PTPRM	-2.91	0.0421
27301	APEX2	-2.91	0.0457
282770	OR10AG1	-2.92	0.0267
6666	SOX12	-2.92	0.0272
9425	CDYL	-2.92	0.0395
100130353	LOC100130353	-2.92	0.0405
79956	ERMP1	-2.92	0.0415
54936	ADPRHL2	-2.93	0.0275
7422	VEGFA	-2.93	0.0348
79009	DDX50	-2.93	0.0389
8872	CDC123	-2.93	0.0412
10863	ADAM28	-2.93	0.045
127002	ATXN7L2	-2.93	0.0477
84629	TNRC18	-2.94	0.026
10740	RFPL1S	-2.94	0.0263
432	ASGR1	-2.94	0.0267
26790	SNORD58B	-2.94	0.0298
1019	CDK4	-2.94	0.0311
9513	FXR2	-2.94	0.0457
79744	ZNF419	-2.94	0.046
10921	RNPS1	-2.94	0.0493
22800	RRAS2	-2.95	0.0292
2146	EZH2	-2.95	0.033
6731	SRP72	-2.96	0.0276
10209	EIF1	-2.96	0.0295
64089	SNX16	-2.96	0.0361
140766	ADAMTS14	-2.97	0.0264
55554	KLK15	-2.97	0.0312
3697	ITIH1	-2.97	0.037
81831	NETO2	-2.97	0.04
2353	FOS	-2.98	0.0254
574028	CLLU1	-2.98	0.0264
125931	CEACAM20	-2.98	0.0273
80201	HKDC1	-2.98	0.031
80273	GRPEL1	-2.98	0.0356
342926	ZNF677	-2.98	0.0371
11345	GABARAPL2	-2.98	0.0374
89792	GAL3ST3	-2.99	0.0244
643036	SLED1	-2.99	0.0248
27314	RAB30	-2.99	0.0272
10640	EXOC5	-2.99	0.0316
84321	THOC3	-2.99	0.0407
51744	CD244	-2.99	0.044
27341	RRP7A	-3	0.0304
79031	PDCL3	-3	0.0371
146540	ZNF785	-3	0.0382
5886	RAD23A	-3	0.04
11040	PIM2	-3	0.0417
9107	MTMR6	-3	0.0474
5928	RBBP4	-3	0.0495
10797	MTHFD2	-3.01	0.0251
606500	SNORD68	-3.01	0.0278
27136	MORC1	-3.01	0.0312
6327	SCN2B	-3.02	0.0242
55808	ST6GALNAC1	-3.02	0.0302
54995	OXSM	-3.02	0.0444
5132	PDC	-3.03	0.0232
170384	FUT11	-3.03	0.0235
79577	CDC73	-3.03	0.0238
8614	STC2	-3.03	0.0242
80204	FBXO11	-3.03	0.0309
6624	FSCN1	-3.03	0.0349
57209	ZNF248	-3.03	0.0356
1144	CHRND	-3.03	0.0384
4058	LTK	-3.04	0.0243
7639	ZNF85	-3.04	0.027
3838	KPNA2	-3.04	0.0285
9331	B4GALT6	-3.04	0.0315
55827	DCAF6	-3.05	0.0227
617	BCS1L	-3.05	0.023
503632	DUXAP3	-3.05	0.0326
7626	ZNF75D	-3.06	0.0235
283349	RASSF3	-3.06	0.0292
131408	FAM131A	-3.06	0.0324
9848	MFAP3L	-3.06	0.033
6209	RPS15	-3.06	0.0341
339	APOBEC1	-3.07	0.0218
55622	TTC27	-3.07	0.022
80222	TARS2	-3.07	0.0238
253559	CADM2	-3.07	0.0316
5214	PFKP	-3.07	0.0403
3373	HYAL1	-3.07	0.0469
10782	ZNF274	-3.08	0.022
84254	CAMKK1	-3.08	0.0224
79844	ZDHHC11	-3.08	0.0258
100302155	MIR1256	-3.08	0.0301
84296	GINS4	-3.08	0.0387
23062	GGA2	-3.08	0.0447
23491	CES3	-3.09	0.0215
51194	IPO11	-3.09	0.0244
157739	TDH	-3.09	0.0388
51667	NUB1	-3.1	0.0213
791115	PWRN2	-3.1	0.0426
5889	RAD51C	-3.1	0.0449
79648	MCPH1	-3.1	0.0474
55815	TSNAXIP1	-3.11	0.021
699	BUB1	-3.11	0.0256
81786	TRIM7	-3.11	0.0281
1371	CPOX	-3.11	0.0359
2081	ERN1	-3.11	0.0476
5163	PDK1	-3.12	0.0212
100124539	SNORA11B	-3.12	0.0212
406917	MIR129-1	-3.13	0.0203
91010	FMNL3	-3.13	0.0203
6652	SORD	-3.13	0.0249
1039	CDR2	-3.13	0.0265
85376	RIMBP3	-3.13	0.0358
121296	LOC121296	-3.14	0.0303
55893	ZNF395	-3.14	0.044
3131	HLF	-3.14	0.0491
5036	PA2G4	-3.15	0.0197
57215	THAP11	-3.15	0.0202
79822	ARHGAP28	-3.16	0.0229
1791	DNTT	-3.16	0.0253
145783	LOC145783	-3.16	0.0327
677796	SNORA5C	-3.16	0.0468
153572	IRX2	-3.17	0.0199
28955	DEXI	-3.17	0.025
84706	GPT2	-3.17	0.0295
11340	EXOSC8	-3.17	0.0318
1054	CEBPG	-3.17	0.0329
9929	JOSD1	-3.17	0.0436
390705	LOC390705	-3.17	0.0454
9560	CCL4L2	-3.18	0.0199
2224	FDPS	-3.18	0.0204
2956	MSH6	-3.18	0.044
11013	TMSB15A	-3.18	0.0496
83540	NUF2	-3.19	0.033
6159	RPL29	-3.19	0.0359
284266	SIGLEC15	-3.2	0.0187
26792	SNORD57	-3.2	0.0194
79073	TMEM109	-3.2	0.0254
6671	SP4	-3.2	0.0373
6628	SNRPB	-3.21	0.0211
23421	ITGB3BP	-3.21	0.0243
9651	PLCH2	-3.22	0.0187
81931	ZNF93	-3.22	0.0289
10621	POLR3F	-3.22	0.0329
440040	LOC440040	-3.22	0.0452
7124	TNF	-3.23	0.02
11019	LIAS	-3.23	0.0235
54795	TRPM4	-3.23	0.0346
54830	NUP62CL	-3.23	0.0347
115330	GPR146	-3.23	0.0357
1956	EGFR	-3.24	0.0178
196792	FAM24B	-3.24	0.0194
9841	ZBTB24	-3.24	0.0411
27241	BBS9	-3.25	0.028
545	ATR	-3.26	0.0191
6336	SCN10A	-3.26	0.0266
126282	TNFAIP8L1	-3.27	0.0176
23137	SMC5	-3.27	0.0261
945	CD33	-3.28	0.0171
4507	MTAP	-3.28	0.0194
6117	RPA1	-3.28	0.0209
646486	FABP12	-3.28	0.0243
64780	MICAL1	-3.28	0.0254
51659	GINS2	-3.28	0.0315
100124516	SNORD58C	-3.29	0.0172
7913	DEK	-3.29	0.0194
134637	ADAT2	-3.3	0.0165
22998	LIMCH1	-3.3	0.0176
391196	OR2M7	-3.31	0.0163
4791	NFKB2	-3.31	0.0266
6201	RPS7	-3.31	0.0338
79888	LPCAT1	-3.32	0.0161
10558	SPTLC1	-3.32	0.0167
55771	PRR11	-3.32	0.0228
5255	PHKA1	-3.32	0.0288
645937	LOC645937	-3.33	0.0159
148229	ATP8B3	-3.33	0.0176
91687	CENPL	-3.33	0.0194
4782	NFIC	-3.33	0.0209
3936	LCP1	-3.33	0.0341
5634	PRPS2	-3.34	0.0166
54887	UHRF1BP1	-3.34	0.018
8844	KSR1	-3.34	0.0187
6525	SMTN	-3.34	0.0237
10788	IQGAP2	-3.35	0.0173
319	APOF	-3.35	0.0176
5994	RFXAP	-3.35	0.0188
157313	CDCA2	-3.35	0.0199
4751	NEK2	-3.35	0.0264
84275	SLC25A33	-3.35	0.0279
2833	CXCR3	-3.36	0.0152
5209	PFKFB3	-3.36	0.0154
148206	ZNF714	-3.36	0.0247
56986	DTWD1	-3.36	0.0343
7054	TH	-3.37	0.0153
6617	SNAPC1	-3.37	0.0161
83876	MRO	-3.38	0.016
8050	PDHX	-3.38	0.017
390999	PRAMEF12	-3.38	0.0184
84376	HOOK3	-3.38	0.0227
56163	RNF17	-3.38	0.0251
9322	TRIP10	-3.38	0.0271
574498	MIR516A1	-3.38	0.0283
54933	RHBDL2	-3.38	0.0293
23225	NUP210	-3.38	0.0294
149047	MGC27382	-3.39	0.0152
5284	PIGR	-3.4	0.0145
4151	MB	-3.4	0.0147
83742	MARVELD1	-3.4	0.0163
25926	NOL11	-3.4	0.0247
23432	GPR161	-3.41	0.0239
1491	CTH	-3.41	0.0319
162966	ZNF600	-3.42	0.0141
54602	NDFIP2	-3.42	0.0148
64087	MCCC2	-3.43	0.0141
29070	CCDC113	-3.43	0.0143
192111	PGAM5	-3.43	0.0182
9913	SUPT7L	-3.43	0.0283
11274	USP18	-3.44	0.0138
646044	LOC646044	-3.44	0.0178
8165	AKAP1	-3.44	0.0284
9064	MAP3K6	-3.44	0.0372
653820	FAM72B	-3.45	0.0136
3988	LIPA	-3.45	0.0149
7762	ZNF215	-3.45	0.0219
7327	UBE2G2	-3.45	0.0247
63934	ZNF667	-3.45	0.0282
26030	PLEKHG3	-3.45	0.0326
677812	SNORA29	-3.46	0.0153
9221	NOLC1	-3.47	0.0134
4300	MLLT3	-3.47	0.0169
112399	EGLN3	-3.47	0.0201
60559	SPCS3	-3.48	0.0132
5210	PFKFB4	-3.48	0.023
55148	UBR7	-3.48	0.0263
7316	UBC	-3.5	0.014
158046	NXNL2	-3.5	0.0153
6229	RPS24	-3.5	0.0272
122416	ANKRD9	-3.52	0.0169
51514	DTL	-3.53	0.0124
9050	PSTPIP2	-3.53	0.0145
494470	RNF165	-3.53	0.0237
11104	KATNA1	-3.53	0.0265
64172	OSGEPL1	-3.53	0.0317
220082	SPERT	-3.54	0.0122
5378	PMS1	-3.54	0.0138
4548	MTR	-3.54	0.015
203068	TUBB	-3.54	0.0159
5393	EXOSC9	-3.54	0.025
56949	XAB2	-3.54	0.0315
10981	RAB32	-3.54	0.0322
658	BMPR1B	-3.55	0.0122
10994	ILVBL	-3.55	0.0125
55272	IMP3	-3.55	0.016
55835	CENPJ	-3.56	0.0179
121364	OR10A7	-3.56	0.0231
51463	GPR89B	-3.56	0.024
9232	PTTG1	-3.56	0.0266
29063	ZCCHC4	-3.58	0.02
434	ASIP	-3.6	0.0114
84135	UTP15	-3.61	0.0142
57085	AGTRAP	-3.61	0.0176
10403	NDC80	-3.61	0.0178
284415	VSTM1	-3.61	0.0201
80758	PRR7	-3.62	0.0148
1729	DIAPH1	-3.62	0.0231
10459	MAD2L2	-3.63	0.0174
602	BCL3	-3.63	0.0259
60592	SCOC	-3.64	0.0116
145957	NRG4	-3.64	0.0128
100133211	LOC100133211	-3.64	0.0128
11137	PWP1	-3.64	0.0162
60485	SAV1	-3.64	0.0188
26018	LRIG1	-3.64	0.0194
83891	SNX25	-3.65	0.0108
8325	FZD8	-3.65	0.0112
79583	TMEM231	-3.65	0.0165
64116	SLC39A8	-3.65	0.022
5169	ENPP3	-3.66	0.011
57181	SLC39A10	-3.66	0.0116
26519	TIMM10	-3.66	0.0135
81887	LAS1L	-3.66	0.0135
10592	SMC2	-3.67	0.0122
4005	LMO2	-3.67	0.0172
64837	KLC2	-3.68	0.0195
1622	DBI	-3.68	0.0207
117156	SCGB3A2	-3.68	0.0229
407054	MIR98	-3.68	0.0258
140901	STK35	-3.69	0.0117
345193	LRIT3	-3.69	0.0244
89795	NAV3	-3.7	0.0161
8602	NOP14	-3.7	0.0237
84938	ATG4C	-3.7	0.0284
144455	E2F7	-3.72	0.0117
54429	TAS2R5	-3.73	0.0103
10535	RNASEH2A	-3.73	0.0105
991	CDC20	-3.73	0.0111
85414	SLC45A3	-3.73	0.0246
81620	CDT1	-3.75	0.00955
9262	STK17B	-3.75	0.0264
2054	STX2	-3.78	0.00932
6754	SSTR4	-3.78	0.0146
1164	CKS2	-3.78	0.0148
2992	GYG1	-3.78	0.0301
5019	OXCT1	-3.8	0.00912
7049	TGFBR3	-3.8	0.0106
84549	MAK16	-3.8	0.012
147841	SPC24	-3.8	0.0304
29097	CNIH4	-3.81	0.00894
5238	PGM3	-3.81	0.0143
283316	CD163L1	-3.81	0.0166
1649	DDIT3	-3.81	0.0234
7347	UCHL3	-3.82	0.00921
497189	TIFAB	-3.83	0.0139
221830	TWISTNB	-3.83	0.0276
5032	P2RY11	-3.84	0.028
54857	GDPD2	-3.85	0.0134
84261	FBXW9	-3.85	0.0254
6134	RPL10	-3.86	0.0198
51805	COQ3	-3.87	0.0083
51499	TRIAP1	-3.87	0.0137
440193	CCDC88C	-3.87	0.0154
2971	GTF3A	-3.88	0.00826
79071	ELOVL6	-3.88	0.00834
7517	XRCC3	-3.88	0.0103
84986	ARHGAP19	-3.88	0.0216
10599	SLCO1B1	-3.89	0.00918
54107	POLE3	-3.89	0.0171
146956	EME1	-3.9	0.0136
54101	RIPK4	-3.9	0.0171
3551	IKBKB	-3.9	0.0196
23286	WWC1	-3.91	0.00797
8533	COPS3	-3.91	0.00935
54808	DYM	-3.91	0.0156
9267	CYTH1	-3.91	0.0185
116441	TM4SF18	-3.91	0.0201
283748	PLA2G4D	-3.91	0.0211
51651	PTRH2	-3.92	0.00979
64841	GNPNAT1	-3.92	0.0112
90273	CEACAM21	-3.93	0.026
9928	KIF14	-3.94	0.00822
1616	DAXX	-3.94	0.0159
55646	LYAR	-3.94	0.0181
3714	JAG2	-3.95	0.00762
10561	IFI44	-3.95	0.00837
1810	DR1	-3.96	0.0131
401541	CENPP	-3.97	0.0137
23047	PDS5B	-3.97	0.0192
118472	ZNF511	-3.97	0.0274
51015	ISOC1	-3.98	0.0111
390538	OR4M2	-3.98	0.0175
55166	CENPQ	-3.99	0.0105
85014	TMEM141	-4	0.00714
57763	ANKRA2	-4	0.00743
57602	USP36	-4	0.0118
646700	LOC646700	-4.01	0.00874
5463	POU6F1	-4.01	0.011
10318	TNIP1	-4.02	0.00701
10389	SCML2	-4.03	0.0171
63875	MRPL17	-4.04	0.0111
2632	GBE1	-4.04	0.0259
388566	ZNF470	-4.05	0.0121
7718	ZNF165	-4.06	0.0127
51690	LSM7	-4.06	0.0178
55329	MNS1	-4.08	0.00797
114987	WDR31	-4.08	0.00956
51252	FAM178B	-4.08	0.011
51678	MPP6	-4.08	0.0137
5366	PMAIP1	-4.09	0.00665
26816	SNORD35A	-4.09	0.00683
162514	TRPV3	-4.09	0.00748
5159	PDGFRB	-4.09	0.00861
890	CCNA2	-4.1	0.00638
91942	NDUFAF2	-4.1	0.00643
55093	WDYHV1	-4.1	0.00735
84128	WDR75	-4.1	0.0102
6484	ST3GAL4	-4.1	0.0167
9918	NCAPD2	-4.11	0.00632
79170	PRR15L	-4.12	0.00808
79228	THOC6	-4.12	0.00809
5471	PPAT	-4.12	0.0121
899	CCNF	-4.12	0.0151
10038	PARP2	-4.14	0.00861
160897	GPR180	-4.14	0.0141
64663	SPANXC	-4.15	0.0178
5192	PEX10	-4.16	0.00645
153241	CEP120	-4.16	0.0095
51633	OTUD6B	-4.16	0.0139
2525	FUT3	-4.16	0.0162
23671	TMEFF2	-4.17	0.019
1647	GADD45A	-4.18	0.00584
467	ATF3	-4.18	0.0182
219	ALDH1B1	-4.19	0.00714
60491	NIF3L1	-4.19	0.0154
319089	TTC6	-4.21	0.0102
23474	ETHE1	-4.22	0.00693
51334	PRR16	-4.22	0.00836
123346	HIGD2B	-4.22	0.00904
3613	IMPA2	-4.23	0.0205
390904	KRT18P40	-4.24	0.00544
11333	PDAP1	-4.24	0.00591
57584	ARHGAP21	-4.24	0.00644
91694	LONRF1	-4.24	0.0111
389895	LOC389895	-4.25	0.00641
10572	SIVA1	-4.25	0.00743
353322	ANKRD37	-4.25	0.00964
54714	CNGB3	-4.25	0.013
2150	F2RL1	-4.26	0.00656
54600	UGT1A9	-4.27	0.00738
7298	TYMS	-4.27	0.0168
3015	H2AFZ	-4.28	0.00553
50853	VILL	-4.28	0.00866
90459	ERI1	-4.28	0.011
399664	MEX3D	-4.29	0.00869
6929	TCF3	-4.3	0.00526
79693	YRDC	-4.3	0.0105
5557	PRIM1	-4.3	0.0193
89891	WDR34	-4.31	0.00504
55003	PAK1IP1	-4.31	0.00508
55809	TRERF1	-4.31	0.00593
8560	DEGS1	-4.32	0.00712
6578	SLCO2A1	-4.33	0.00611
164668	APOBEC3H	-4.33	0.0112
9582	APOBEC3B	-4.34	0.00553
83894	TTC29	-4.35	0.00544
25851	TECPR1	-4.35	0.0167
4071	TM4SF1	-4.36	0.0131
55723	ASF1B	-4.37	0.0182
8187	ZNF239	-4.39	0.00465
64641	EBF2	-4.4	0.00459
8862	APLN	-4.4	0.00928
728833	FAM72D	-4.4	0.0192
51192	CKLF	-4.42	0.0181
7349	UCN	-4.43	0.00494
9319	TRIP13	-4.43	0.014
79180	EFHD2	-4.45	0.00588
56339	METTL3	-4.45	0.00758
83461	CDCA3	-4.45	0.0146
127396	ZNF684	-4.47	0.00501
2178	FANCE	-4.47	0.00843
495	ATP4A	-4.47	0.012
1056	CEL	-4.48	0.00638
23170	TTLL12	-4.5	0.00423
57116	ZNF695	-4.5	0.00482
142	PARP1	-4.52	0.019
94240	EPSTI1	-4.54	0.00503
2135	EXTL2	-4.54	0.00939
1052	CEBPD	-4.56	0.00714
2542	SLC37A4	-4.57	0.005
1443	CSH2	-4.57	0.0115
54836	BSPRY	-4.58	0.00833
1994	ELAVL1	-4.6	0.0049
10570	DPYSL4	-4.6	0.00728
23516	SLC39A14	-4.61	0.00369
23593	HEBP2	-4.61	0.00485
55159	RFWD3	-4.62	0.0109
64425	POLR1E	-4.63	0.0165
55165	CEP55	-4.64	0.00465
9302	SNORD26	-4.65	0.00352
4522	MTHFD1	-4.65	0.00528
8731	RNMT	-4.65	0.00998
10205	MPZL2	-4.65	0.011
6510	SLC1A5	-4.66	0.0118
1677	DFFB	-4.69	0.00471
53918	PELO	-4.7	0.00964
11186	RASSF1	-4.71	0.00334
23480	SEC61G	-4.71	0.0037
92675	DTD1	-4.71	0.012
387990	TOMM20L	-4.72	0.00333
22901	ARSG	-4.72	0.0106
55055	ZWILCH	-4.72	0.0158
220992	ZNF485	-4.73	0.0115
157697	ERICH1	-4.74	0.00554
6375	XCL1	-4.75	0.00359
11004	KIF2C	-4.76	0.0032
56953	NT5M	-4.76	0.00551
2634	GBP2	-4.76	0.0073
7035	TFPI	-4.77	0.00329
26255	PTTG3P	-4.78	0.00328
7443	VRK1	-4.78	0.0136
51347	TAOK3	-4.81	0.00515
8916	HERC3	-4.82	0.0149
3899	AFF3	-4.83	0.00337
1576	CYP3A4	-4.86	0.00374
11232	POLG2	-4.88	0.00915
10384	BTN3A3	-4.92	0.00282
7704	ZBTB16	-4.92	0.0126
728554	LOC728554	-4.92	0.0134
3727	JUND	-4.93	0.00311
8161	COIL	-4.94	0.00319
7643	ZNF90	-4.95	0.0029
51517	NCKIPSD	-4.95	0.00882
10230	NBR2	-4.99	0.00305
55174	INTS10	-5	0.00296
345611	IRGM	-5	0.00465
54093	SETD4	-5	0.00755
79651	RHBDF2	-5.02	0.00258
8364	HIST1H4C	-5.05	0.00361
59	ACTA2	-5.05	0.0107
3161	HMMR	-5.07	0.00313
7991	TUSC3	-5.08	0.00303
114799	ESCO1	-5.1	0.0055
79763	ISOC2	-5.1	0.00834
10281	DSCR4	-5.12	0.00228
7480	WNT10B	-5.14	0.00282
55502	HES6	-5.14	0.00603
29121	CLEC2D	-5.14	0.00874
23077	MYCBP2	-5.15	0.0023
57497	LRFN2	-5.15	0.00529
10360	NPM3	-5.17	0.00335
57801	HES4	-5.17	0.00436
375061	FAM89A	-5.19	0.00272
5198	PFAS	-5.19	0.00935
10682	EBP	-5.22	0.00509
50837	TAS2R7	-5.23	0.0028
114836	SLAMF6	-5.24	0.00709
1365	CLDN3	-5.26	0.0019
1903	S1PR3	-5.31	0.00336
6839	SUV39H1	-5.33	0.00187
8821	INPP4B	-5.35	0.00175
83641	FAM107B	-5.36	0.00349
124	ADH1A	-5.37	0.00838
57178	ZMIZ1	-5.39	0.00363
4477	MSMB	-5.42	0.00647
7444	VRK2	-5.44	0.0026
51377	UCHL5	-5.45	0.00214
4521	NUDT1	-5.45	0.00272
5230	PGK1	-5.46	0.00714
59345	GNB4	-5.49	0.00311
23178	PASK	-5.5	0.00152
26750	RPS6KC1	-5.51	0.0015
4634	MYL3	-5.51	0.00325
8438	RAD54L	-5.51	0.00847
100302122	MIR1183	-5.53	0.00291
23328	SASH1	-5.55	0.00167
374899	ZNF829	-5.56	0.0018
9825	SPATA2	-5.56	0.00265
79720	VPS37B	-5.57	0.00567
255231	MCOLN2	-5.58	0.00499
6535	SLC6A8	-5.63	0.00135
7262	PHLDA2	-5.65	0.00146
55140	ELP3	-5.65	0.00179
26520	TIMM9	-5.65	0.0026
131474	CHCHD4	-5.65	0.00583
5983	RFC3	-5.65	0.00812
8175	SF3A2	-5.68	0.00359
10720	UGT2B11	-5.69	0.00537
5954	RCN1	-5.7	0.00144
10293	TRAIP	-5.7	0.00756
9188	DDX21	-5.72	0.00124
57761	TRIB3	-5.73	0.00137
5984	RFC4	-5.73	0.00139
4864	NPC1	-5.75	0.00139
6541	SLC7A1	-5.76	0.00138
9410	SNRNP40	-5.79	0.00372
23279	NUP160	-5.83	0.00279
6781	STC1	-5.85	0.00549
7837	PXDN	-5.88	0.00477
51060	TXNDC12	-5.89	0.00266
256309	CCDC110	-5.89	0.00331
390260	OR6X1	-5.91	0.00146
51312	SLC25A37	-5.92	0.00167
83931	STK40	-5.93	0.00112
10969	EBNA1BP2	-5.93	0.00473
81610	FAM83D	-5.96	0.00111
5597	MAPK6	-5.96	0.00128
127943	FCRLB	-5.96	0.00313
54443	ANLN	-5.99	0.00145
6296	ACSM3	-6	0.00202
64785	GINS3	-6.02	0.00815
23566	LPAR3	-6.06	0.00223
644006	LOC644006	-6.06	0.00338
2189	FANCG	-6.08	0.000901
9935	MAFB	-6.16	0.000854
2690	GHR	-6.18	0.00313
2222	FDFT1	-6.19	0.0019
26298	EHF	-6.19	0.00214
84650	EBPL	-6.25	0.00171
1033	CDKN3	-6.26	0.00159
9937	DCLRE1A	-6.27	0.0022
115677	NOSTRIN	-6.32	0.00231
2091	FBL	-6.39	0.000694
54361	WNT4	-6.39	0.00131
115426	UHRF2	-6.4	0.000826
441295	OR2A9P	-6.43	0.000833
57026	PDXP	-6.45	0.000669
53938	PPIL3	-6.46	0.00072
58511	DNASE2B	-6.48	0.000892
10549	PRDX4	-6.5	0.00232
284307	ZIK1	-6.55	0.00259
1047	CLGN	-6.6	0.00208
606293	KLKP1	-6.68	0.00509
22854	NTNG1	-6.71	0.00372
126	ADH1C	-6.73	0.000786
119369	NUDT9P1	-6.74	0.000735
10198	MPHOSPH9	-6.74	0.0012
2237	FEN1	-6.77	0.000598
6286	S100P	-6.82	0.00189
60481	ELOVL5	-6.86	0.00163
220	ALDH1A3	-6.92	0.00226
152007	GLIPR2	-6.92	0.00371
154	ADRB2	-6.93	0.00121
9518	GDF15	-7.02	0.000421
10257	ABCC4	-7.05	0.00042
9120	SLC16A6	-7.06	0.000993
6513	SLC2A1	-7.07	0.000714
51203	NUSAP1	-7.08	0.000542
11118	BTN3A2	-7.11	0.000562
9133	CCNB2	-7.17	0.000482
80071	CCDC15	-7.21	0.000779
84826	SFT2D3	-7.22	0.000381
6319	SCD	-7.26	0.00143
219970	GLYATL2	-7.3	0.000459
7291	TWIST1	-7.41	0.000583
5347	PLK1	-7.56	0.000369
23481	PES1	-7.56	0.000913
84057	MND1	-7.57	0.000397
389206	BEND4	-7.63	0.00201
4015	LOX	-7.68	0.0029
51166	AADAT	-7.81	0.000417
163786	SASS6	-7.81	0.00241
10465	PPIH	-7.89	0.000453
5989	RFX1	-8.02	0.000205
55847	CISD1	-8.04	0.00132
8544	PIR	-8.21	0.00116
3992	FADS1	-8.22	0.00134
2140	EYA3	-8.23	0.0002
354	KLK3	-8.26	0.000554
694	BTG1	-8.26	0.000588
2194	FASN	-8.36	0.000172
27347	STK39	-8.51	0.000322
4117	MAK	-8.58	0.000377
23052	ENDOD1	-8.59	0.000369
6495	SIX1	-8.61	0.000391
8495	PPFIBP2	-8.69	0.000453
11339	OIP5	-8.72	0.000166
8819	SAP30	-8.77	0.000371
1718	DHCR24	-9.02	0.000104
10874	NMU	-9.04	0.000191
54490	UGT2B28	-9.11	0.000226
79902	NUP85	-9.25	0.00161
728715	LOC728715	-9.47	0.000141
60487	TRMT11	-9.64	0.000481
55839	CENPN	-9.65	0.000205
55038	CDCA4	-9.69	7.12e-05
3099	HK2	-9.74	0.00032
654	BMP6	-9.78	0.00121
6675	UAP1	-9.85	0.000508
8501	SLC43A1	-9.86	0.000146
11057	ABHD2	-10.1	0.000132
261734	NPHP4	-10.6	4.24e-05
11200	CHEK2	-10.6	0.000278
220323	OAF	-10.8	0.000118
11079	RER1	-11	0.000485
563	AZGP1	-11.5	9.25e-05
9787	DLGAP5	-11.5	0.000201
7113	TMPRSS2	-11.6	0.000246
9212	AURKB	-12.2	0.000719
29089	UBE2T	-12.4	1.7e-05
285	ANGPT2	-12.4	0.000623
56655	POLE4	-12.6	1.64e-05
5225	PGC	-13.2	1.18e-05
3781	KCNN2	-16.2	6.21e-05
57568	SIPA1L2	-19.3	1.38e-06
27232	GNMT	-19.8	1.73e-05
2650	GCNT1	-21.9	4.92e-06
4316	MMP7	-22.3	1.25e-06

## Sheet: Data 4B
Supplementary Data 4B: Gene expression signature comparing Enza resistant vs Enza sensitive phenotypes (two-sided Welch t-test) at p < 0.05
Entrez	Genes	tvalue	p
654	BMP6	68	4.29e-07
2941	GSTA4	58.9	1.4e-06
58504	ARHGAP22	33.2	1.08e-07
219970	GLYATL2	28.8	4.61e-05
2052	EPHX1	26.5	1.11e-05
164668	APOBEC3H	26.1	6.24e-06
2178	FANCE	25.6	2.91e-07
9404	LPXN	23.7	1.2e-06
10753	CAPN9	23.7	3.45e-05
58529	MYOZ1	23.5	5.42e-05
2939	GSTA2	23.5	0.000147
4864	NPC1	23.3	4.15e-07
8825	LIN7A	22.8	6.82e-07
12	SERPINA3	21.9	4.06e-05
7088	TLE1	21.5	3.09e-06
5198	PFAS	21.3	0.000174
11098	PRSS23	20.7	1.44e-06
11200	CHEK2	20.1	8.29e-05
5457	POU4F1	19.2	1.31e-06
10623	POLR3C	18.4	0.000178
2634	GBP2	18.3	2.58e-06
5270	SERPINE2	18.2	8.42e-05
2650	GCNT1	18.2	8.82e-05
4790	NFKB1	17.3	0.000121
220323	OAF	17.2	2.11e-05
147463	ANKRD29	17.1	0.000318
6456	SH3GL2	17.1	0.000368
26053	AUTS2	16.6	5.56e-06
91404	SESTD1	16.3	4.12e-06
29914	UBIAD1	16.1	1.11e-05
27324	TOX3	15.9	0.00012
218	ALDH3A1	15.5	0.000553
55038	CDCA4	15.4	6.76e-05
84152	PPP1R1B	15.3	1.95e-05
2938	GSTA1	15	0.00063
29089	UBE2T	14.7	5.47e-05
84057	MND1	14	4.6e-05
79071	ELOVL6	14	0.000122
57568	SIPA1L2	13.7	2.52e-05
6341	SCO1	13.7	2.67e-05
6286	S100P	13.4	5.69e-05
150274	HSCB	13.3	4.18e-05
92291	CAPN13	13.3	0.000168
9410	SNRNP40	12.9	0.000548
10370	CITED2	12.8	1.37e-05
55622	TTC27	12.8	1.4e-05
1730	DIAPH2	12.8	1.42e-05
6854	SYN2	12.8	3.07e-05
64780	MICAL1	12.8	0.000793
5066	PAM	12.7	1.51e-05
1808	DPYSL2	12.5	0.000354
7718	ZNF165	12.4	1.98e-05
55723	ASF1B	12.2	6.82e-05
4259	MGST3	12.1	1.93e-05
22858	ICK	12.1	0.000362
84966	IGSF21	12	0.000126
10465	PPIH	12	0.000385
6523	SLC5A1	12	0.000527
219902	TMEM136	12	0.000703
81615	TMEM163	11.9	2.97e-05
4488	MSX2	11.9	4.01e-05
408	ARRB1	11.8	0.000396
56994	CHPT1	11.7	0.000505
6406	SEMG1	11.6	0.000382
9841	ZBTB24	11.6	0.00103
55850	USE1	11.5	0.000384
8682	PEA15	11.4	0.000166
116443	GRIN3A	11.2	9.21e-05
28978	TMEM14A	11.2	0.000228
2690	GHR	11.2	0.000733
308	ANXA5	11.1	4.63e-05
7480	WNT10B	10.9	3.96e-05
11232	POLG2	10.9	4.2e-05
3106	HLA-B	10.7	4.04e-05
57497	LRFN2	10.7	4.08e-05
359948	IRF2BP2	10.7	0.000245
221061	FAM171A1	10.7	0.000476
23170	TTLL12	10.5	5.42e-05
4189	DNAJB9	10.5	5.51e-05
9588	PRDX6	10.5	6.61e-05
159195	USP54	10.5	0.000139
10360	NPM3	10.5	0.000822
7494	XBP1	10.5	0.00133
90701	SEC11C	10.4	0.000269
55698	RADIL	10.4	0.00084
286140	RNF5P1	10.3	0.00108
5226	PGD	10.1	5.55e-05
51375	SNX7	10.1	8.79e-05
3283	HSD3B1	10.1	0.000802
57116	ZNF695	10.1	0.00135
100529141	LGTN	10	0.000191
54433	GAR1	9.99	0.000157
4151	MB	9.96	0.000546
255231	MCOLN2	9.89	0.000572
51363	CHST15	9.82	0.0002
388	RHOB	9.78	6.94e-05
131474	CHCHD4	9.78	0.000181
2620	GAS2	9.76	7.06e-05
29924	EPN1	9.74	7.4e-05
317649	EIF4E3	9.69	7.79e-05
339398	LINGO4	9.69	8.12e-05
6610	SMPD2	9.63	0.000671
9935	MAFB	9.62	0.00169
5468	PPARG	9.61	0.000232
255488	RNF144B	9.57	0.00122
9188	DDX21	9.56	7.5e-05
6916	TBXAS1	9.56	0.000264
51312	SLC25A37	9.52	0.00169
3430	IFI35	9.51	0.000217
860	RUNX2	9.5	0.000266
80021	TMEM62	9.42	0.000391
730101	LOC730101	9.4	0.000909
9245	GCNT3	9.31	9.4e-05
25813	SAMM50	9.31	0.000786
384	ARG2	9.21	0.000143
8987	STBD1	9.18	0.00189
79170	PRR15L	9.15	0.00125
25805	BAMBI	9.13	0.00151
23600	AMACR	9.08	0.000514
9957	HS3ST1	9.07	0.000168
3670	ISL1	9.05	0.000122
7049	TGFBR3	9.03	0.000142
29080	CCDC59	8.99	0.00206
9892	SNAP91	8.91	0.00014
83943	IMMP2L	8.88	0.000431
56655	POLE4	8.83	0.000988
3033	HADH	8.82	0.000256
79029	SPATA5L1	8.81	0.00012
55314	TMEM144	8.78	0.00297
6574	SLC20A1	8.76	0.000134
645121	CCNI2	8.75	0.000147
11137	PWP1	8.69	0.000129
4736	RPL10A	8.67	0.000276
5366	PMAIP1	8.65	0.000138
8187	ZNF239	8.62	0.00063
4641	MYO1C	8.58	0.000141
50805	IRX4	8.55	0.000162
8438	RAD54L	8.54	0.000348
112399	EGLN3	8.51	0.00143
79858	NEK11	8.5	0.000146
11057	ABHD2	8.49	0.000203
27232	GNMT	8.49	0.00212
9787	DLGAP5	8.46	0.000366
2273	FHL1	8.45	0.000617
51499	TRIAP1	8.4	0.000175
55325	UFSP2	8.38	0.000485
2677	GGCX	8.37	0.000179
129787	TMEM18	8.37	0.000362
374393	FAM111B	8.36	0.000969
224	ALDH3A2	8.35	0.000177
55276	PGM2	8.33	0.00152
57187	THOC2	8.32	0.000213
64216	TFB2M	8.28	0.00111
6590	SLPI	8.23	0.00022
5866	RAB3IL1	8.2	0.000178
4802	NFYC	8.19	0.000556
8887	TAX1BP1	8.17	0.00204
57761	TRIB3	8.16	0.00119
148327	CREB3L4	8.15	0.00107
51690	LSM7	8.13	0.000617
56954	NIT2	8.13	0.000708
23179	RGL1	8.02	0.000353
6117	RPA1	7.99	0.000205
143686	SESN3	7.98	0.000647
22934	RPIA	7.93	0.00324
8733	GPAA1	7.92	0.000378
3754	KCNF1	7.89	0.00383
1647	GADD45A	7.88	0.000328
2619	GAS1	7.86	0.00023
54578	UGT1A6	7.85	0.00404
11118	BTN3A2	7.82	0.000279
116938	SNORD83B	7.81	0.00167
54487	DGCR8	7.78	0.00136
26240	FAM50B	7.72	0.000283
253559	CADM2	7.72	0.000417
7371	UCK2	7.7	0.000887
2875	GPT	7.69	0.00035
2296	FOXC1	7.69	0.00227
57128	LYRM4	7.67	0.000256
908	CCT6A	7.67	0.000355
728715	LOC728715	7.66	0.00032
51545	ZNF581	7.66	0.000434
5644	PRSS1	7.64	0.000411
91942	NDUFAF2	7.58	0.000285
92345	NAF1	7.58	0.000679
142	PARP1	7.56	0.00358
5983	RFC3	7.53	0.000314
10409	BASP1	7.52	0.00257
1946	EFNA5	7.5	0.00043
65005	MRPL9	7.49	0.00403
286887	KRT6C	7.47	0.0012
283927	NUDT7	7.45	0.00345
9637	FEZ2	7.44	0.00313
10140	TOB1	7.43	0.000311
129303	TMEM150A	7.43	0.00151
83660	TLN2	7.42	0.000662
9221	NOLC1	7.39	0.00111
9252	RPS6KA5	7.36	0.00133
2730	GCLM	7.34	0.00284
10424	PGRMC2	7.33	0.00209
4700	NDUFA6	7.21	0.000868
10486	CAP2	7.19	0.0031
8364	HIST1H4C	7.16	0.00146
3615	IMPDH2	7.15	0.00152
638	BIK	7.14	0.0011
7036	TFR2	7.13	0.000391
3664	IRF6	7.13	0.000635
1942	EFNA1	7.13	0.000948
64429	ZDHHC6	7.06	0.000977
29964	PRICKLE4	7.04	0.00377
64919	BCL11B	7.03	0.000436
6641	SNTB1	6.96	0.00107
83715	ESPN	6.96	0.00134
81543	LRRC3	6.95	0.000598
112495	GTF3C6	6.95	0.000643
79897	RPP21	6.93	0.00053
253769	WDR27	6.91	0.000518
10940	POP1	6.91	0.00369
26519	TIMM10	6.9	0.000494
158471	PRUNE2	6.9	0.00066
6507	SLC1A3	6.9	0.00157
606500	SNORD68	6.88	0.00102
3673	ITGA2	6.81	0.00117
10577	NPC2	6.77	0.000649
4771	NF2	6.76	0.000588
57016	AKR1B10	6.76	0.00376
11331	PHB2	6.75	0.00128
56993	TOMM22	6.74	0.000561
100128086	LOC100128086	6.74	0.000738
348995	NUP43	6.74	0.00175
4174	MCM5	6.73	0.000976
274	BIN1	6.72	0.00113
50511	SYCP3	6.7	0.00071
54443	ANLN	6.67	0.000722
132320	SCLT1	6.65	0.000602
51439	FAM8A1	6.64	0.00267
79156	PLEKHF1	6.63	0.000721
25864	ABHD14A	6.63	0.00156
6890	TAP1	6.6	0.00147
3032	HADHB	6.59	0.00373
8161	COIL	6.57	0.0018
6510	SLC1A5	6.56	0.000908
9937	DCLRE1A	6.54	0.0019
55635	DEPDC1	6.54	0.00202
10899	JTB	6.53	0.00087
151449	GDF7	6.53	0.00173
23158	TBC1D9	6.53	0.0025
400916	CHCHD10	6.52	0.00139
3336	HSPE1	6.51	0.0014
10512	SEMA3C	6.51	0.00429
5480	PPIC	6.46	0.000955
84524	ZC3H8	6.46	0.00297
3053	SERPIND1	6.44	0.000663
2638	GC	6.44	0.00723
80746	TSEN2	6.41	0.00149
8804	CREG1	6.4	0.000942
158	ADSL	6.4	0.00131
3613	IMPA2	6.4	0.0064
90624	LYRM7	6.39	0.00245
85450	ITPRIP	6.36	0.00508
9088	PKMYT1	6.35	0.00122
11112	HIBADH	6.35	0.00296
221357	GSTA5	6.35	0.00755
5634	PRPS2	6.34	0.000735
23677	SH3BP4	6.34	0.00622
8602	NOP14	6.31	0.000938
1903	S1PR3	6.28	0.00109
693192	MIR607	6.28	0.0017
23481	PES1	6.28	0.00223
2104	ESRRG	6.27	0.00151
51015	ISOC1	6.22	0.00159
26781	SNORA67	6.21	0.000904
10184	LHFPL2	6.21	0.00201
6894	TARBP1	6.21	0.00732
63898	SH2D4A	6.19	0.000999
2495	FTH1	6.19	0.00111
29116	MYLIP	6.18	0.00372
85378	TUBGCP6	6.17	0.00203
5393	EXOSC9	6.17	0.0075
80237	ELL3	6.15	0.00693
64425	POLR1E	6.11	0.00467
9262	STK17B	6.09	0.00154
10866	HCP5	6.09	0.00316
23456	ABCB10	6.08	0.00285
6839	SUV39H1	6.08	0.00808
257019	FRMD3	6.07	0.00135
80222	TARS2	6.07	0.00152
1287	COL4A5	6.03	0.00162
51386	EIF3L	6.03	0.0027
64968	MRPS6	6.02	0.00103
79056	PRRG4	6	0.00676
10436	EMG1	5.99	0.000997
157739	TDH	5.99	0.0014
134	ADORA1	5.99	0.0014
11274	USP18	5.97	0.00102
2091	FBL	5.97	0.00113
55174	INTS10	5.97	0.00129
56931	DUS3L	5.96	0.00168
617	BCS1L	5.95	0.00164
677835	SNORA56	5.95	0.00489
11339	OIP5	5.92	0.00183
26792	SNORD57	5.91	0.00226
2952	GSTT1	5.91	0.00609
1288	COL4A6	5.89	0.00454
2710	GK	5.88	0.00969
84311	MRPL45	5.86	0.00111
23411	SIRT1	5.86	0.00117
3385	ICAM3	5.85	0.00317
8878	SQSTM1	5.85	0.00697
9582	APOBEC3B	5.84	0.00173
4172	MCM3	5.84	0.00273
445	ASS1	5.84	0.00558
10330	CNPY2	5.82	0.00337
3955	LFNG	5.82	0.00634
10599	SLCO1B1	5.81	0.00146
890	CCNA2	5.8	0.00414
266629	SEC14L3	5.78	0.0051
147906	DACT3	5.77	0.00299
59	ACTA2	5.75	0.00406
7443	VRK1	5.75	0.00597
80071	CCDC15	5.74	0.00195
4124	MAN2A1	5.74	0.0052
284729	ESPNP	5.73	0.0029
1021	CDK6	5.73	0.00529
83444	INO80B	5.73	0.00703
8050	PDHX	5.72	0.00151
10248	POP7	5.72	0.0047
51377	UCHL5	5.72	0.00593
115677	NOSTRIN	5.72	0.00738
7264	TSTA3	5.71	0.00145
3134	HLA-F	5.69	0.00131
100302130	MIR1302-4	5.69	0.00352
9684	LRRC14	5.68	0.00265
4751	NEK2	5.68	0.00384
10205	MPZL2	5.68	0.00578
5036	PA2G4	5.68	0.00646
129138	ANKRD54	5.67	0.00134
9697	TRAM2	5.67	0.00498
9622	KLK4	5.66	0.00507
676	BRDT	5.64	0.00156
146760	RTN4RL1	5.64	0.0106
55005	RMND1	5.62	0.00939
23279	NUP160	5.61	0.00159
25870	SUMF2	5.6	0.00583
81572	PDRG1	5.59	0.00566
192286	HIGD2A	5.57	0.00142
223	ALDH9A1	5.56	0.00158
4929	NR4A2	5.56	0.00412
3136	HLA-H	5.54	0.00951
9928	KIF14	5.53	0.00966
6375	XCL1	5.51	0.00172
991	CDC20	5.51	0.00196
91687	CENPL	5.51	0.00363
619571	SNORD96A	5.51	0.00449
5304	PIP	5.49	0.00395
2189	FANCG	5.49	0.00546
158586	ZXDB	5.49	0.00636
6296	ACSM3	5.48	0.00206
51011	FAHD2A	5.48	0.00844
4048	LTA4H	5.47	0.00409
7059	THBS3	5.46	0.00162
10092	ARPC5	5.46	0.00179
10253	SPRY2	5.45	0.00187
22998	LIMCH1	5.45	0.00291
8507	ENC1	5.45	0.0038
28973	MRPS18B	5.43	0.00206
5436	POLR2G	5.42	0.00211
221662	RBM24	5.42	0.0102
5356	PLRG1	5.41	0.00174
23590	PDSS1	5.41	0.00682
79685	SAP30L	5.39	0.0022
55007	FAM118A	5.38	0.00186
22829	NLGN4Y	5.38	0.00227
54867	TMEM214	5.37	0.00172
55556	ENOSF1	5.37	0.00387
2230	FDX1	5.35	0.00239
3608	ILF2	5.32	0.00283
10113	PREB	5.32	0.00728
79651	RHBDF2	5.29	0.00206
9978	RBX1	5.28	0.00187
9741	LAPTM4A	5.28	0.00212
51278	IER5	5.28	0.00573
85444	LRRCC1	5.27	0.00188
1622	DBI	5.27	0.00675
51514	DTL	5.25	0.00252
7318	UBA7	5.25	0.00491
3839	KPNA3	5.24	0.00195
60559	SPCS3	5.23	0.00204
148789	B3GALNT2	5.23	0.00415
51471	NAT8B	5.22	0.00267
116441	TM4SF18	5.22	0.00355
10393	ANAPC10	5.2	0.00287
57181	SLC39A10	5.2	0.00302
3570	IL6R	5.19	0.00246
54884	RETSAT	5.19	0.00387
23178	PASK	5.18	0.00265
84976	DISP1	5.18	0.00477
7913	DEK	5.17	0.00253
3163	HMOX2	5.16	0.00211
285440	CYP4V2	5.16	0.00249
219	ALDH1B1	5.15	0.00504
26749	GAGE2E	5.15	0.0116
2184	FAH	5.15	0.0135
3030	HADHA	5.14	0.00573
79583	TMEM231	5.13	0.00546
24140	FTSJ1	5.13	0.0117
4851	NOTCH1	5.11	0.00644
2150	F2RL1	5.11	0.00712
10721	POLQ	5.09	0.00485
84071	ARMC2	5.08	0.00257
8624	PSMG1	5.07	0.00325
91107	TRIM47	5.07	0.00845
254531	LPCAT4	5.07	0.00975
3068	HDGF	5.07	0.0108
3015	H2AFZ	5.06	0.00232
8464	SUPT3H	5.06	0.00277
10874	NMU	5.05	0.00269
23142	DCUN1D4	5.05	0.00343
390980	ZNF805	5.05	0.00401
83931	STK40	5.04	0.00595
1576	CYP3A4	5.03	0.0024
80829	ZFP91	5.02	0.00428
5435	POLR2F	5.02	0.00621
10766	TOB2	5.01	0.00337
153572	IRX2	5.01	0.00525
55847	CISD1	5.01	0.00871
11019	LIAS	5	0.00247
116988	AGAP3	5	0.00249
337876	CHSY3	5	0.00252
59307	SIGIRR	5	0.00303
8817	FGF18	4.99	0.00312
54680	ZNHIT6	4.99	0.00437
1365	CLDN3	4.98	0.00486
100188893	TOMM6	4.98	0.00747
6137	RPL13	4.97	0.00254
55250	ELP2	4.97	0.00257
9997	SCO2	4.97	0.00373
9168	TMSB10	4.97	0.00775
26815	SNORD36A	4.97	0.0111
4835	NQO2	4.96	0.0068
1847	DUSP5	4.95	0.00363
80307	FER1L4	4.94	0.00261
81786	TRIM7	4.94	0.00273
57645	POGK	4.94	0.00494
724102	SNHG4	4.94	0.00562
692213	SNORD110	4.93	0.00328
55721	IQCC	4.93	0.00402
9896	FIG4	4.93	0.013
3280	HES1	4.92	0.00333
2146	EZH2	4.92	0.00522
10799	RPP40	4.92	0.0132
51686	OAZ3	4.91	0.00361
1877	E4F1	4.89	0.00648
3425	IDUA	4.88	0.00277
285148	IAH1	4.88	0.00345
9261	MAPKAPK2	4.88	0.0114
10733	PLK4	4.87	0.00607
285331	CCDC66	4.87	0.00777
129831	RBM45	4.86	0.00672
23007	PLCH1	4.86	0.00855
5557	PRIM1	4.86	0.0101
55798	METTL2B	4.85	0.00764
1719	DHFR	4.83	0.00307
83452	RAB33B	4.83	0.00634
84501	SPIRE2	4.82	0.00331
55329	MNS1	4.81	0.0055
10806	SDCCAG8	4.81	0.00613
129807	NEU4	4.81	0.00917
55870	ASH1L	4.81	0.00922
84450	ZNF512	4.8	0.00317
80319	CXXC4	4.8	0.00403
729428	GAGE12B	4.8	0.00779
24149	ZNF318	4.8	0.0151
79364	ZXDC	4.79	0.00452
5723	PSPH	4.79	0.0132
79184	BRCC3	4.78	0.0031
3162	HMOX1	4.77	0.00308
7102	TSPAN7	4.77	0.00377
51203	NUSAP1	4.77	0.00487
1056	CEL	4.77	0.0064
54512	EXOSC4	4.77	0.0128
8664	EIF3D	4.76	0.00439
54344	DPM3	4.76	0.0128
65055	REEP1	4.76	0.0136
9112	MTA1	4.75	0.00323
9994	CASP8AP2	4.75	0.00403
5886	RAD23A	4.75	0.00575
7923	HSD17B8	4.75	0.00786
55210	ATAD3A	4.74	0.00327
66000	TMEM108	4.74	0.00377
4522	MTHFD1	4.74	0.00518
10196	PRMT3	4.73	0.00329
11146	GLMN	4.72	0.00547
7762	ZNF215	4.72	0.0108
22796	COG2	4.71	0.0041
400	ARL1	4.71	0.00475
2940	GSTA3	4.7	0.00393
677812	SNORA29	4.7	0.009
8941	CDK5R2	4.7	0.014
602	BCL3	4.69	0.00428
118672	PSTK	4.68	0.00507
383	ARG1	4.68	0.0145
220992	ZNF485	4.67	0.00392
146956	EME1	4.67	0.00759
64359	NXN	4.67	0.0113
6462	SHBG	4.67	0.0163
10420	TESK2	4.67	0.0182
55644	OSGEP	4.66	0.00372
2968	GTF2H4	4.66	0.0045
10471	PFDN6	4.66	0.00532
2222	FDFT1	4.65	0.0087
80270	HSD3B7	4.65	0.018
3622	ING2	4.64	0.0115
646424	SPINK8	4.63	0.0041
79661	NEIL1	4.63	0.00452
389400	GFRAL	4.62	0.00432
65109	UPF3B	4.61	0.00375
7162	TPBG	4.6	0.00688
1678	TIMM8A	4.6	0.00813
728833	FAM72D	4.6	0.0172
440	ASNS	4.59	0.0064
84240	ZCCHC9	4.57	0.00569
55657	ZNF692	4.57	0.00616
10302	SNAPC5	4.56	0.00481
7203	CCT3	4.55	0.00391
80020	FOXRED2	4.55	0.00503
261734	NPHP4	4.55	0.0145
55040	EPN3	4.54	0.00576
26774	SNORD80	4.54	0.00853
117166	WFIKKN1	4.52	0.00659
23623	RUSC1	4.52	0.00849
55003	PAK1IP1	4.51	0.00461
23657	SLC7A11	4.51	0.00784
5372	PMM1	4.51	0.0116
968	CD68	4.51	0.0119
9019	MPZL1	4.49	0.00462
83746	L3MBTL2	4.49	0.00509
5471	PPAT	4.49	0.00802
729447	GAGE2A	4.49	0.0205
50624	CUZD1	4.48	0.00687
30011	SH3KBP1	4.47	0.00844
54962	TIPIN	4.47	0.00929
4482	MSRA	4.47	0.0131
54788	DNAJB12	4.46	0.00595
55722	CEP72	4.45	0.00463
91289	LMF2	4.45	0.00497
23029	RBM34	4.45	0.00553
2135	EXTL2	4.45	0.00605
6189	RPS3A	4.45	0.00696
1653	DDX1	4.44	0.00831
92999	ZBTB47	4.44	0.0119
3727	JUND	4.43	0.00454
81610	FAM83D	4.42	0.00457
57665	RDH14	4.42	0.0081
390790	ARL5C	4.41	0.00452
28992	MACROD1	4.41	0.00609
60558	GUF1	4.41	0.00754
3638	INSIG1	4.41	0.00836
58511	DNASE2B	4.41	0.00843
55621	TRMT1	4.4	0.00974
26520	TIMM9	4.4	0.0158
10682	EBP	4.39	0.00617
26275	HIBCH	4.39	0.0121
55154	MSTO1	4.39	0.0167
57819	LSM2	4.38	0.00471
10572	SIVA1	4.38	0.00618
79833	GEMIN6	4.38	0.00625
2314	FLII	4.38	0.0108
1524	CX3CR1	4.38	0.0118
23466	CBX6	4.37	0.0092
11108	PRDM4	4.36	0.00526
6091	ROBO1	4.36	0.00876
2992	GYG1	4.36	0.0123
54545	MTMR12	4.36	0.021
1810	DR1	4.35	0.00502
84826	SFT2D3	4.35	0.00526
26001	RNF167	4.34	0.00488
64581	CLEC7A	4.34	0.00624
127	ADH4	4.34	0.0068
91368	CDKN2AIPNL	4.34	0.00954
84128	WDR75	4.34	0.0132
5910	RAP1GDS1	4.33	0.00508
1968	EIF2S3	4.33	0.00534
5074	PAWR	4.33	0.00975
83461	CDCA3	4.33	0.0158
23588	KLHDC2	4.32	0.005
147166	TRIM16L	4.32	0.00918
23624	CBLC	4.32	0.00951
55166	CENPQ	4.32	0.0134
51463	GPR89B	4.32	0.0185
7086	TKT	4.32	0.0227
839	CASP6	4.31	0.00553
1033	CDKN3	4.31	0.00782
159	ADSS	4.31	0.00881
10539	GLRX3	4.31	0.0178
1736	DKC1	4.3	0.0124
79888	LPCAT1	4.3	0.0129
55503	TRPV6	4.29	0.00519
7844	RNF103	4.29	0.00556
7737	RNF113A	4.29	0.00722
83448	PUS7L	4.29	0.0142
55248	TMEM206	4.27	0.00578
79315	OR7E91P	4.27	0.00789
55063	ZCWPW1	4.26	0.00529
10621	POLR3F	4.26	0.00557
7290	HIRA	4.26	0.00577
4257	MGST1	4.26	0.00786
50	ACO2	4.26	0.00803
2113	ETS1	4.26	0.011
5498	PPOX	4.25	0.0105
55159	RFWD3	4.24	0.0185
92126	DSEL	4.23	0.00726
51318	MRPL35	4.23	0.0125
11340	EXOSC8	4.22	0.008
7064	THOP1	4.22	0.00851
25998	IBTK	4.22	0.013
56907	SPIRE1	4.22	0.0136
90459	ERI1	4.21	0.00562
51099	ABHD5	4.21	0.0181
79896	THNSL1	4.21	0.0218
57569	ARHGAP20	4.2	0.0122
9929	JOSD1	4.19	0.00695
3312	HSPA8	4.19	0.00717
79159	NOL12	4.19	0.00768
84254	CAMKK1	4.19	0.00772
1528	CYB5A	4.19	0.0156
1139	CHRNA7	4.19	0.0181
2665	GDI2	4.19	0.0218
2547	XRCC6	4.19	0.0241
283933	ZNF843	4.18	0.00616
55140	ELP3	4.18	0.00849
889	KRIT1	4.18	0.0194
54520	CCDC93	4.17	0.007
80317	ZKSCAN3	4.17	0.0116
116224	FAM122A	4.17	0.0116
10220	GDF11	4.16	0.00618
79805	VASH2	4.16	0.00665
164237	WFDC13	4.16	0.00969
3105	HLA-A	4.16	0.0221
342538	NACA2	4.15	0.0106
8819	SAP30	4.15	0.0199
28514	DLL1	4.14	0.00691
8325	FZD8	4.14	0.00699
55388	MCM10	4.14	0.00852
93183	PIGM	4.14	0.0205
84920	ALG10	4.13	0.00701
9212	AURKB	4.13	0.0195
200185	KRTCAP2	4.12	0.0107
51804	SIX4	4.12	0.0134
1460	CSNK2B	4.12	0.0212
2998	GYS2	4.11	0.00626
6698	SPRR1A	4.11	0.00831
8406	SRPX	4.1	0.0117
353497	POLN	4.1	0.0132
55165	CEP55	4.09	0.0116
9651	PLCH2	4.09	0.0155
5125	PCSK5	4.08	0.00655
730202	LOC730202	4.08	0.00877
2272	FHIT	4.07	0.00698
50848	F11R	4.07	0.00789
29083	GTPBP8	4.07	0.0139
158219	TTC39B	4.07	0.0144
83540	NUF2	4.07	0.022
643888	LOC643888	4.06	0.00756
7444	VRK2	4.06	0.00984
6520	SLC3A2	4.06	0.0118
134549	SHROOM1	4.06	0.0133
8802	SUCLG1	4.06	0.0155
6059	ABCE1	4.06	0.022
8751	ADAM15	4.06	0.0237
26797	SNORD52	4.05	0.00672
84333	PCGF5	4.05	0.00777
284312	ZSCAN1	4.04	0.00688
7291	TWIST1	4.03	0.0144
90850	ZNF598	4.03	0.0244
493869	GPX8	4.02	0.00705
56940	DUSP22	4.02	0.00832
4957	ODF2	4.02	0.01
54492	NEURL1B	4.02	0.0101
100302201	MIR1228	4.01	0.00786
653519	GPR89A	4.01	0.0141
6470	SHMT1	4	0.00819
60481	ELOVL5	4	0.0167
79017	GGCT	4	0.0271
51116	MRPS2	3.99	0.00805
6947	TCN1	3.99	0.00863
6478	SIAH2	3.99	0.0093
55299	BRIX1	3.98	0.00727
10717	AP4B1	3.98	0.012
783	CACNB2	3.98	0.0259
116844	LRG1	3.97	0.0074
8891	EIF2B3	3.97	0.00883
4199	ME1	3.97	0.00923
644006	LOC644006	3.97	0.0122
7111	TMOD1	3.97	0.0144
22868	FASTKD2	3.97	0.0151
84898	PLXDC2	3.97	0.0269
4580	MTX1	3.96	0.0113
896	CCND3	3.96	0.0204
7626	ZNF75D	3.96	0.021
148709	LOC148709	3.95	0.0104
9641	IKBKE	3.95	0.0223
653820	FAM72B	3.94	0.00778
100302210	MIR1909	3.94	0.0114
23404	EXOSC2	3.94	0.0157
92610	TIFA	3.93	0.00771
84890	ADO	3.93	0.00834
79728	PALB2	3.93	0.0137
284266	SIGLEC15	3.93	0.0157
8499	PPFIA2	3.93	0.0249
84549	MAK16	3.92	0.00792
23761	PISD	3.92	0.00853
347735	SERINC2	3.92	0.0112
9380	GRHPR	3.92	0.0175
51611	DPH5	3.92	0.0244
677805	SNORA18	3.92	0.0279
55282	LRRC36	3.91	0.0124
84881	RPUSD4	3.91	0.0139
4651	MYO10	3.91	0.0215
10293	TRAIP	3.91	0.0232
23193	GANAB	3.91	0.0254
51715	RAB23	3.9	0.0107
387032	ZKSCAN4	3.9	0.0161
10856	RUVBL2	3.9	0.0172
9804	TOMM20	3.89	0.0105
729431	GAGE12E	3.89	0.0172
10741	RBBP9	3.88	0.0089
4603	MYBL1	3.88	0.0183
257396	LOC257396	3.88	0.0198
79811	SLTM	3.88	0.0226
85359	DGCR6L	3.86	0.0116
85028	SNHG12	3.85	0.00861
1677	DFFB	3.85	0.00867
2936	GSR	3.85	0.00878
692157	SNORA16B	3.85	0.0102
8372	HYAL3	3.85	0.0161
10202	DHRS2	3.85	0.024
26010	SPATS2L	3.85	0.0296
57152	SLURP1	3.84	0.00862
55686	MREG	3.84	0.0095
389895	LOC389895	3.84	0.0284
9520	NPEPPS	3.83	0.0108
152877	FAM53A	3.83	0.011
4116	MAGOH	3.83	0.0211
728554	LOC728554	3.83	0.0233
56893	UBQLN4	3.83	0.0308
3726	JUNB	3.82	0.00912
693186	MIR601	3.82	0.0105
121551	BTBD11	3.82	0.0179
57146	TMEM159	3.82	0.0196
93622	LOC93622	3.82	0.0264
7517	XRCC3	3.81	0.00999
5834	PYGB	3.81	0.0116
81887	LAS1L	3.81	0.0162
122042	RXFP2	3.81	0.0172
57404	CYP20A1	3.8	0.00922
22950	SLC4A1AP	3.8	0.013
10864	SLC22A7	3.8	0.0144
83939	EIF2A	3.8	0.0198
7779	SLC30A1	3.8	0.0315
8726	EED	3.79	0.00913
93107	KCNG4	3.79	0.0096
56986	DTWD1	3.79	0.0223
9816	URB2	3.79	0.0259
51692	CPSF3	3.79	0.0262
57178	ZMIZ1	3.78	0.0117
8568	RRP1	3.78	0.0226
392371	KRT18P13	3.78	0.0283
27339	PRPF19	3.78	0.0286
1050	CEBPA	3.78	0.0308
79644	SRD5A3	3.77	0.00997
9519	TBPL1	3.77	0.013
832	CAPZB	3.77	0.0147
22995	CEP152	3.77	0.0202
54558	SPATA6	3.76	0.00941
8543	LMO4	3.76	0.0242
5859	QARS	3.75	0.0101
5023	P2RX1	3.75	0.0104
30850	CDR2L	3.75	0.0119
4033	LRMP	3.75	0.0137
9650	MTFR1	3.75	0.0159
5984	RFC4	3.74	0.0112
338321	NLRP9	3.74	0.0118
11275	KLHL2	3.74	0.0191
27335	EIF3K	3.73	0.00977
133022	TRAM1L1	3.73	0.00982
8086	AAAS	3.73	0.0105
246243	RNASEH1	3.73	0.0112
4214	MAP3K1	3.73	0.0258
79590	MRPL24	3.73	0.0269
139067	SPANXN3	3.73	0.0274
54585	LZTFL1	3.73	0.0279
51192	CKLF	3.73	0.0296
1791	DNTT	3.72	0.00995
10090	UST	3.72	0.00999
23136	EPB41L3	3.72	0.0107
6671	SP4	3.72	0.0127
90024	FLJ20021	3.72	0.0188
51175	TUBE1	3.71	0.0221
54806	AHI1	3.71	0.0277
84233	TMEM126A	3.7	0.0127
27111	SDCBP2	3.7	0.0135
10884	MRPS30	3.7	0.0194
7263	TST	3.7	0.0272
2762	GMDS	3.7	0.0296
283377	SPRYD4	3.69	0.0103
84069	PLEKHN1	3.69	0.0118
8500	PPFIA1	3.69	0.0121
2161	F12	3.69	0.0135
26816	SNORD35A	3.68	0.0107
8899	PRPF4B	3.68	0.0143
9961	MVP	3.68	0.0187
23401	FRAT2	3.68	0.0202
5465	PPARA	3.68	0.0217
401024	FSIP2	3.68	0.0325
3684	ITGAM	3.66	0.0116
23609	MKRN2	3.66	0.0191
81620	CDT1	3.66	0.0248
606293	KLKP1	3.65	0.0125
5989	RFX1	3.65	0.0177
79862	ZNF669	3.64	0.0109
27094	KCNMB3	3.64	0.0159
23786	BCL2L13	3.64	0.0209
11116	FGFR1OP	3.64	0.021
391189	OR11L1	3.64	0.0307
10450	PPIE	3.63	0.0115
5902	RANBP1	3.63	0.0124
4302	MLLT6	3.63	0.0144
9942	XYLB	3.63	0.0182
9793	CKAP5	3.62	0.0114
60485	SAV1	3.62	0.0119
92170	MTG1	3.62	0.0248
54865	GPATCH4	3.62	0.0321
134637	ADAT2	3.61	0.0113
64342	HS1BP3	3.61	0.0119
26009	ZZZ3	3.61	0.012
2483	FRG1	3.61	0.0252
23360	FNBP4	3.6	0.0121
901	CCNG2	3.6	0.014
705	BYSL	3.6	0.0259
285755	PPIL6	3.6	0.0264
126382	NR2C2AP	3.6	0.0267
92399	MRRF	3.6	0.0352
9515	STXBP5L	3.59	0.02
4102	MAGEA3	3.59	0.0253
5159	PDGFRB	3.58	0.0117
11243	PMF1	3.58	0.0124
100131868	LOC100131868	3.58	0.0143
85445	CNTNAP4	3.58	0.0164
6232	RPS27	3.58	0.0184
5675	PSG6	3.58	0.0191
55646	LYAR	3.58	0.0215
154796	AMOT	3.58	0.0279
51018	RRP15	3.58	0.0282
4477	MSMB	3.57	0.0127
567	B2M	3.57	0.0184
78992	YIPF2	3.57	0.0262
23180	RFTN1	3.56	0.0119
54407	SLC38A2	3.56	0.0127
10456	HAX1	3.55	0.012
9810	RNF40	3.55	0.0121
648771	LOC648771	3.55	0.0158
55157	DARS2	3.55	0.0276
645644	FLJ42627	3.54	0.0123
84844	PHF5A	3.54	0.0154
9889	ZBED4	3.54	0.0335
652	BMP4	3.53	0.0124
256471	MFSD8	3.53	0.0236
729422	GAGE12C	3.53	0.0358
53371	NUP54	3.52	0.0184
26092	TOR1AIP1	3.52	0.0185
50619	DEF6	3.52	0.0195
27429	HTRA2	3.52	0.0288
8459	TPST2	3.52	0.0332
57405	SPC25	3.51	0.0126
267002	PGBD2	3.51	0.0128
285761	DCBLD1	3.51	0.0143
8214	DGCR6	3.51	0.0163
84321	THOC3	3.51	0.0178
6318	SERPINB4	3.51	0.0202
84725	PLEKHA8	3.51	0.0223
25814	ATXN10	3.51	0.0239
25904	CNOT10	3.5	0.0129
64094	SMOC2	3.5	0.013
55827	DCAF6	3.5	0.0134
118424	UBE2J2	3.5	0.0152
727803	LOC727803	3.5	0.0155
4595	MUTYH	3.5	0.0161
165545	DQX1	3.5	0.0172
23421	ITGB3BP	3.5	0.0205
6152	RPL24	3.5	0.0243
643438	LOC643438	3.5	0.0259
6745	SSR1	3.5	0.0286
91010	FMNL3	3.49	0.0131
57596	BEGAIN	3.49	0.0151
8467	SMARCA5	3.49	0.0375
84988	PPP1R16A	3.49	0.0386
57099	AVEN	3.48	0.0136
51151	SLC45A2	3.48	0.0137
4528	MTIF2	3.48	0.0138
5106	PCK2	3.48	0.0362
6897	TARS	3.47	0.0139
55075	UACA	3.47	0.014
55652	SLC48A1	3.47	0.0153
55163	PNPO	3.47	0.0252
5591	PRKDC	3.47	0.0281
6944	VPS72	3.47	0.0343
10022	INSL5	3.46	0.0226
2081	ERN1	3.46	0.0286
26998	FETUB	3.45	0.0137
9725	TMEM63A	3.45	0.0142
80135	RPF1	3.45	0.0181
441549	CDNF	3.45	0.0233
729442	GAGE12H	3.45	0.0374
130502	TTC32	3.44	0.0139
80014	WWC2	3.44	0.0141
7475	WNT6	3.44	0.0167
4634	MYL3	3.44	0.0254
54887	UHRF1BP1	3.44	0.0357
23175	LPIN1	3.44	0.0369
10131	TRAP1	3.44	0.0401
148	ADRA1A	3.43	0.0139
89891	WDR34	3.43	0.015
8574	AKR7A2	3.43	0.0161
166614	DCLK2	3.43	0.0183
6366	CCL21	3.43	0.0221
7439	BEST1	3.43	0.0322
56950	SMYD2	3.42	0.0149
50484	RRM2B	3.42	0.0159
126133	ALDH16A1	3.42	0.0183
79228	THOC6	3.42	0.0408
55423	SIRPG	3.41	0.0147
51294	PCDH12	3.41	0.0199
252969	NEIL2	3.41	0.0411
207063	DHRSX	3.4	0.0147
1869	E2F1	3.4	0.0165
57524	CASKIN1	3.4	0.0195
5411	PNN	3.4	0.0226
6159	RPL29	3.4	0.0342
124152	IQCK	3.4	0.0373
1616	DAXX	3.39	0.016
2194	FASN	3.39	0.0185
151987	PPP4R2	3.39	0.0196
1958	EGR1	3.39	0.0273
79918	SETD6	3.38	0.0152
7553	ZNF7	3.38	0.0164
84062	DTNBP1	3.38	0.0178
26298	EHF	3.38	0.0181
90853	SPOCD1	3.38	0.0228
10194	TSHZ1	3.37	0.015
25959	KANK2	3.37	0.0178
79627	OGFRL1	3.37	0.0197
8884	SLC5A6	3.37	0.022
2683	B4GALT1	3.37	0.023
293	SLC25A6	3.37	0.041
79710	MORC4	3.36	0.0157
1029	CDKN2A	3.36	0.0296
406930	MIR138-2	3.35	0.0168
51174	TUBD1	3.35	0.0175
26817	SNORD34	3.35	0.023
114971	PTPMT1	3.35	0.0252
81704	DOCK8	3.35	0.0256
56984	PSMG2	3.35	0.0305
10667	FARS2	3.35	0.039
10280	SIGMAR1	3.34	0.0159
441161	OOEP	3.34	0.0162
493911	PHOSPHO2	3.34	0.0175
6134	RPL10	3.34	0.0259
1727	CYB5R3	3.34	0.0259
9831	ZNF623	3.34	0.0403
100131315	LOC100131315	3.33	0.0227
55145	THAP1	3.33	0.0249
22933	SIRT2	3.32	0.0169
836	CASP3	3.32	0.0184
286410	ATP11C	3.32	0.0204
26750	RPS6KC1	3.32	0.0271
23641	LDOC1	3.32	0.0308
10713	USP39	3.31	0.0206
2956	MSH6	3.31	0.0382
261726	TIPRL	3.31	0.0382
283212	KLHL35	3.31	0.0447
27152	INTU	3.3	0.0169
9972	NUP153	3.3	0.0194
10535	RNASEH2A	3.3	0.0214
80820	EEPD1	3.3	0.0259
2058	EPRS	3.3	0.0278
9683	N4BP1	3.29	0.0172
59349	KLHL12	3.29	0.0189
4591	TRIM37	3.29	0.021
9110	MTMR4	3.29	0.0224
81544	GDPD5	3.29	0.0269
2787	GNG5	3.29	0.0416
6154	RPL26	3.28	0.0179
7379	UPK2	3.28	0.018
83482	SCRT1	3.28	0.0183
64779	MTHFSD	3.28	0.0297
79980	DSN1	3.28	0.0308
28512	NKIRAS1	3.28	0.0384
730183	LOC730183	3.28	0.0442
1998	ELF2	3.27	0.0174
4666	NACA	3.27	0.0175
10994	ILVBL	3.27	0.0184
153364	MBLAC2	3.27	0.0185
53831	GPR84	3.27	0.0225
50515	CHST11	3.27	0.0244
26784	SNORA64	3.27	0.0261
467	ATF3	3.27	0.0289
6722	SRF	3.27	0.0293
387521	TMEM189	3.27	0.0457
50508	NOX3	3.26	0.0173
282974	STK32C	3.26	0.0175
84133	ZNRF3	3.26	0.0176
85014	TMEM141	3.26	0.0177
2794	GNL1	3.26	0.02
693126	MIR548A2	3.26	0.0247
80714	PBX4	3.26	0.0336
54941	RNF125	3.26	0.0342
29121	CLEC2D	3.26	0.0401
23151	GRAMD4	3.26	0.0447
196	AHR	3.25	0.019
80128	TRIM46	3.25	0.0194
107	ADCY1	3.25	0.0221
8092	ALX1	3.25	0.0235
8218	CLTCL1	3.25	0.0277
140032	RPS4Y2	3.25	0.0385
11009	IL24	3.25	0.0418
7546	ZIC2	3.25	0.0439
5860	QDPR	3.24	0.0321
51642	MRPL48	3.24	0.0324
84085	FBXO30	3.23	0.0182
4050	LTB	3.23	0.0185
55190	NUDT11	3.23	0.0188
6092	ROBO2	3.23	0.0225
79845	RNF122	3.23	0.0293
407055	MIR99A	3.23	0.0311
121340	SP7	3.23	0.0411
23408	SIRT5	3.23	0.0443
114794	ELFN2	3.23	0.0466
3743	KCNA7	3.22	0.0244
10123	ARL4C	3.22	0.0268
441179	LOC441179	3.22	0.0304
84236	RHBDD1	3.22	0.0413
64222	TOR3A	3.21	0.0185
26800	SNORD49A	3.21	0.0188
4925	NUCB2	3.21	0.0195
100129027	LOC100129027	3.21	0.0269
54460	MRPS21	3.21	0.0379
114879	OSBPL5	3.21	0.0394
401127	LOC401127	3.21	0.0409
406901	MIR107	3.21	0.0423
51651	PTRH2	3.2	0.0186
29886	SNX8	3.2	0.0195
219699	UNC5B	3.2	0.0254
6815	STYX	3.2	0.0283
27301	APEX2	3.2	0.0369
29097	CNIH4	3.19	0.0273
974	CD79B	3.19	0.0299
5905	RANGAP1	3.19	0.0343
2224	FDPS	3.19	0.0354
8661	EIF3A	3.19	0.0387
84640	USP38	3.19	0.0388
11079	RER1	3.18	0.0214
29800	ZDHHC1	3.18	0.0225
2185	PTK2B	3.18	0.0324
5768	QSOX1	3.17	0.0193
6240	RRM1	3.17	0.0213
51056	LAP3	3.17	0.0368
55105	GPATCH2	3.17	0.0401
6355	CCL8	3.17	0.047
27163	NAAA	3.16	0.0225
7015	TERT	3.16	0.0232
29081	METTL5	3.16	0.0293
6256	RXRA	3.16	0.0298
51187	RSL24D1	3.16	0.0312
2990	GUSB	3.16	0.0372
55164	SHQ1	3.16	0.0375
84314	TMEM107	3.16	0.0405
100008586	GAGE12F	3.16	0.0485
790	CAD	3.15	0.02
55215	FANCI	3.15	0.0201
7552	ZNF711	3.15	0.0256
79894	ZNF672	3.15	0.0484
55080	TAPBPL	3.14	0.0211
7738	ZNF184	3.14	0.0213
64754	SMYD3	3.14	0.0256
11158	RABL2B	3.14	0.0259
10084	PQBP1	3.14	0.0459
2306	FOXD2	3.13	0.0204
342372	PKD1L3	3.13	0.0209
79977	GRHL2	3.13	0.0264
55254	TMEM39A	3.13	0.0276
80778	ZNF34	3.13	0.0323
4306	NR3C2	3.13	0.0354
64787	EPS8L2	3.12	0.0206
54534	MRPL50	3.12	0.0212
26255	PTTG3P	3.12	0.024
55247	NEIL3	3.12	0.0243
84432	PROK1	3.12	0.0256
10480	EIF3M	3.12	0.0285
80045	GPR157	3.12	0.0445
9045	RPL14	3.11	0.0208
4664	NAB1	3.11	0.0209
653121	ZBTB8A	3.11	0.021
10695	CNPY3	3.11	0.0213
692212	SNORD99	3.11	0.0221
9702	CEP57	3.11	0.0223
22932	POMZP3	3.11	0.0231
2967	GTF2H3	3.11	0.024
27341	RRP7A	3.11	0.0269
50944	SHANK1	3.11	0.0271
4171	MCM2	3.11	0.0371
100129405	MSTO2P	3.11	0.0475
51022	GLRX2	3.1	0.0216
84272	YIPF4	3.1	0.0224
51194	IPO11	3.1	0.0232
5996	RGS1	3.1	0.0337
56894	AGPAT3	3.1	0.0339
4880	NPPC	3.1	0.036
25973	PARS2	3.1	0.044
11169	WDHD1	3.09	0.0231
7485	WRB	3.09	0.0236
6891	TAP2	3.09	0.025
54778	RNF111	3.09	0.0262
79739	TTLL7	3.09	0.0269
386618	KCTD4	3.09	0.0288
153241	CEP120	3.09	0.0371
902	CCNH	3.08	0.0222
389376	SFTA2	3.08	0.0232
730234	LOC730234	3.08	0.0315
89894	TMEM116	3.08	0.0405
51107	APH1A	3.08	0.0478
65123	INTS3	3.07	0.0246
56146	PCDHA2	3.07	0.0326
407000	MIR218-1	3.07	0.0375
79843	FAM124B	3.06	0.0229
338785	KRT79	3.06	0.0273
729873	TBC1D3	3.06	0.0294
1063	CENPF	3.06	0.0323
727936	GXYLT2	3.06	0.0344
83480	PUS3	3.06	0.0467
5551	PRF1	3.05	0.0225
7809	BSND	3.05	0.0235
3084	NRG1	3.05	0.0249
221120	ALKBH3	3.05	0.0331
26160	IFT172	3.05	0.0416
9141	PDCD5	3.05	0.042
91319	DERL3	3.04	0.0229
9891	NUAK1	3.04	0.0239
23326	USP22	3.04	0.0283
54187	NANS	3.04	0.0302
1062	CENPE	3.04	0.0383
56242	ZNF253	3.04	0.0403
200634	KRTCAP3	3.04	0.0416
10541	ANP32B	3.03	0.0238
10493	VAT1	3.03	0.0247
79175	ZNF343	3.03	0.0277
4487	MSX1	3.03	0.0281
64065	PERP	3.03	0.0495
29922	NME7	3.02	0.0255
84679	SLC9A7	3.02	0.03
2332	FMR1	3.02	0.0306
6165	RPL35A	3.02	0.0336
6398	SECTM1	3.02	0.0351
7584	ZNF35	3.02	0.0469
57129	MRPL47	3.01	0.0238
5190	PEX6	3.01	0.0251
26149	ZNF658	3.01	0.0253
57486	NLN	3.01	0.0316
6838	SURF6	3.01	0.0355
195828	ZNF367	3.01	0.0378
8801	SUCLG2	3.01	0.0443
51491	NOP16	3	0.024
148867	SLC30A7	3	0.026
56650	CLDND1	3	0.0261
81579	PLA2G12A	3	0.0275
650024	LOC650024	3	0.0335
9913	SUPT7L	3	0.0356
8798	DYRK4	3	0.0403
2542	SLC37A4	3	0.0416
171169	SPACA4	2.99	0.0243
26052	DNM3	2.99	0.0243
51185	CRBN	2.99	0.0248
7932	OR2H2	2.99	0.0283
84296	GINS4	2.99	0.0319
26812	SNORD37	2.99	0.0339
114885	OSBPL11	2.99	0.0369
56254	RNF20	2.99	0.0414
55596	ZCCHC8	2.98	0.0258
10921	RNPS1	2.98	0.0292
7905	REEP5	2.98	0.0364
441331	FAM90A11P	2.97	0.0251
8820	HESX1	2.97	0.0262
27316	RBMX	2.97	0.0269
1729	DIAPH1	2.97	0.0299
129401	NUP35	2.97	0.03
2288	FKBP4	2.97	0.035
1577	CYP3A5	2.97	0.036
5007	OSBP	2.97	0.0364
149095	DCST1	2.96	0.0254
100133211	LOC100133211	2.96	0.0368
80854	SETD7	2.96	0.0375
401541	CENPP	2.96	0.0411
3417	IDH1	2.96	0.0445
643342	LOC643342	2.96	0.0445
1051	CEBPB	2.96	0.0495
130814	PQLC3	2.96	0.0496
56949	XAB2	2.96	0.0497
22977	AKR7A3	2.95	0.03
818	CAMK2G	2.94	0.0486
10691	GMEB1	2.93	0.0268
245935	DEFB122	2.93	0.0312
55161	TMEM33	2.93	0.034
57798	GATAD1	2.93	0.0371
134266	GRPEL2	2.93	0.0489
100101629	GAGE8	2.93	0.0491
27181	SIGLEC8	2.92	0.0271
81490	PTDSS2	2.92	0.0278
27124	INPP5J	2.92	0.0278
3665	IRF7	2.92	0.0328
729533	FAM72A	2.92	0.0461
79153	GDPD3	2.91	0.0269
26873	OPLAH	2.91	0.027
4968	OGG1	2.91	0.0291
221079	ARL5B	2.91	0.0295
54664	TMEM106B	2.91	0.0308
7866	IFRD2	2.91	0.0357
6339	SCNN1D	2.91	0.0394
9425	CDYL	2.91	0.0474
10151	HNRNPA3P1	2.9	0.0287
80346	REEP4	2.9	0.0287
126789	PUSL1	2.9	0.0301
1718	DHCR24	2.9	0.0353
51182	HSPA14	2.9	0.0361
55759	WDR12	2.9	0.0367
3292	HSD17B1	2.9	0.0385
79683	ZDHHC14	2.89	0.028
497048	KU-MEL-3	2.89	0.0281
6700	SPRR2A	2.89	0.0307
29088	MRPL15	2.89	0.034
57084	SLC17A6	2.89	0.039
51706	CYB5R1	2.89	0.04
79047	KCTD15	2.89	0.0402
6731	SRP72	2.89	0.0479
9086	EIF1AY	2.88	0.0288
51096	UTP18	2.88	0.0296
53918	PELO	2.88	0.03
23359	FAM189A1	2.88	0.03
54107	POLE3	2.88	0.0317
55107	ANO1	2.88	0.0327
390260	OR6X1	2.88	0.0372
140576	S100A16	2.88	0.0389
648934	LOC648934	2.88	0.0495
9815	GIT2	2.87	0.0288
27349	MCAT	2.87	0.0295
2219	FCN1	2.87	0.0335
9197	SLC33A1	2.87	0.0421
246119	TTTY10	2.87	0.0453
2180	ACSL1	2.86	0.0308
7100	TLR5	2.86	0.031
90480	GADD45GIP1	2.86	0.0321
1289	COL5A1	2.86	0.0326
84261	FBXW9	2.86	0.0387
3949	LDLR	2.86	0.0471
55733	HHAT	2.85	0.0294
645877	LOC645877	2.85	0.0303
89874	SLC25A21	2.85	0.0304
6721	SREBF2	2.85	0.0341
5187	PER1	2.85	0.0353
55100	WDR70	2.85	0.039
441608	OR5B3	2.84	0.0301
10615	SPAG5	2.84	0.0333
28982	FLVCR1	2.83	0.031
692106	SNORD65	2.83	0.0315
1907	EDN2	2.83	0.0327
8703	B4GALT3	2.83	0.0359
140596	DEFB104A	2.83	0.0375
80216	ALPK1	2.83	0.0397
26586	CKAP2	2.83	0.0409
5568	PRKACG	2.82	0.0309
11218	DDX20	2.82	0.0309
1120	CHKB	2.82	0.0374
221294	NT5DC1	2.82	0.0383
6723	SRM	2.82	0.0405
6652	SORD	2.82	0.0441
79019	CENPM	2.81	0.0308
654346	LGALS9C	2.81	0.0328
147495	APCDD1	2.81	0.0329
51167	CYB5R4	2.8	0.0327
285381	DPH3	2.8	0.0332
201305	SPNS3	2.8	0.0334
1665	DHX15	2.8	0.0406
81545	FBXO38	2.8	0.0417
55640	FLVCR2	2.79	0.0325
256309	CCDC110	2.79	0.0389
60386	SLC25A19	2.79	0.0402
1174	AP1S1	2.79	0.041
84102	SLC41A2	2.79	0.0462
51179	HAO2	2.79	0.0476
23287	AGTPBP1	2.78	0.0321
114769	CARD16	2.78	0.0322
2901	GRIK5	2.78	0.0343
1830	DSG3	2.78	0.0357
5575	PRKAR1B	2.78	0.0359
56134	PCDHAC2	2.78	0.0364
55293	UEVLD	2.78	0.0368
81567	TXNDC5	2.78	0.0388
8669	EIF3J	2.78	0.0445
27332	ZNF638	2.77	0.0353
692092	SNORD32B	2.77	0.0361
114822	RHPN1	2.77	0.0393
130752	MDH1B	2.77	0.042
2020	EN2	2.77	0.0432
6446	SGK1	2.77	0.0436
57673	BEND3	2.77	0.0483
57678	GPAM	2.76	0.033
403253	OR4A47	2.76	0.0334
283635	FAM177A1	2.76	0.0358
8940	TOP3B	2.76	0.0361
647033	PA2G4P4	2.76	0.0371
1537	CYC1	2.76	0.0404
283989	TSEN54	2.76	0.0426
404037	HAPLN4	2.75	0.034
137196	CCDC26	2.75	0.0346
26748	GAGE12I	2.75	0.0347
2237	FEN1	2.75	0.0359
101340250	SNORA11E	2.75	0.0364
406998	MIR216A	2.75	0.0367
328	APEX1	2.75	0.0416
9903	KLHL21	2.75	0.0491
100131859	LOC100131859	2.74	0.034
144455	E2F7	2.74	0.0341
55812	SPATA7	2.74	0.0363
4543	MTNR1A	2.74	0.0395
100129534	LOC100129534	2.73	0.0351
10296	MAEA	2.73	0.0355
9342	SNAP29	2.73	0.0363
10989	IMMT	2.73	0.0399
2558	GABRA5	2.73	0.0406
166929	SGMS2	2.73	0.0438
3697	ITIH1	2.73	0.0439
29062	WDR91	2.73	0.0472
79830	ZMYM1	2.73	0.0484
1232	CCR3	2.72	0.0354
84448	ABLIM2	2.72	0.0371
196792	FAM24B	2.72	0.0375
3104	ZBTB48	2.72	0.0389
202018	TAPT1	2.72	0.0391
10	NAT2	2.72	0.0435
51602	NOP58	2.71	0.0354
6917	TCEA1	2.71	0.0354
10125	RASGRP1	2.71	0.0354
131583	FAM43A	2.71	0.0393
677	ZFP36L1	2.71	0.0431
3703	STT3A	2.71	0.0446
4621	MYH3	2.71	0.0468
29085	PHPT1	2.71	0.048
115548	FCHO2	2.7	0.0356
58477	SRPRB	2.7	0.0359
6130	RPL7A	2.7	0.0364
57664	PLEKHA4	2.7	0.0371
4005	LMO2	2.7	0.0372
3551	IKBKB	2.7	0.0384
6305	SBF1	2.69	0.0362
7266	DNAJC7	2.69	0.0365
9926	LPGAT1	2.69	0.0366
54808	DYM	2.69	0.0375
63904	DUSP21	2.69	0.038
83871	RAB34	2.69	0.0404
5831	PYCR1	2.69	0.0454
6455	SH3GL1	2.69	0.0457
54475	NLE1	2.69	0.048
343637	RSPO4	2.68	0.0364
5207	PFKFB1	2.68	0.0368
25875	LETMD1	2.68	0.0369
493860	CCDC73	2.68	0.037
5933	RBL1	2.68	0.0371
5442	POLRMT	2.68	0.0374
9975	NR1D2	2.68	0.0405
9093	DNAJA3	2.68	0.0415
420	ART4	2.68	0.0418
153339	TMEM167A	2.68	0.0465
51263	MRPL30	2.68	0.0468
140691	TRIM69	2.67	0.0373
3755	KCNG1	2.67	0.0377
8533	COPS3	2.67	0.0399
154661	RUNDC3B	2.67	0.0404
54546	RNF186	2.67	0.0466
54946	SLC41A3	2.66	0.039
83868	TTTY13	2.66	0.0492
162966	ZNF600	2.65	0.0382
1211	CLTA	2.65	0.0433
84277	DNAJC30	2.64	0.0387
494143	CHAC2	2.64	0.0387
6774	STAT3	2.64	0.04
10067	SCAMP3	2.64	0.04
171024	SYNPO2	2.64	0.0436
59341	TRPV4	2.64	0.0458
10865	ARID5A	2.64	0.0495
84100	ARL6	2.63	0.0391
26777	SNORA71A	2.63	0.0392
10261	IGSF6	2.63	0.0392
83641	FAM107B	2.63	0.0397
221504	ZBTB9	2.63	0.0406
84317	CCDC115	2.63	0.0438
57575	PCDH10	2.63	0.0452
10036	CHAF1A	2.63	0.048
145389	SLC38A6	2.63	0.0491
130132	RFTN2	2.62	0.0396
79649	MAP7D3	2.62	0.0397
149830	PRNT	2.62	0.0412
708	C1QBP	2.62	0.0496
63929	XPNPEP3	2.61	0.0407
317703	VN1R4	2.61	0.0454
9673	SLC25A44	2.61	0.0481
1652	DDT	2.6	0.0408
55024	BANK1	2.6	0.0429
10797	MTHFD2	2.6	0.0458
51315	KRCC1	2.6	0.0468
266	AMELY	2.59	0.041
55035	NOL8	2.59	0.0427
80305	TRABD	2.59	0.0431
79912	PYROXD1	2.59	0.0433
170689	ADAMTS15	2.59	0.0446
79158	GNPTAB	2.59	0.046
373861	HILS1	2.59	0.0495
4691	NCL	2.58	0.0418
54516	MTRF1L	2.58	0.042
3238	HOXD12	2.58	0.0434
6016	RIT1	2.58	0.0457
55768	NGLY1	2.58	0.0481
29880	ALG5	2.57	0.0428
8153	RND2	2.57	0.0449
219437	OR5L1	2.56	0.0439
11078	TRIOBP	2.56	0.0451
442191	OR14J1	2.56	0.0455
8175	SF3A2	2.56	0.0493
55703	POLR3B	2.56	0.0499
4855	NOTCH4	2.55	0.0434
3725	JUN	2.55	0.0436
51124	IER3IP1	2.55	0.0441
4673	NAP1L1	2.55	0.047
10042	HMGXB4	2.55	0.0485
90990	KIFC2	2.54	0.0464
121364	OR10A7	2.54	0.0474
693166	MIR581	2.54	0.0476
9733	SART3	2.54	0.0492
64841	GNPNAT1	2.53	0.045
57713	SFMBT2	2.53	0.0451
11222	MRPL3	2.53	0.0465
5224	PGAM2	2.53	0.0475
2579	GAGE7	2.52	0.0457
4750	NEK1	2.51	0.0472
7804	LRP8	2.51	0.0475
222553	SLC35F1	2.51	0.0486
1638	DCT	2.5	0.0464
92086	GGTLC1	2.5	0.048
3696	ITGB8	2.49	0.0476
84078	KBTBD7	2.49	0.0479
10939	AFG3L2	2.48	0.0482
92292	GLYATL1	2.48	0.0499
64969	MRPS5	2.47	0.0487
84661	DPY30	2.47	0.0487
10592	SMC2	2.47	0.0493
55809	TRERF1	2.47	0.0497
28	ABO	2.46	0.0492
10740	RFPL1S	2.46	0.0495
112970	KTI12	2.45	0.0498
114336	CGB2	-2.46	0.0497
100133093	FAM25G	-2.47	0.0482
79981	FRMD1	-2.48	0.0479
312	ANXA13	-2.48	0.0495
55295	KLHL26	-2.49	0.0472
338322	NLRP10	-2.49	0.0474
127943	FCRLB	-2.5	0.0475
23054	NCOA6	-2.51	0.0478
6397	SEC14L1	-2.51	0.0478
80205	CHD9	-2.51	0.0488
442382	LOC442382	-2.51	0.0492
4238	MFAP3	-2.51	0.0497
147798	TMC4	-2.54	0.0444
3228	HOXC12	-2.54	0.0448
80012	PHC3	-2.54	0.0476
2926	GRSF1	-2.54	0.048
113201	CASC4	-2.55	0.0437
151742	PPM1L	-2.55	0.0438
388566	ZNF470	-2.55	0.0446
8926	SNURF	-2.55	0.0452
2299	FOXI1	-2.55	0.0459
1654	DDX3X	-2.55	0.0473
523	ATP6V1A	-2.55	0.049
115294	PCMTD1	-2.56	0.0429
80831	APOL5	-2.56	0.0431
64595	TTTY15	-2.57	0.0423
645369	TMEM200C	-2.57	0.0427
51547	SIRT7	-2.57	0.0432
23409	SIRT4	-2.58	0.0431
23443	SLC35A3	-2.58	0.0443
9050	PSTPIP2	-2.58	0.0447
399979	SNX19	-2.58	0.0471
9283	GPR37L1	-2.59	0.0433
100128610	LOC100128610	-2.59	0.0476
26121	PRPF31	-2.59	0.048
84940	CORO6	-2.6	0.041
6508	SLC4A3	-2.6	0.0422
23521	RPL13A	-2.6	0.0475
644215	LOC644215	-2.61	0.0412
26526	TSPAN16	-2.61	0.0445
975	CD81	-2.61	0.0479
148811	PM20D1	-2.62	0.0463
317	APAF1	-2.63	0.0446
100130452	LOC100130452	-2.64	0.0384
100049716	LOC100049716	-2.64	0.0387
94233	OPN4	-2.64	0.0419
8314	BAP1	-2.65	0.0381
728752	LOC728752	-2.65	0.0385
23305	ACSL6	-2.65	0.0403
1949	EFNB3	-2.67	0.0379
6464	SHC1	-2.67	0.0397
7490	WT1	-2.67	0.0445
7455	ZAN	-2.68	0.0365
1716	DGUOK	-2.68	0.0378
57216	VANGL2	-2.68	0.0399
5162	PDHB	-2.68	0.0419
494335	MIR423	-2.69	0.0363
56171	DNAH7	-2.69	0.0369
4004	LMO1	-2.69	0.0423
22883	CLSTN1	-2.69	0.0459
3455	IFNAR2	-2.7	0.0361
340481	ZDHHC21	-2.7	0.0378
3007	HIST1H1D	-2.71	0.0355
692206	SNORD90	-2.71	0.037
56142	PCDHA6	-2.71	0.044
23355	VPS8	-2.71	0.0447
23480	SEC61G	-2.71	0.049
56616	DIABLO	-2.72	0.0351
785	CACNB4	-2.72	0.039
117194	MRGPRX2	-2.73	0.0383
693197	MIR612	-2.73	0.0384
197342	EME2	-2.73	0.0403
140739	UBE2F	-2.73	0.0418
3074	HEXB	-2.73	0.0446
9655	SOCS5	-2.74	0.0337
2041	EPHA1	-2.74	0.0341
140730	RIMS4	-2.74	0.0341
100302214	MIR1277	-2.74	0.0373
1995	ELAVL3	-2.74	0.0457
91392	ZNF502	-2.74	0.0468
391	RHOG	-2.75	0.0335
57829	ZP4	-2.75	0.0372
2053	EPHX2	-2.75	0.0378
26235	FBXL4	-2.75	0.038
7018	TF	-2.76	0.0351
84548	TMEM185A	-2.76	0.0446
3888	KRT82	-2.76	0.047
26279	PLA2G2D	-2.76	0.047
9196	KCNAB3	-2.77	0.0338
113452	TMEM54	-2.77	0.0371
2712	GK2	-2.77	0.038
11047	ADRM1	-2.77	0.0446
23533	PIK3R5	-2.78	0.0347
9138	ARHGEF1	-2.78	0.0348
54539	NDUFB11	-2.78	0.0361
5906	RAP1A	-2.78	0.0399
81928	CABLES2	-2.78	0.0407
27330	RPS6KA6	-2.78	0.043
26277	TINF2	-2.78	0.0497
658	BMPR1B	-2.8	0.0418
6619	SNAPC3	-2.8	0.0459
65117	RSRC2	-2.81	0.0311
4695	NDUFA2	-2.81	0.0367
7070	THY1	-2.81	0.0377
652995	UCA1	-2.82	0.0307
5355	PLP2	-2.82	0.0337
84671	ZNF347	-2.83	0.0303
90	ACVR1	-2.83	0.0342
56259	CTNNBL1	-2.83	0.0439
92675	DTD1	-2.84	0.0364
84874	ZNF514	-2.84	0.0369
84336	TMEM101	-2.84	0.0406
8526	DGKE	-2.85	0.0304
4991	OR1D2	-2.85	0.033
285126	DNAJC5G	-2.85	0.0366
677766	SCARNA2	-2.85	0.0378
393	ARHGAP4	-2.85	0.0445
3556	IL1RAP	-2.86	0.0288
146862	UNC45B	-2.86	0.029
5009	OTC	-2.86	0.0293
7781	SLC30A3	-2.86	0.0305
768217	MIR769	-2.86	0.0343
100134868	LOC100134868	-2.86	0.0355
6338	SCNN1B	-2.86	0.0463
63910	SLC17A9	-2.87	0.0333
2672	GFI1	-2.87	0.0377
10005	ACOT8	-2.87	0.0388
7479	WNT8B	-2.87	0.0431
54662	TBC1D13	-2.87	0.0449
3020	H3F3A	-2.88	0.0338
51474	LIMA1	-2.88	0.0357
23303	KIF13B	-2.89	0.0317
6183	MRPS12	-2.89	0.032
10288	LILRB2	-2.89	0.0327
440097	DBX2	-2.89	0.033
51283	BFAR	-2.89	0.0378
23192	ATG4B	-2.9	0.0285
1725	DHPS	-2.9	0.0324
677847	SNORA81	-2.91	0.0275
100128601	LOC100128601	-2.91	0.0289
65268	WNK2	-2.91	0.0324
163486	DENND1B	-2.91	0.0379
27257	LSM1	-2.91	0.0423
5639	PRRG2	-2.91	0.0465
81623	DEFB126	-2.91	0.0487
26993	AKAP8L	-2.92	0.0265
9825	SPATA2	-2.92	0.0269
344454	AOX2P	-2.92	0.029
7441	VPREB1	-2.92	0.0298
148753	FAM163A	-2.92	0.0302
51348	KLRF1	-2.92	0.0412
100126343	MIR874	-2.92	0.0456
5604	MAP2K1	-2.92	0.0499
127435	PODN	-2.93	0.0272
29969	MDFIC	-2.93	0.0286
100129527	LOC100129527	-2.93	0.0309
5747	PTK2	-2.93	0.0314
388662	SLC6A17	-2.93	0.0413
4779	NFE2L1	-2.93	0.0498
54480	CHPF2	-2.93	0.0499
4544	MTNR1B	-2.94	0.0414
9931	HELZ	-2.96	0.0257
4129	MAOB	-2.96	0.0272
169200	TMEM64	-2.96	0.0325
489	ATP2A3	-2.96	0.0331
6938	TCF12	-2.97	0.0266
90019	SYT8	-2.97	0.0418
4713	NDUFB7	-2.97	0.0479
2784	GNB3	-2.98	0.0277
79637	ARMC7	-2.98	0.0295
7471	WNT1	-2.98	0.0298
8850	KAT2B	-2.98	0.0355
147409	DSG4	-2.98	0.0376
8879	SGPL1	-2.98	0.0462
168374	ZNF92	-2.98	0.0463
3889	KRT83	-2.99	0.0323
10556	RPP30	-2.99	0.0323
10906	TRAFD1	-2.99	0.0369
55331	ACER3	-2.99	0.0465
5364	PLXNB1	-3	0.0241
165	AEBP1	-3	0.0267
5700	PSMC1	-3	0.0295
57733	GBA3	-3	0.0325
51588	PIAS4	-3	0.0405
10287	RGS19	-3	0.0414
9698	PUM1	-3	0.0439
140735	DYNLL2	-3	0.0442
80199	FUZ	-3	0.0442
284293	HMSD	-3.01	0.0255
64412	GZF1	-3.01	0.027
56301	SLC7A10	-3.01	0.0298
27294	DHDH	-3.01	0.0299
353345	GPR141	-3.01	0.0299
4054	LTBP3	-3.01	0.0326
284391	ZNF844	-3.01	0.0386
644656	LOC644656	-3.01	0.04
27352	SGSM3	-3.02	0.0247
64324	NSD1	-3.02	0.0253
406985	MIR200C	-3.02	0.031
8672	EIF4G3	-3.02	0.0458
5836	PYGL	-3.03	0.0306
4335	MNT	-3.04	0.0483
6992	PPP1R11	-3.04	0.0484
64170	CARD9	-3.05	0.0234
10956	OS9	-3.05	0.0244
9648	GCC2	-3.05	0.0245
7347	UCHL3	-3.05	0.0265
4018	LPA	-3.05	0.0282
26122	EPC2	-3.05	0.0336
867	CBL	-3.05	0.0374
55290	BRF2	-3.05	0.0464
58513	EPS15L1	-3.06	0.0224
6801	STRN	-3.06	0.0261
1850	DUSP8	-3.07	0.0355
2342	FNTB	-3.07	0.042
83442	SH3BGRL3	-3.07	0.0478
406943	MIR152	-3.08	0.0217
9488	PIGB	-3.08	0.0498
55867	SLC22A11	-3.09	0.0243
80325	ABTB1	-3.09	0.029
58476	TP53INP2	-3.09	0.0414
26502	NARF	-3.09	0.0436
58499	ZNF462	-3.09	0.0463
54939	COMMD4	-3.1	0.0212
5627	PROS1	-3.1	0.0275
64847	SPATA20	-3.1	0.0403
340980	OR52B6	-3.11	0.0218
55558	PLXNA3	-3.11	0.0366
5371	PML	-3.12	0.0261
2664	GDI1	-3.12	0.0345
629	CFB	-3.13	0.0234
38	ACAT1	-3.13	0.0265
219743	TYSND1	-3.13	0.0276
7071	KLF10	-3.13	0.0302
401002	LOC401002	-3.13	0.0383
57593	EBF4	-3.14	0.0201
60412	EXOC4	-3.14	0.027
2014	EMP3	-3.14	0.0318
8362	HIST1H4K	-3.14	0.0426
440180	LOC440180	-3.15	0.0205
121391	KRT74	-3.15	0.0314
406962	MIR186	-3.15	0.0343
84859	LRCH3	-3.15	0.0385
1742	DLG4	-3.15	0.0434
646030	LOC646030	-3.16	0.0208
23067	SETD1B	-3.16	0.0233
143279	HECTD2	-3.16	0.031
8178	ELL	-3.17	0.0192
5518	PPP2R1A	-3.17	0.0193
23710	GABARAPL1	-3.17	0.0473
333	APLP1	-3.18	0.0191
284443	ZNF493	-3.18	0.0482
80144	FRAS1	-3.18	0.0495
27074	LAMP3	-3.19	0.0188
8440	NCK2	-3.19	0.0213
9253	NUMBL	-3.19	0.0327
2050	EPHB4	-3.19	0.0425
26022	TMEM98	-3.19	0.0447
286319	TUSC1	-3.19	0.0495
11046	SLC35D2	-3.2	0.0191
79058	ASPSCR1	-3.2	0.0211
10238	DCAF7	-3.2	0.0264
2696	GIPR	-3.2	0.0274
55011	PIH1D1	-3.2	0.0302
830	CAPZA2	-3.2	0.0398
2172	FABP6	-3.2	0.048
26020	LRP10	-3.2	0.0486
2782	GNB1	-3.2	0.0489
140689	CBLN4	-3.21	0.0198
9241	NOG	-3.21	0.0206
285782	CAGE1	-3.21	0.0214
2769	GNA15	-3.21	0.0239
80025	PANK2	-3.21	0.035
10237	SLC35B1	-3.21	0.0389
10643	IGF2BP3	-3.21	0.0395
26040	SETBP1	-3.21	0.0445
381	ARF5	-3.21	0.0463
6272	SORT1	-3.21	0.0478
100129144	LOC100129144	-3.23	0.0204
79643	CHMP6	-3.23	0.023
54360	CYTL1	-3.23	0.028
7707	ZNF148	-3.23	0.0325
126370	OR1I1	-3.23	0.0347
197003	MGC15885	-3.23	0.042
8895	CPNE3	-3.23	0.0467
55803	ADAP2	-3.23	0.0468
7280	TUBB2A	-3.24	0.0183
22954	TRIM32	-3.24	0.0347
4646	MYO6	-3.24	0.0466
64963	MRPS11	-3.25	0.0229
51271	UBAP1	-3.25	0.0297
57169	ZNFX1	-3.26	0.0236
10628	TXNIP	-3.26	0.0396
5868	RAB5A	-3.26	0.0422
100288142	NBPF20	-3.27	0.0469
26808	SNORD42B	-3.28	0.0168
24144	TFIP11	-3.28	0.0462
2641	GCG	-3.29	0.0167
65082	VPS33A	-3.29	0.0173
10846	PDE10A	-3.29	0.0374
23559	WBP1	-3.29	0.0427
8888	MCM3AP	-3.29	0.043
56848	SPHK2	-3.29	0.045
5701	PSMC2	-3.3	0.0169
23225	NUP210	-3.3	0.0199
56956	LHX9	-3.3	0.0228
1259	CNGA1	-3.3	0.0248
4848	CNOT2	-3.3	0.037
4094	MAF	-3.31	0.0163
56158	TEX12	-3.31	0.0163
23475	QPRT	-3.31	0.0164
64081	PBLD	-3.31	0.0176
55504	TNFRSF19	-3.31	0.0265
80315	CPEB4	-3.31	0.0419
407028	MIR302A	-3.32	0.0161
607	BCL9	-3.32	0.0193
3568	IL5RA	-3.32	0.02
7786	MAP3K12	-3.32	0.0228
116512	MRGPRD	-3.33	0.026
730013	ABCC6P2	-3.34	0.0178
2959	GTF2B	-3.34	0.0279
3672	ITGA1	-3.34	0.0281
29950	SERTAD1	-3.34	0.0395
6867	TACC1	-3.34	0.0445
7411	VBP1	-3.35	0.0169
10072	DPP3	-3.35	0.0356
64753	CCDC136	-3.35	0.0409
3936	LCP1	-3.35	0.0422
81285	OR51E2	-3.35	0.0438
8228	PNPLA4	-3.36	0.0154
7531	YWHAE	-3.36	0.0165
255043	TMEM86B	-3.36	0.0176
63917	GALNT11	-3.36	0.0177
11322	TMC6	-3.36	0.0181
57106	NAT14	-3.36	0.0207
4520	MTF1	-3.36	0.0247
54206	ERRFI1	-3.36	0.027
126129	CPT1C	-3.36	0.043
8671	SLC4A4	-3.36	0.0433
54033	RBM11	-3.37	0.0166
64838	FNDC4	-3.37	0.0426
9123	SLC16A3	-3.37	0.0433
5241	PGR	-3.38	0.015
10061	ABCF2	-3.38	0.019
27299	ADAMDEC1	-3.38	0.0274
2632	GBE1	-3.38	0.0378
162967	ZNF320	-3.39	0.0147
23089	PEG10	-3.39	0.0202
151613	TTC14	-3.39	0.0232
23062	GGA2	-3.39	0.0325
5899	RALB	-3.4	0.0149
5884	RAD17	-3.4	0.027
9688	NUP93	-3.4	0.042
57700	FAM160B1	-3.41	0.015
128077	LIX1L	-3.41	0.0228
400061	LOC400061	-3.41	0.0287
10445	MCRS1	-3.41	0.0296
53635	PTOV1	-3.41	0.0309
55511	SAGE1	-3.42	0.0184
10809	STARD10	-3.42	0.0258
3625	INHBB	-3.42	0.0265
9175	MAP3K13	-3.42	0.0363
89796	NAV1	-3.42	0.0389
90060	CCDC120	-3.43	0.0139
6546	SLC8A1	-3.43	0.0141
6659	SOX4	-3.43	0.0207
5991	RFX3	-3.43	0.0288
7114	TMSB4X	-3.43	0.0417
56928	SPPL2B	-3.44	0.0138
51177	PLEKHO1	-3.44	0.0142
6688	SPI1	-3.44	0.0241
3775	KCNK1	-3.44	0.0257
337867	UBAC2	-3.44	0.0308
3300	DNAJB2	-3.44	0.0379
6155	RPL27	-3.45	0.0154
7565	ZNF17	-3.45	0.0228
6184	RPN1	-3.45	0.0245
10239	AP3S2	-3.46	0.0203
1509	CTSD	-3.46	0.0243
55008	HERC6	-3.46	0.0367
155382	VPS37D	-3.46	0.0379
252995	FNDC5	-3.47	0.0153
10912	GADD45G	-3.47	0.0342
23187	PHLDB1	-3.47	0.0354
641649	TMEM91	-3.47	0.0383
284723	SLC25A34	-3.48	0.0134
7314	UBB	-3.48	0.0142
57590	WDFY1	-3.48	0.016
9874	TLK1	-3.48	0.027
9950	GOLGA5	-3.48	0.0391
2764	GMFB	-3.49	0.0273
3964	LGALS8	-3.5	0.0137
80830	APOL6	-3.5	0.022
462	SERPINC1	-3.5	0.0295
767562	SNORD113-2	-3.51	0.015
129531	MITD1	-3.51	0.0164
64843	ISL2	-3.51	0.017
144699	FBXL14	-3.52	0.0217
123355	LRRC28	-3.52	0.0255
5412	UBL3	-3.52	0.0358
8841	HDAC3	-3.53	0.0125
128209	KLF17	-3.53	0.0275
2140	EYA3	-3.54	0.0133
55260	TMEM143	-3.54	0.0139
2515	ADAM2	-3.54	0.0159
91582	RPS19BP1	-3.55	0.0159
285	ANGPT2	-3.55	0.0249
3073	HEXA	-3.55	0.0283
22871	NLGN1	-3.55	0.0373
116362	RBP7	-3.56	0.0171
7428	VHL	-3.56	0.0222
5352	PLOD2	-3.56	0.0313
54503	ZDHHC13	-3.56	0.0348
30851	TAX1BP3	-3.56	0.037
51166	AADAT	-3.57	0.0188
9016	SLC25A14	-3.57	0.0264
1471	CST3	-3.58	0.0118
823	CAPN1	-3.58	0.0141
54766	BTG4	-3.58	0.0166
3682	ITGAE	-3.58	0.0231
285704	RGMB	-3.59	0.0202
58475	MS4A7	-3.59	0.0273
56987	BBX	-3.59	0.0285
56	ACRV1	-3.59	0.0289
161253	REM2	-3.59	0.0312
1028	CDKN1C	-3.6	0.0117
348235	SKA2	-3.6	0.0144
8760	CDS2	-3.6	0.0182
23390	ZDHHC17	-3.6	0.0331
9415	FADS2	-3.6	0.0364
85012	TCEAL3	-3.6	0.0367
1307	COL16A1	-3.61	0.0142
23242	COBL	-3.61	0.0266
23291	FBXW11	-3.61	0.0334
135924	OR9A2	-3.62	0.0112
25782	RAB3GAP2	-3.63	0.0174
6709	SPTAN1	-3.63	0.022
79917	MAGIX	-3.63	0.0296
23394	ADNP	-3.64	0.0111
130271	PLEKHH2	-3.64	0.0159
54221	SNTG2	-3.64	0.0228
23787	MTCH1	-3.64	0.0288
8853	ASAP2	-3.65	0.0112
1057	CELP	-3.65	0.0191
23201	FAM168A	-3.66	0.0161
11001	SLC27A2	-3.66	0.0351
7982	ST7	-3.66	0.0352
79777	ACBD4	-3.67	0.0312
100132476	KRTAP4-7	-3.68	0.0164
64208	POPDC3	-3.68	0.0308
23324	MAN2B2	-3.68	0.0326
64756	ATPAF1	-3.69	0.0274
6773	STAT2	-3.69	0.0295
4496	MT1H	-3.69	0.0339
7436	VLDLR	-3.7	0.0251
53947	A4GALT	-3.72	0.0175
29966	STRN3	-3.72	0.0232
585	BBS4	-3.73	0.028
403341	ZBTB34	-3.73	0.03
6640	SNTA1	-3.75	0.0237
10561	IFI44	-3.76	0.00938
55681	SCYL2	-3.76	0.017
54020	SLC37A1	-3.76	0.0327
22897	CEP164	-3.77	0.0151
8650	NUMB	-3.78	0.0311
8204	NRIP1	-3.78	0.032
57511	COG6	-3.79	0.00911
5690	PSMB2	-3.79	0.00943
50512	PODXL2	-3.79	0.00944
340527	NHSL2	-3.79	0.00975
80821	DDHD1	-3.79	0.0118
29104	N6AMT1	-3.79	0.0121
5157	PDGFRL	-3.79	0.0285
100128398	LOC100128398	-3.8	0.00918
54765	TRIM44	-3.8	0.00941
2791	GNG11	-3.8	0.0177
4665	NAB2	-3.8	0.0192
7879	RAB7A	-3.8	0.0284
23551	RASD2	-3.81	0.00909
100289678	ZNF783	-3.81	0.00953
727897	MUC5B	-3.81	0.0141
6340	SCNN1G	-3.81	0.0223
9313	MMP20	-3.82	0.00982
80235	PIGZ	-3.82	0.0283
7402	UTRN	-3.83	0.0197
1337	COX6A1	-3.84	0.00852
340152	ZC3H12D	-3.84	0.0145
6605	SMARCE1	-3.84	0.0162
10640	EXOC5	-3.85	0.00872
57474	ZNF490	-3.85	0.0143
1778	DYNC1H1	-3.85	0.0177
3651	PDX1	-3.85	0.021
10257	ABCC4	-3.85	0.0247
677836	SNORA58	-3.86	0.0121
51481	VCX3A	-3.87	0.0216
372	ARCN1	-3.89	0.00812
4783	NFIL3	-3.9	0.0179
285368	PRRT3	-3.9	0.0297
8347	HIST1H2BC	-3.91	0.013
146330	FBXL16	-3.91	0.0184
6001	RGS10	-3.91	0.0207
11085	ADAM30	-3.91	0.0262
644943	RASSF10	-3.92	0.00887
10318	TNIP1	-3.92	0.00888
259230	SGMS1	-3.92	0.0147
7453	WARS	-3.92	0.0156
25847	ANAPC13	-3.92	0.0183
3371	TNC	-3.93	0.0103
6996	TDG	-3.93	0.015
148479	PHF13	-3.93	0.022
9144	SYNGR2	-3.94	0.00762
341	APOC1	-3.94	0.0094
7415	VCP	-3.94	0.02
22872	SEC31A	-3.95	0.00765
152007	GLIPR2	-3.95	0.0273
84878	ZBTB45	-3.96	0.0112
6468	FBXW4	-3.98	0.015
593	BCKDHA	-3.98	0.021
55802	DCP1A	-3.99	0.00724
100133150	LOC100133150	-3.99	0.00808
51284	TLR7	-3.99	0.00843
672	BRCA1	-3.99	0.0157
79822	ARHGAP28	-3.99	0.0199
440689	HIST2H2BF	-3.99	0.0209
55565	ZNF821	-4	0.00757
338429	SNORD109B	-4	0.0118
6102	RP2	-4	0.0142
64951	MRPS24	-4	0.0204
5306	PITPNA	-4.01	0.0188
8367	HIST1H4E	-4.02	0.007
784	CACNB3	-4.02	0.0207
[truncated: 465 more rows]

## Sheet: Data 4C
Supplementary Data 4C: Pathway enrichment analysis of Enza sensitive vs Intact phenotypes (estimated from null model) at p 0.05
Pathways	p	NES	Number of genes	Number of leading edge genes	Leading edge genes
HALLMARK_INFLAMMATORY_RESPONSE	0.001	5.23	200	52	ABCA1 P2RX4 OPRK1 KCNJ2 RTP4 HBEGF MMP14 IRF1 NPFFR2 GNA15 RNF144B LAMP3 LIF IFNGR2 CXCL9 OSMR PDPN TNFRSF9 MEP1A IL18RAP BTG2 ATP2B1 INHBA PTAFR F3 FFAR2 IL1B CD82 ADRM1 CD55 PDE4B PIK3R5 NFKB1 SLC31A2 ATP2A2 OLR1 IRF7 TAPBP P2RX7 EIF2AK2 IL6 SRI RELA CCL2 ATP2C1 MET PTGER2 SCN1B TACR3 P2RY2 ADM LTA
REACTOME_AXON_GUIDANCE	0.001	4.84	161	50	DPYSL2 MYH10 SEMA7A SPTAN1 SPTBN2 MAPK1 PLXNB1 SRGAP3 CACNB3 MYL6 COL5A2 ROCK2 GFRA2 COL1A2 CDK5 NCK2 PLXNA3 MAP2K2 CACNB4 GPC1 COL4A2 SOS1 SEMA4A SEMA6A EVL ST8SIA4 ABL2 COL5A1 ITGA1 HSP90AB1 CLASP1 MYL9 PAK1 MYH14 COL4A1 PLXNB3 AGRN PFN2 CACNA1I PAK2 COL9A2 SPTBN1 ARHGEF12 PAK6 TLN1 CLASP2 RAC2 COL9A3 MET GRB2
HALLMARK_APICAL_JUNCTION	0.001	4.27	200	49	MYH10 INPPL1 LIMA1 COL16A1 SLC30A3 ACTN4 LDLRAP1 ACTG1 PDZD3 TSC1 SHC1 MDK THY1 CADM3 MPP5 ITGA3 CD209 GRB7 PTEN CDK8 MAP4K2 CLDN11 ARHGEF6 ADAMTS5 CTNNA1 EVL ALOX15B ADRA1B WASL KRT31 MYL9 PIK3R3 CNTN1 ATP1A3 MAPK14 SIRPA GNAI2 MAPK13 DSC3 LAMC2 ACTC1 JUP PBX2 PVRL3 CDH4 PARVA RAC2 ARPC2 NLGN2
KEGG_GNRH_SIGNALING_PATHWAY	0.001	4.17	101	32	CALM1 CAMK2B ADCY7 PRKCD MAPK1 PLA2G6 HBEGF MMP14 GNRH1 PLD1 MAPK10 CAMK2D PLA2G3 PLCB4 MAP2K2 MAPK12 PRKCA SOS1 PLA2G4A MAP3K4 PLA2G2D MAPK8 PLA2G10 ADCY4 ITPR1 MAPK14 PLA2G2A MAPK13 ITPR2 PLCB2 ATF4 CALM3
REACTOME_TRKA_SIGNALLING_FROM_THE_PLASMA_MEMBRANE	0.001	4.04	103	20	KIDINS220 RALB CALM1 BAD ADCY7 PRKCD MAPK1 RAP1A PRKAR1B PDE1B SHC1 RIT1 CRK PTEN MAP2K2 MAPK12 MAPKAPK2 SOS1 FOXO3 FOXO4
HALLMARK_COMPLEMENT	0.001	3.83	200	60	CTSD CALM1 FDX1 USP15 PRKCD MMP14 IRF1 DOCK9 GMFB LGALS3 LTA4H HPCAL4 ATOX1 CA2 PSMB9 MMP8 COL4A2 MAFF TFPI2 PLA2G4A LAMP2 F3 C2 KYNU PDGFB SERPINC1 SERPINB2 DUSP5 CTSS CD55 GZMK PIK3R5 APOC1 LGMN CSRP1 CD36 VCPIP1 CPM TNFAIP3 OLR1 GNAI2 DOCK10 IRF7 DGKG DPP4 HSPA1A CASP9 CALM3 IL6 GRB2 GATA3 BRPF3 CASP1 HSPA5 EHD1 KCNIP2 SCG3 CFB PLA2G7 CD46
KEGG_NEUROTROPHIN_SIGNALING_PATHWAY	0.00831025	3.52	126	36	KIDINS220 CALM1 CAMK2B BAD PRKCD MAPK1 RAP1A IRAK3 MAPK10 SHC1 YWHAQ CAMK2D CRK MAP2K2 MAPK12 IRS4 MAPKAPK2 SOS1 FOXO3 FRS2 PIK3R3 MAPK8 PIK3R5 NFKB1 ARHGDIA MAPK14 RAPGEF1 MAPK13 ATF4 MAP3K5 CALM3 RELA NFKBIE GRB2 MAP2K5 BAX
REACTOME_SIGNALLING_TO_ERKS	0.001	3.5	34	11	KIDINS220 RALB MAPK1 RAP1A SHC1 RIT1 CRK MAP2K2 MAPK12 MAPKAPK2 SOS1
REACTOME_SIGNALING_BY_WNT	0.001	3.47	58	22	PSMA4 PSMB4 UBB PPP2CA PSMA7 PSME1 PSMB7 PSMD9 PSMD4 PSMB9 PSMC2 PPP2R1A PPP2R5B PSME3 PSMC4 CSNK1A1 PSMB2 PSMD2 PSMC1 PSMD1 PSMB1 PSME2
REACTOME_FORMATION_OF_PLATELET_PLUG	0.00923077	3.43	186	59	CFD CALM1 CD63 RAP1A ACTN4 SOD1 FIGF GNA15 COL1A2 PSAP TF TMSB4X CRK ADRA2A MMRN1 PRKCA SOS1 GNB1 VAV3 DGKZ PLA2G4A KNG1 HRG GP5 DGKK LAMP2 PDGFB DGKA FGG PRKCZ SRGN TGFB2 GNA14 PIK3R5 P2RY1 CD36 ITPR1 GNGT1 MAPK14 RASGRP2 GNAI2 ITPR2 GNG11 DGKG APOA1 CALM3 HGF TLN1 GP6 GRB2 RASGRP3 GNG4 ALB BRPF3 HSPA5 SCG3 GNAQ CFL1 F13A1
KEGG_ARACHIDONIC_ACID_METABOLISM	0.00247525	3.39	58	28	PLA2G6 GPX4 PTGS1 ALOX12 PTGES2 LTA4H PLA2G3 PLA2G4A ALOX15B CYP2B6 PLA2G2D CYP2C8 CYP4A22 PLA2G10 GPX7 PLA2G2A CYP2U1 AKR1C3 GPX2 PTGES GPX3 PLA2G2E ALOX5 EPHX2 CBR1 CBR3 GGT7 PLA2G12B
KEGG_SYSTEMIC_LUPUS_ERYTHEMATOSUS	0.0025641	3.36	140	50	HIST1H2AC HIST1H2BK HLA-DRA H3F3A HLA-DPA1 ACTN4 HIST1H4H HIST1H2BN HIST1H2BG HIST1H2BD HIST1H3D HIST1H3C HIST1H4K HIST1H3E H3F3B HIST1H2BB HIST1H3F HIST2H3C C2 CTSG HIST1H2BM HIST1H3I HIST1H3H FCGR2A C8G H2AFJ HIST1H2AD HIST1H2BH FCGR2B HIST1H2BE HIST1H2BL HIST1H2BJ HIST2H4A HIST1H2AM H2AFY HIST1H2AK HIST2H2BE CD28 HIST1H2AE HIST1H2AA C3 IL10 HIST1H4J HIST2H2AA3 HLA-DMB H2AFV CD40 C5 HIST1H2AI C…
KEGG_VASCULAR_SMOOTH_MUSCLE_CONTRACTION	0.0116959	3.3	115	34	CALM1 ADCY7 PRKCD MAPK1 PLA2G6 ARHGEF1 MYL6 ROCK2 MYLK EDNRA MYLK3 RAMP1 PLA2G3 PLCB4 MYL6B MAP2K2 PRKCA NPR2 PLA2G4A ADRA1B MYL9 PLA2G2D CYP4A22 PLA2G10 ADCY4 RAMP3 ITPR1 PLA2G2A PPP1CA ITPR2 PLCB2 ARHGEF12 GUCY1B3 CALM3
KEGG_PEROXISOME	0.00819672	3.29	78	14	GSTK1 HACL1 PEX11A ABCD2 PXMP3 PEX13 SOD1 ACOT8 PRDX5 AMACR ACSL6 PEX11B ACOX2 ABCD3
KEGG_FOCAL_ADHESION	0.012945	3.29	201	39	LAMA5 BAD MAPK1 RAP1A ACTN4 ACTG1 FIGF MAPK10 COL5A2 ROCK2 COL1A2 MYLK SHC1 MYLK3 ITGA3 CRK PTEN COL4A2 PRKCA SOS1 TNR VAV3 COL5A3 ITGAV COL5A1 ITGA1 TNN MYL9 PDGFB RASGRF1 PGF CAV2 ITGB5 VTN PIK3R3 MAPK8 PAK1 COL4A1 PIK3R5
REACTOME_SIGNALLING_BY_NGF	0.0126984	3.27	215	32	KIDINS220 RALB PSEN2 CALM1 AP2M1 BAD ADCY7 PRKCD MAPK1 UBB ARHGEF1 RAP1A PPP2CA ARHGEF17 PRKAR1B PDE1B SHC1 HDAC1 CASP2 RIT1 ARHGAP4 CRK PTEN MAP2K2 MAPK12 PPP2R1A MAPKAPK2 SOS1 ARHGEF6 FOXO3 VAV3 FOXO4
REACTOME_PLC_BETA_MEDIATED_EVENTS	0.001	3.24	38	17	CALM1 ADCY7 PRKAR1B PDE1B GNA15 PLCB4 PLA2G4A GNA14 ADCY4 ITPR1 ITPR2 PLCB2 CALM3 ADCY6 GNAQ CALM2 ADCY3
REACTOME_P53_INDEPENDENT_DNA_DAMAGE_RESPONSE	0.0125	3.22	43	18	PSMA4 PSMB4 UBB PSMA7 PSME1 PSMB7 PSMD9 PSMD4 PSMB9 PSMC2 PSME3 PSMC4 PSMB2 PSMD2 PSMC1 PSMD1 PSMB1 PSME2
HALLMARK_PROTEIN_SECRETION	0.030303	3.13	96	31	ABCA1 VPS45 SGMS1 AP2M1 SEC31A MAPK1 CD63 RAB9A SOD1 VAMP7 GBF1 OCRL COG2 MON2 ARFGAP3 TSG101 RAB5A VAMP3 ERGIC3 GOSR2 LAMP2 CAV2 TOM1L1 SCRN1 SNAP23 ARCN1 SH3GL2 COPB2 STX7 COPE RAB22A
REACTOME_SEMAPHORIN_INTERACTIONS	0.0125	3.11	66	27	DPYSL2 MYH10 SEMA7A PLXNB1 MYL6 ROCK2 CDK5 PLXNA3 SEMA4A SEMA6A ITGA1 HSP90AB1 MYL9 PAK1 MYH14 PLXNB3 PAK2 ARHGEF12 TLN1 RAC2 MET CFL1 CDC42 NRP1 PLXND1 DPYSL3 GRLF1
BIOCARTA_BIOPEPTIDES_PATHWAY	0.001	3.1	43	13	CALM1 CAMK2B MAPK1 MYLK SHC1 STAT2 CDK5 CAMK2D MAP2K2 PRKCA SOS1 GNB1 KNG1
REACTOME_PLATELET_ACTIVATION	0.0205279	3.1	167	52	CFD CALM1 CD63 ACTN4 SOD1 FIGF GNA15 COL1A2 PSAP TF TMSB4X MMRN1 PRKCA GNB1 VAV3 DGKZ PLA2G4A KNG1 HRG GP5 DGKK LAMP2 PDGFB DGKA FGG PRKCZ SRGN TGFB2 GNA14 PIK3R5 P2RY1 CD36 ITPR1 GNGT1 MAPK14 GNAI2 ITPR2 GNG11 DGKG APOA1 CALM3 HGF TLN1 GP6 GNG4 ALB BRPF3 HSPA5 SCG3 GNAQ CFL1 F13A1
KEGG_ARRHYTHMOGENIC_RIGHT_VENTRICULAR_CARDIOMYOPATHY_ARVC	0.001	3.09	76	22	ACTN4 CACNB3 ACTG1 CACNA2D2 ITGA3 CACNB4 CTNNA2 CTNNA3 SLC8A1 CTNNA1 ITGAV ITGA1 CACNG8 SGCB ITGB5 CACNA2D3 ATP2A2 JUP DES DMD CDH2 LEF1
REACTOME_NCAM_SIGNALING_FOR_NEURITE_OUT_GROWTH	0.0123153	3.09	69	18	SPTAN1 SPTBN2 MAPK1 CACNB3 COL5A2 GFRA2 COL1A2 MAP2K2 CACNB4 COL4A2 SOS1 ST8SIA4 COL5A1 COL4A1 AGRN CACNA1I COL9A2 SPTBN1
HALLMARK_INTERFERON_GAMMA_RESPONSE	0.0229885	3.04	200	53	ST3GAL5 BPGM IRF9 PELI1 EIF4E3 RTP4 TDRD7 IRF1 PML AUTS2 ZNFX1 PSME1 STAT2 TRIM25 TRIM26 PSMB9 ARL4A SOCS3 CXCL9 PARP12 APOL6 SOCS1 RNF213 PLA2G4A ST8SIA4 GBP6 TOR1B MVP PDE4B TXNIP PSMB2 PRIC285 NFKB1 OGFR UBE2L6 TNFAIP3 PSME2 LGALS3BP SOD2 HERC6 ARID5B IRF7 TAPBP MT2A METTL7B HLA-DRB1 IFI30 EIF2AK2 IL6 SRI OAS2 CCL2 CD38
REACTOME_MEMBRANE_TRAFFICKING	0.0230179	2.97	78	24	SEC31A GNS PIK3C2A CTSZ VAMP2 VAMP7 FTL GBF1 OCRL PREB COPA PLDN CLINT1 SNAP23 ARCN1 SH3GL2 COPB2 COPE AP1S3 YIPF6 SNX9 HSPA8 GAK PUM1
REACTOME_RNA_POLYMERASE_I_PROMOTER_OPENING	0.0100251	2.93	59	24	HIST1H2AC HIST1H2BK H3F3A HIST1H4H HIST1H2BN HIST1H2BG HIST1H2BD HIST1H3C HIST1H4K HIST1H3E H3F3B HIST1H2BB HIST1H3F HIST2H3C HIST1H2BM HIST1H3I HIST1H3H HIST1H2AD HIST1H2BH HIST1H2BE HIST1H2BL HIST1H2BJ HIST2H4A HIST1H2AK
REACTOME_CAM_PATHWAY	0.00669643	2.91	26	4	CALM1 ADCY7 PRKAR1B PDE1B
REACTOME_PLATELET_DEGRANULATION	0.00995025	2.87	86	33	CFD CALM1 CD63 ACTN4 SOD1 FIGF PSAP TF TMSB4X MMRN1 KNG1 HRG GP5 LAMP2 PDGFB FGG SRGN TGFB2 CD36 APOA1 CALM3 HGF TLN1 ALB BRPF3 HSPA5 SCG3 CFL1 F13A1 LEFTY2 TGFB3 CALM2 THBS1
REACTOME_ELECTRON_TRANSPORT_CHAIN	0.0198511	2.86	75	21	NDUFA3 NDUFB11 COX6A1 NDUFS1 NDUFC2 NDUFA8 NDUFB8 COX7A2L NDUFB4 UCRC COX6C NDUFV1 NDUFB2 SDHB ETFB NDUFV3 NDUFB7 NDUFA5 NDUFS8 COX8A ETFA
REACTOME_VIF_MEDIATED_DEGRADATION_OF_APOBEC3G	0.0244499	2.86	47	19	PSMA4 PSMB4 UBB PSMA7 CUL5 PSME1 PSMB7 PSMD9 PSMD4 PSMB9 PSMC2 PSME3 PSMC4 PSMB2 PSMD2 PSMC1 PSMD1 PSMB1 PSME2
REACTOME_RNA_POLYMERASE_I_PROMOTER_CLEARANCE	0.0322581	2.82	82	29	HIST1H2AC HIST1H2BK H3F3A HIST1H4H HIST1H2BN HIST1H2BG HIST1H2BD POLR1D HIST1H3C ERCC3 HIST1H4K HIST1H3E H3F3B HIST1H2BB HIST1H3F HIST2H3C POLR1B ERCC6 HIST1H2BM HIST1H3I HIST1H3H HIST1H2AD HIST1H2BH HIST1H2BE HIST1H2BL HIST1H2BJ HIST2H4A TTF1 HIST1H2AK
KEGG_AXON_GUIDANCE	0.0377358	2.81	129	28	EFNB3 DPYSL2 EPHA1 SEMA7A MAPK1 PLXNB1 SRGAP3 ROCK2 SEMA4F CDK5 RHOD NCK2 PLXNA3 NTN4 SEMA4A SEMA6A NFAT5 EFNA1 SEMA4G PAK1 ABLIM3 PLXNB3 EPHA4 PAK2 CFL2 GNAI2 SLIT1 ARHGEF12
BIOCARTA_WNT_PATHWAY	0.00647948	2.79	26	14	TLE1 PPP2CA HDAC1 SMAD4 MAP3K7IP1 WNT1 CSNK1A1 WIF1 FRAT1 CSNK2A1 LEF1 CTBP1 NLK CCND1
REACTOME_CLATHRIN_DERIVED_VESICLE_BUDDING	0.0302267	2.79	61	25	GNS PIK3C2A CTSZ VAMP2 VAMP7 FTL GBF1 OCRL PLDN CLINT1 SNAP23 SH3GL2 AP1S3 YIPF6 SNX9 HSPA8 GAK PUM1 M6PR CLTA AP3B1 AP1G1 TPD52 NAPA CPD
REACTOME_AUTODEGRADATION_OF_CDH1_BY_CDH1_APC	0.0278481	2.77	57	19	PSMA4 PSMB4 UBB PSMA7 PSME1 PSMB7 PSMD9 PSMD4 PSMB9 PSMC2 PSME3 PSMC4 PSMB2 PSMD2 PSMC1 PSMD1 PSMB1 ANAPC7 PSME2
KEGG_LONG_TERM_DEPRESSION	0.0412621	2.77	70	23	MAPK1 PLA2G6 PPP2CA GRIA1 PLA2G3 PLCB4 CACNA1A MAP2K2 GRM5 PPP2R1A RYR1 PRKCA PLA2G4A CRH PLA2G2D GNAO1 PLA2G10 ITPR1 PLA2G2A GNAI2 ITPR2 PLCB2 GUCY1B3
HALLMARK_TGF_BETA_SIGNALING	0.0347003	2.74	54	25	ACVR1 BMPR2 HDAC1 SMAD7 IFNGR2 SMAD3 HIPK2 TGFBR1 UBE2D3 TRIM33 ID3 PPP1CA SPTBN1 FKBP1A PPP1R15A ID2 FURIN ID1 ENG LEFTY2 SMAD1 THBS1 PMEPA1 NOG PPM1A
BIOCARTA_VDR_PATHWAY	0.00444444	2.73	12	4	RXRA EP300 NCOA2 HDAC1
REACTOME_SIGNALLING_TO_RAS	0.0107991	2.73	26	7	RALB MAPK1 SHC1 MAP2K2 MAPK12 MAPKAPK2 SOS1
REACTOME_REGULATION_OF_ORNITHINE_DECARBOXYLASE	0.0283019	2.71	47	18	PSMA4 PSMB4 PSMA7 PSME1 OAZ2 PSMB7 PSMD9 PSMD4 PSMB9 PSMC2 PSME3 PSMC4 PSMB2 PSMD2 PSMC1 PSMD1 PSMB1 PSME2
KEGG_OXIDATIVE_PHOSPHORYLATION	0.0455764	2.69	135	32	NDUFA3 ATP6V0A1 ATP6AP1 ATP6V1E1 ATP5E COX6A1 NDUFS1 ATP6V1B2 NDUFC2 NDUFA8 ATP5J NDUFB8 ATP12A ATP6V1C2 COX7A2L COX7A2 NDUFB4 UCRC COX6C NDUFV1 ATP6V0A2 NDUFB2 SDHB ATP6V1G3 NDUFV3 ATP6V1G1 ATP5G3 NDUFB7 ATP5L NDUFA5 NDUFS8 COX8A
KEGG_ANTIGEN_PROCESSING_AND_PRESENTATION	0.0275	2.66	89	25	HLA-DRA HLA-DPA1 PSME1 HSPA2 CALR CD8B HSP90AB1 PSME3 CTSS LGMN PSME2 TAPBP HSPA1A IFI30 HSPA8 LTA HSPA5 KLRD1 CANX HLA-DMB RFX5 PDIA3 CD4 HLA-DOB CD8A
BIOCARTA_PYK2_PATHWAY	0.0134228	2.65	29	16	CALM1 MAPK1 SHC1 MAP2K2 PRKCA SOS1 MAPK8 PAK1 MAPK14 CALM3 GRB2 GNAQ CALM2 RAF1 MAP2K4 HRAS
KEGG_PROTEASOME	0.0408654	2.63	48	16	PSMA4 PSMB4 PSMA7 PSME1 PSMB7 PSMD4 PSMB9 PSMC2 PSME3 PSMC4 PSMB2 PSMD2 PSMC1 PSMD1 PSMB1 PSME2
BIOCARTA_INTEGRIN_PATHWAY	0.04	2.62	38	19	MAPK1 RAP1A SHC1 CAPN1 CAPNS1 MAP2K2 SOS1 ITGA1 MAPK8 RAPGEF1 TLN1 GRB2 ZYX RAF1 FYN HRAS CSK ACTA1 PXN
REACTOME_SCF_BETA_TRCP_MEDIATED_DEGRADATION_OF_EMI1	0.0346535	2.59	48	18	PSMA4 PSMB4 UBB PSMA7 PSME1 PSMB7 PSMD9 PSMD4 PSMB9 PSMC2 PSME3 PSMC4 PSMB2 PSMD2 PSMC1 PSMD1 PSMB1 PSME2
KEGG_FC_GAMMA_R_MEDIATED_PHAGOCYTOSIS	0.0363196	2.59	97	30	MARCKSL1 PRKCD MAPK1 PLA2G6 ARPC1A ARPC1B PLD1 ASAP2 SPHK2 PLA2G4F CRK ASAP3 PRKCA VAV3 PLA2G4A ARPC3 WASL PIK3R3 PAK1 PIK3R5 FCGR2A PIP5K1A WASF3 CFL2 FCGR2B HCK RPS6KB2 MARCKS RAC2 ARPC2
REACTOME_PLC_GAMMA1_SIGNALLING	0.0206897	2.58	35	10	CALM1 ADCY7 PRKCD PRKAR1B PDE1B FRS2 ADCY4 ITPR1 ITPR2 CALM3
KEGG_ETHER_LIPID_METABOLISM	0.034632	2.56	33	12	CHPT1 PLA2G6 PLD1 PLA2G3 PAFAH2 PLA2G4A PLA2G2D PAFAH1B3 LPCAT2 PLA2G10 PLA2G2A LPCAT4
REACTOME_NOREPINEPHRINE_NEUROTRANSMITTER_RELEASE_CYCLE	0.0305677	2.52	12	5	VAMP2 CPLX1 SLC22A2 RIMS1 SNAP25
REACTOME_GENES_INVOLVED_IN_APOPTOTIC_CLEAVAGE_OF_CELLULAR_PROTEINS	0.0448878	2.51	37	6	SPTAN1 PRKCD OCLN ADD1 DBNL BCAP31
REACTOME_REGULATION_OF_INSULIN_SECRETION_BY_ACETYLCHOLINE	0.0303738	2.47	22	14	GNA15 VAMP2 PRKCA SNAP25 GNA14 GNAO1 ITPR1 GNAI2 ITPR2 PLCB2 MARCKS GNAQ STX1A CHRM3
REACTOME_SEMA4D_IN_SEMAPHORIN_SIGNALING	0.0244989	2.44	29	11	MYH10 PLXNB1 MYL6 ROCK2 MYL9 MYH14 ARHGEF12 RAC2 MET CDC42 GRLF1
REACTOME_NRAGE_SIGNALS_DEATH_THROUGH_JNK	0.0431655	2.43	47	16	BAD ARHGEF17 ARHGAP4 SOS1 ARHGEF6 VAV3 RASGRF1 MAPK8 NET1 ARHGEF12 TIAM2 ARHGEF3 AATF PLEKHG5 PREX1 MCF2
BIOCARTA_PROTEASOME_PATHWAY	0.0236051	2.42	19	5	PSMA4 PSMB4 PSMA7 UBE2A PSMB7
REACTOME_REGULATION_OF_INSULIN_SECRETION_BY_FREE_FATTY_ACIDS	0.0280374	2.41	20	11	GNA15 VAMP2 SNAP25 GNA14 GNAO1 ITPR1 GNAI2 ITPR2 PLCB2 GNAQ STX1A
BIOCARTA_P35ALZHEIMERS_PATHWAY	0.020202	2.39	11	5	PPP2CA CAPN1 CDK5 CAPNS1 CSNK1A1
REACTOME_FURTHER_PLATELET_RELEASATE	0.0411899	2.38	24	12	CALM1 SOD1 PSAP TF APOA1 CALM3 TLN1 BRPF3 HSPA5 SCG3 CFL1 CALM2
REACTOME_SEMA4D_INDUCED_CELL_MIGRATION_AND_GROWTH_CONE_COLLAPSE	0.0443925	2.38	24	8	MYH10 PLXNB1 MYL6 ROCK2 MYL9 MYH14 ARHGEF12 RAC2
REACTOME_CREB_PHOPHORYLATION_THROUGH_THE_ACTIVATION_OF_RAS	0.0316027	2.37	26	4	CALM1 CAMK2B MAPK1 CAMK2D
REACTOME_P38MAPK_EVENTS	0.0334728	2.31	13	6	RALB MAPK12 MAPKAPK2 MAPK14 MAPK13 RALA
BIOCARTA_RARRXR_PATHWAY	0.04	2.29	15	5	RXRA GTF2B NCOA2 POLR2A ERCC3
REACTOME_CELL_DEATH_SIGNALLING_VIA_NRAGE_NRIF_AND_NADE	0.0487805	2.24	61	15	PSEN2 BAD UBB ARHGEF17 CASP2 ARHGAP4 SOS1 ARHGEF6 VAV3 RASGRF1 MAPK8 NET1 ARHGEF12 TIAM2 ARHGEF3
REACTOME_CREB_PHOSPHORYLATION_THROUGH_THE_ACTIVATION_OF_CAMKII	0.0457516	2.23	16	3	CALM1 CAMK2B CAMK2D
BIOCARTA_ATRBRCA_PATHWAY	0.0361011	-2.14	21	4	CHEK2 FANCG FANCE ATR
REACTOME_CD28_DEPENDENT_PI3K_AKT_SIGNALING	0.0464684	-2.15	19	8	TRIB3 MAP3K14 CD80 PIK3R1 AKT1 AKT3 LCK RICTOR
HALLMARK_HYPOXIA	0.0468187	-2.15	200	52	HK2 SAP30 BTG1 LOX SLC2A1 STC1 PGK1 DPYSL4 SLC37A4 ATF3 GBE1 ERO1L DDIT3 ILVBL PFKFB3 EGFR PDK1 PFKP STC2 FOS VEGFA RRAGD ENO1 PDK3 HMOX1 LDHA NR3C1 GPC3 DDIT4 PPFIA4 SIAH2 PGM1 TMEM45A SLC2A3 FAM162A DTNA SCARB1 GAPDH MIF GAA P4HA1 GPC4 ALDOC TPI1 RBPJ PGAM2 CCRN4L BNIP3L CAV1 GPI ISG20 TPST2
REACTOME_CDC6_ASSOCIATION_WITH_THE_ORC:ORIGIN_COMPLEX	0.0410156	-2.17	11	4	ORC1L ORC6L ORC5L E2F1
BIOCARTA_ATM_PATHWAY	0.0464217	-2.17	20	7	CHEK2 GADD45A MDM2 ABL1 MRE11A ATM CDKN1A
REACTOME_REPAIR_SYNTHESIS_OF_PATCH_27_30_BASES_LONG_BY_DNA_POLYMERASE	0.042471	-2.21	15	9	RFC4 RFC3 RPA1 POLE2 RFC1 RPA3 POLD1 RPA2 RFC2
REACTOME_FANCONI_ANEMIA_PATHWAY	0.0344168	-2.22	17	6	UBE2T FANCG FANCE FANCI PALB2 FANCB
REACTOME_PHOSPHORYLATION_OF_THE_APC	0.0390071	-2.22	17	5	PLK1 CDC2 ANAPC11 ANAPC10 ANAPC5
REACTOME_E2F_ENABLED_INHIBITION_OF_PRE_REPLICATION_COMPLEX_FORMATION	0.0178891	-2.23	10	4	ORC1L ORC6L CDC2 ORC5L
REACTOME_PURINE_RIBONUCLEOSIDE_MONOPHOSPHATE_BIOSYNTHESIS	0.0309654	-2.23	11	9	PFAS PPAT GMPS ADSS ADSL PAICS IMPDH2 IMPDH1 GART
KEGG_GALACTOSE_METABOLISM	0.0462633	-2.26	26	8	HK2 PFKP G6PC2 B4GALT1 PGM1 GLB1 GLA GAA
BIOCARTA_AKAP13_PATHWAY	0.0201465	-2.27	12	3	LPAR3 PRKACB GNA13
REACTOME_ZINC_INFLUX_INTO_CELLS_BY_THE_SLC39_GENES_FAMILY	0.0248566	-2.28	10	7	SLC39A14 SLC39A10 SLC39A8 SLC39A4 SLC39A5 SLC39A3 SLC39A7
REACTOME_TRANSPORT_OF_MATURE_MRNA_DERIVED_FROM_AN_INTRON_CONTAINING_TRANSCRIPT	0.0466321	-2.28	51	13	NUP85 NUP160 NUP210 RNPS1 NUP35 AAAS MAGOH NUP88 NUP37 SFRS4 POM121 THOC4 SFRS11
REACTOME_PYRUVATE_METABOLISM	0.034296	-2.29	18	6	PDHX PDK1 PDK3 LDHA DLAT SLC16A3
REACTOME_FORMATION_OF_A_POOL_OF_FREE_40S_SUBUNITS	0.0488599	-2.3	95	21	RPL10 RPS24 RPS7 RPL29 RPS15 RPS21 RPL10A EIF3B RPL37A RPS26 RPL32 RPS14 EIF3A RPL41 RPL36A EIF3I RPL26 EIF1AX EIF3J RPL28 RPS28
REACTOME_TRANSMEMBRANE_TRANSPORT_OF_SMALL_MOLECULES	0.0472674	-2.31	218	39	SLC43A1 HK2 NUP85 SLC2A1 NUP160 SLC7A1 SLC1A5 SLC39A14 SLC37A4 SLC39A10 SLC39A8 NUP210 SLC9A2 NUP35 AAAS SLC16A3 SLC2A3 SLC11A2 SLC13A3 NUP88 SLC1A1 SLC5A7 SLC13A2 SLC29A1 NUP37 SLC2A9 SLC12A4 SLC10A6 SLC26A1 SLC2A2 SLC28A1 SLC31A1 SLC2A12 SLC39A4 POM121 SLC7A11 SLC2A7 SLC6A9 SLC12A3
BIOCARTA_P53_PATHWAY	0.0287253	-2.33	16	9	GADD45A CDK4 E2F1 MDM2 APAF1 ATM CDK2 CDKN1A PCNA
REACTOME_TRANSCRIPTION_COUPLED_NER	0.044484	-2.33	44	16	RFC4 RFC3 XAB2 RPA1 POLE2 POLR2H RFC1 RPA3 POLR2K POLD1 CCNH RPA2 RFC2 MNAT1 GTF2H3 POLR2G
KEGG_STEROID_BIOSYNTHESIS	0.0167286	-2.34	17	5	DHCR24 FDFT1 EBP CEL LIPA
REACTOME_FORMATION_OF_THE_TERNARY_COMPLEX_AND_SUBSEQUENTLY_THE_43S_COMPLEX	0.0329489	-2.35	49	12	RPS24 RPS7 RPS15 RPS21 EIF3B RPS26 RPS14 EIF3A EIF3I EIF1AX EIF3J RPS28
KEGG_FRUCTOSE_AND_MANNOSE_METABOLISM	0.045208	-2.35	34	10	HK2 PFKFB4 PFKFB3 SORD PFKP MTMR6 MPI ALDOC TPI1 PMM2
KEGG_BIOSYNTHESIS_OF_UNSATURATED_FATTY_ACIDS	0.0209059	-2.36	22	6	FADS1 SCD ELOVL5 ELOVL6 FADS2 ACOX3
KEGG_HEDGEHOG_SIGNALING_PATHWAY	0.0393836	-2.37	56	9	BMP6 WNT4 WNT10B WNT9A GLI2 PRKACB WNT10A PRKX WNT7A
KEGG_HOMOLOGOUS_RECOMBINATION	0.0294118	-2.39	28	12	RAD54L EME1 XRCC3 RAD51L1 RPA1 RAD51C RAD54B RPA3 POLD1 RPA2 MRE11A SSBP1
REACTOME_PYRUVATE_METABOLISM_AND_TCA_CYCLE	0.0390492	-2.39	36	14	PDHX PDK1 PDK3 LDHA DLAT SLC16A3 SUCLG2 NNT CS OGDH SUCLA2 FH PDHA1 SDHD
REACTOME_TRNA_AMINOACYLATION	0.037037	-2.4	40	15	TARS2 YARS DARS PARS2 EEF1E1 QARS IARS2 NARS2 IARS YARS2 RARS EARS2 LARS TARS KARS
REACTOME_E2F_TRANSCRIPTIONAL_TARGETS_AT_G1_S	0.0233393	-2.41	22	11	ORC1L TYMS CDT1 CDC2 DHFR E2F1 CDC6 PCNA FBXO5 RRM2 TK2
REACTOME_PYRIMIDINE_METABOLISM	0.0131332	-2.42	22	11	NT5M TYMS TK1 UCK2 DHODH DPYD CDA UMPS NT5C TK2 DCK
KEGG_NON_HOMOLOGOUS_END_JOINING	0.00750469	-2.45	14	6	FEN1 DNTT POLL XRCC5 MRE11A DCLRE1C
REACTOME_GLOBAL_GENOMIC_NER	0.0213523	-2.45	33	14	RFC4 RFC3 RPA1 POLE2 RFC1 RPA3 DDB2 POLD1 CCNH RPA2 RFC2 MNAT1 XPC GTF2H3
REACTOME_GLUCOSE_METABOLISM	0.0422297	-2.45	56	22	PGK1 GBE1 GYG1 PFKFB4 PFKFB3 PHKA1 PFKP ENO1 PYGL PGM1 ALDOC PCK2 TPI1 PGAM2 GPI ENO2 PGAM1 ENO3 GYS2 GOT2 ALDOA SLC25A11
BIOCARTA_FEEDER_PATHWAY	0.00915751	-2.46	9	4	PYGL PGM1 MPI TPI1
REACTOME_VITAMIN_B5_(PANTOTHENATE)_METABOLISM	0.0134875	-2.49	11	4	FASN PANK1 COASY AASDHPPT
KEGG_MISMATCH_REPAIR	0.0216998	-2.49	23	13	RFC4 RFC3 RPA1 MSH6 RFC1 RPA3 MLH3 POLD1 RPA2 RFC2 SSBP1 EXO1 PCNA
REACTOME_LAGGING_STRAND_SYNTHESIS	0.00905797	-2.5	20	10	FEN1 RFC4 RFC3 PRIM1 RPA1 RFC1 RPA3 POLD1 RPA2 RFC2
BIOCARTA_MCM_PATHWAY	0.0147874	-2.52	18	10	ORC1L CDT1 ORC6L ORC5L MCM2 CDK2 MCM6 MCM3 CDKN1B CDC6
REACTOME_NUCLEOTIDE_EXCISION_REPAIR	0.0338983	-2.52	49	18	RFC4 RFC3 XAB2 RPA1 POLE2 POLR2H RFC1 RPA3 POLR2K DDB2 POLD1 CCNH RPA2 RFC2 MNAT1 XPC GTF2H3 POLR2G
HALLMARK_GLYCOLYSIS	0.00718563	-2.58	200	66	HK2 SAP30 STC1 PGK1 CLDN3 HMMR DPYSL4 SLC37A4 ERO1L EGLN3 CTH EGFR PFKP STC2 VEGFA RRAGD ENO1 B4GALT1 CLDN9 PDK3 PYGL LDHA GPC3 DDIT4 PPFIA4 SLC16A3 FAM162A PLOD2 FKBP4 MIOX MIF PRPS1 CYB5A MPI P4HA1 POLR3K SRD5A3 GPC4 DEPDC1 NANP TPI1 PMM2 HOMER1 GAL3ST1 PGAM2 ME1 PLOD1 ISG20 SDC3 GALE RARS NOL3 ENO2 P4HA2 ADORA2B PPP2CB PGAM1 CHST6 B3GAT3 GYS2 LDHC DSC2 GOT2 QSOX1 ABCB6 ALDOA
KEGG_GLYCOLYSIS_GLUCONEOGENESIS	0.0102564	-2.6	62	23	HK2 ALDH1A3 ADH1C PGK1 ALDH1B1 PFKP G6PC2 ENO1 LDHA DLAT PGM1 ALDOC PCK2 TPI1 PGAM2 GPI PDHA1 ENO2 PGAM1 ENO3 LDHC LDHAL6B ALDOA
KEGG_AMINO_SUGAR_AND_NUCLEOTIDE_SUGAR_METABOLISM	0.0175131	-2.6	44	13	UAP1 HK2 GNPNAT1 PGM3 CMAS NANS PGM1 MPI NANP PMM2 GPI GALE GMDS
KEGG_PURINE_METABOLISM	0.0251479	-2.6	159	23	POLE4 PFAS NT5M POLR1E PRIM1 NP PPAT POLE3 ENPP3 PRPS2 POLR3F POLE2 RRM1 NPR1 POLR2H ENPP1 GMPS PDE6B NME1-NME2 POLR1A POLR2K ADSS PRPS1
REACTOME_TRANSPORT_OF_THE_SLBP_INDEPENDENT_MATURE_MRNA	0.0127042	-2.65	32	9	NUP85 NUP160 NUP210 NUP35 AAAS NUP88 NUP37 POM121 THOC4
REACTOME_INFLUENZA_LIFE_CYCLE	0.021309	-2.66	137	21	NUP85 NUP160 RPL10 RPS24 NUP210 RPS7 RPL29 RPS15 RPS21 NUP35 AAAS RPL10A RPL37A RPS26 POLR2H RPL32 RPS14 NUP88 POLR2K RPL41 RPL36A
KEGG_NUCLEOTIDE_EXCISION_REPAIR	0.0172712	-2.68	44	18	POLE4 RFC4 RFC3 POLE3 RPA1 RAD23A POLE2 RBX1 RFC1 RPA3 DDB2 POLD1 CCNH RPA2 RFC2 MNAT1 XPC GTF2H3
REACTOME_VPR_MEDIATED_NUCLEAR_IMPORT_OF_PICS	0.00826446	-2.71	31	7	NUP85 NUP160 NUP210 NUP35 AAAS NUP88 NUP37
REACTOME_REGULATION_OF_GLUCOKINASE_BY_GLUCOKINASE_REGULATORY_PROTEIN	0.008726	-2.71	29	7	NUP85 NUP160 NUP210 NUP35 AAAS NUP88 NUP37
REACTOME_GLYCOLYSIS	0.00188324	-2.77	22	13	PGK1 PFKFB4 PFKFB3 PFKP ENO1 ALDOC TPI1 PGAM2 GPI ENO2 PGAM1 ENO3 ALDOA
REACTOME_NEP_NS2_INTERACTS_WITH_THE_CELLULAR_EXPORT_MACHINERY	0.0109091	-2.77	29	7	NUP85 NUP160 NUP210 NUP35 AAAS NUP88 NUP37
REACTOME_CYCLIN_A1_ASSOCIATED_EVENTS_DURING_G2_M_TRANSITION	0.00371747	-2.78	15	8	PLK1 CCNB2 CCNA2 CDC2 PKMYT1 CDC25C CCNH MNAT1
REACTOME_LOSS_OF_NLP_FROM_MITOTIC_CENTROSOMES	0.00647249	-2.78	62	23	PLK1 CP110 CENPJ TUBB NEK2 CDC2 FGFR1OP CKAP5 SFI1 PLK4 TUBA1A CEP78 CEP250 AZI1 CEP72 NDE1 CEP290 CDK5RAP2 TUBA4A CEP57 SSNA1 ODF2 CEP152
REACTOME_NUCLEAR_IMPORT_OF_REV_PROTEIN	0.00909091	-2.78	30	7	NUP85 NUP160 NUP210 NUP35 AAAS NUP88 NUP37
REACTOME_CENTROSOME_MATURATION	0.00833333	-2.81	72	24	PLK1 CP110 CENPJ TUBB NEK2 CDC2 FGFR1OP CKAP5 SFI1 PLK4 TUBA1A TUBGCP5 CEP78 CEP250 AZI1 CEP72 NDE1 CEP290 CDK5RAP2 TUBA4A CEP57 SSNA1 ODF2 CEP152
REACTOME_TRANSPORT_OF_RIBONUCLEOPROTEINS_INTO_THE_HOST_NUCLEUS	0.001	-2.82	29	7	NUP85 NUP160 NUP210 NUP35 AAAS NUP88 NUP37
REACTOME_DNA_STRAND_ELONGATION	0.00531915	-2.82	31	15	FEN1 RFC4 RFC3 PRIM1 RPA1 GINS4 RFC1 RPA3 MCM2 POLD1 RPA2 RFC2 MCM6 MCM3 PCNA
REACTOME_LATE_PHASE_OF_HIV_LIFE_CYCLE	0.0130293	-2.83	90	22	NUP85 NUP160 RNMT NUP210 RDBP NUP35 AAAS RANBP1 POLR2H TAF4B SSRP1 NUP88 POLR2K NUP37 CCNH MNAT1 TAF5 TCEB2 GTF2H3 POM121 POLR2G TAF9
REACTOME_PROCESSING_OF_CAPPED_INTRON_CONTAINING_PRE_MRNA	0.0136986	-2.83	138	30	NUP85 NUP160 SNRNP40 SF3A2 METTL3 NUP210 SNRPB RNPS1 SNRPD1 NUP35 AAAS LSM2 MAGOH NHP2L1 POLR2H SLBP SF3A3 CSTF3 NUP88 POLR2K SNRPF NUP37 SNRPA SFRS4 CSTF2 CPSF3 SNRPA1 POM121 POLR2G THOC4
REACTOME_REV_MEDIATED_NUCLEAR_EXPORT_OF_HIV1_RNA	0.00173913	-2.87	31	8	NUP85 NUP160 NUP210 NUP35 AAAS RANBP1 NUP88 NUP37
REACTOME_EXTENSION_OF_TELOMERES	0.0035524	-2.89	28	15	FEN1 RFC4 RFC3 PRIM1 RPA1 POLE2 RFC1 RPA3 POLD1 NHP2 RPA2 RFC2 RUVBL2 TERT PCNA
REACTOME_E2F_MEDIATED_REGULATION_OF_DNA_REPLICATION	0.00356506	-2.92	33	9	ORC1L PRIM1 TYMS CDT1 ORC6L CDC2 DHFR ORC5L E2F1
REACTOME_HIV_LIFE_CYCLE	0.00471698	-2.95	103	24	NUP85 FEN1 NUP160 RNMT NUP210 RDBP NUP35 AAAS RANBP1 POLR2H TAF4B SSRP1 NUP88 POLR2K XRCC5 NUP37 CCNH MNAT1 TAF5 TCEB2 GTF2H3 POM121 POLR2G TAF9
KEGG_BASE_EXCISION_REPAIR	0.005291	-2.96	35	12	POLE4 FEN1 PARP1 PARP2 POLE3 APEX2 POLE2 POLL NEIL3 NEIL2 NTHL1 POLD1
REACTOME_GENE_EXPRESSION	0.00268817	-3	425	87	NUP85 NUP160 SNRNP40 SF3A2 RNMT METTL3 RPL10 RPS24 NUP210 RPS7 RDBP SNRPB RPL29 TARS2 RPS15 RNPS1 RPS21 NR2C2AP SNRPD1 NUP35 NR3C1 YARS AAAS RPL10A LSM2 MAGOH EIF3B NHP2L1 RPL37A RPS26 POLR2H TAF4B RPL32 NOTCH1 EIF5B SSRP1 DARS RPS14 EIF3A SLBP SF3A3 CSTF3 NUP88 POLR2K RARA PARS2 RPL41 RPL36A EEF1E1 SNRPF QARS EIF4EBP1 IARS2 NARS2 EIF3I NUP37 IARS CCNH NR0B2 MED31 RBPJ RPL26 KAT2A SNRPA SFRS4 MNA…
REACTOME_GLUCONEOGENESIS	0.00176056	-3.03	31	15	PGK1 PFKFB4 PFKFB3 ENO1 ALDOC PCK2 TPI1 PGAM2 GPI ENO2 PGAM1 ENO3 GOT2 ALDOA SLC25A11
REACTOME_METABLISM_OF_NUCLEOTIDES	0.00647249	-3.08	71	29	PFAS NT5M TYMS NP PPAT TK1 RRM1 UCK2 GMPS GSR ADSS DHODH DPYD SLC29A1 APRT SLC28A1 ADSL CDA PAICS UMPS IMPDH2 NT5C RRM2B IMPDH1 NT5C2 RRM2 TK2 DCK GART
KEGG_PYRIMIDINE_METABOLISM	0.00160772	-3.14	98	19	POLE4 NT5M POLR1E PRIM1 TYMS NP POLE3 POLR3F TK1 POLE2 RRM1 UCK2 POLR2H NME1-NME2 POLR1A POLR2K DHODH DPYD POLR3K
HALLMARK_MYC_TARGETS_V1	0.001	-3.15	200	77	PRDX4 FBL RFC4 DDX21 PGK1 H2AFZ TYMS CCNA2 LSM7 POLE3 CDC20 PWP1 NOLC1 PRPS2 DEK PA2G4 KPNA2 RNPS1 CDK4 RRM1 SRM SNRPD1 LDHA LSM2 RANBP1 EIF3B PHB2 NDUFAB1 GSPT1 XPOT PSMD8 MCM2 PTGES3 VDAC3 HDGF HDAC2 NAP1L1 NOP16 CYC1 ODC1 VDAC1 HSPD1 DHX15 IARS EXOSC7 NHP2 SNRPA MYC RUVBL2 EIF1AX CSTF2 EIF3J SNRPA1 USP1 SSBP1 TCP1 CDK2 RRP9 C1QBP PSMA6 MCM6 TUFM IMPDH2 PCNA SSB HSPE1 GOT2 COX5A RSL1D1 KARS ILF…
REACTOME_ACTIVATION_OF_THE_PRE_REPLICATIVE_COMPLEX	0.001	-3.16	30	15	ORC1L PRIM1 CDT1 ORC6L RPA1 POLE2 MCM10 ORC5L RPA3 MCM2 RPA2 CDK2 MCM6 MCM3 CDC6
REACTOME_ACTIVATION_OF_ATR_IN_RESPONSE_TO_REPLICATION_STRESS	0.001	-3.17	37	17	RFC4 RFC3 ORC1L ORC6L RPA1 ATR MCM10 ORC5L RPA3 CDC25C MCM2 RPA2 RFC2 CDK2 MCM6 MCM3 CDC6
REACTOME_METABOLISM_OF_RNA	0.00326264	-3.26	96	38	NUP85 NUP160 EXOSC9 NUP210 SNRPB EXOSC8 SNRPD1 DCP2 NUP35 AAAS LSM2 PAN2 LSM4 EXOSC3 LSM5 PRMT5 DDX20 NUP88 GEMIN6 SNRPF SIP1 NUP37 EXOSC7 DDX6 EXOSC6 POM121 GEMIN4 CNOT1 CNOT6L EDC4 TGS1 NUP153 CNOT7 NCBP1 EIF4A1 PABPC1 SNUPN EXOSC2
KEGG_P53_SIGNALING_PATHWAY	0.001	-3.28	69	31	CHEK2 CCNB2 GADD45A PMAIP1 ATR CDC2 CDK4 PERP CCNG1 SHISA5 MDM2 DDB2 CDKN2A RFWD2 CCND2 APAF1 GADD45B CDK6 SESN2 ATM CDK2 LRDD CDKN1A TSC2 BBC3 RRM2B ZMAT3 CCND3 MDM4 CCNB1 RRM2
HALLMARK_MYC_TARGETS_V2	0.001	-3.28	58	26	HK2 PLK1 PES1 LAS1L NOLC1 MAP3K6 PA2G4 SORD CDK4 SRM PRMT3 PLK4 IMP4 SUPV3L1 NOP16 HSPD1 NIP7 PPAN MYC TFB2M PPRC1 RRP12 RRP9 WDR74 HSPE1 BYSL
REACTOME_SNRNP_ASSEMBLY	0.001	-3.31	50	16	NUP85 NUP160 NUP210 SNRPB SNRPD1 NUP35 AAAS PRMT5 DDX20 NUP88 GEMIN6 SNRPF SIP1 NUP37 POM121 GEMIN4
HALLMARK_G2M_CHECKPOINT	0.001	-3.35	200	58	AURKB SAP30 PLK1 CCNB2 NUSAP1 CDKN3 SLC7A1 TRAIP RAD54L SUV39H1 HMMR KIF2C H2AFZ CCNF CCNA2 PDS5B DR1 HN1 CKS2 CDC20 SMC2 BCL3 NDC80 PTTG1 KATNA1 NOLC1 NEK2 GINS2 BUB1 KPNA2 EZH2 CDK4 SNRPD1 UCK2 STIL CHAF1A TNPO2 PRMT5 POLQ E2F1 EFNA5 HIRA TACC3 PLK4 GSPT1 CENPF MCM2 PRPF4B TGFB1 ODC1 ABL1 PURA NCL RACGAP1 RPA2 MYC MNAT1
REACTOME_G2_M_TRANSITION	0.001	-3.4	84	34	PLK1 CCNB2 CP110 CCNA2 CENPJ TUBB NEK2 CDC2 FGFR1OP PKMYT1 CKAP5 SFI1 PLK4 CDC25C TUBA1A TUBGCP5 CEP78 CCNH CEP250 AZI1 MNAT1 CEP72 NDE1 CEP290 CDK5RAP2 TUBA4A CEP57 SSNA1 ODF2 CEP152 CDC25B TSGA14 YWHAG CCNB1
REACTOME_GLUCOSE_TRANSPORT	0.001	-3.5	38	10	HK2 NUP85 SLC2A1 NUP160 SLC37A4 NUP210 NUP35 AAAS SLC2A3 NUP88
REACTOME_DNA_REPAIR	0.001	-3.52	104	34	UBE2T FEN1 FANCG RFC4 RFC3 FANCE MAD2L2 XAB2 RPA1 ATR POLE2 FANCI POLR2H PALB2 RFC1 RPA3 POLR2K FANCB ALKBH2 XRCC5 DDB2 NTHL1 POLD1 ALKBH3 CCNH RPA2 RFC2 MNAT1 MDC1 XPC MRE11A GTF2H3 ATM USP1
HALLMARK_MTORC1_SIGNALING	0.001	-3.6	200	58	HK2 DHCR24 FADS1 PLK1 SCD SLC2A1 ELOVL5 STC1 TRIB3 PGK1 UCHL5 EBP FAM129A SLC1A5 SLC37A4 PDAP1 CCNF GBE1 ERO1L ELOVL6 DDIT3 EGLN3 CTH RPA1 SORD PDK1 BUB1 GGA2 MTHFD2 ENO1 PSMD12 LDHA DDIT4 CTSC CACYBP DHFR CCNG1 PGM1 ASNS FADS2 SLC2A3 ACLY GMPS GSR PLOD2 SHMT2 GAPDH GLA PSMG1 MCM2 P4HA1 EEF1E1 PSMD13 CYB5B TPI1 HSPD1 MTHFD2L ITGB2
REACTOME_G2_M_CHECKPOINTS	0.001	-3.72	43	21	CHEK2 CCNB2 RFC4 RFC3 ORC1L ORC6L RPA1 ATR CDC2 MCM10 ORC5L RPA3 CDC25C MCM2 RPA2 RFC2 ATM CDK2 MCM6 MCM3 CDC6
KEGG_DNA_REPLICATION	0.001	-3.76	36	21	POLE4 FEN1 RFC4 RFC3 PRIM1 POLE3 RNASEH2A RPA1 POLE2 RFC1 RPA3 RNASEH1 MCM2 POLD1 RPA2 RFC2 SSBP1 RNASEH2B MCM6 MCM3 PCNA
REACTOME_METABOLISM_OF_CARBOHYDRATES	0.001	-3.78	119	42	HK2 NUP85 SLC2A1 NUP160 PGK1 SLC37A4 GBE1 GYG1 PFKFB4 NUP210 PFKFB3 PRPS2 PHKA1 PFKP ENO1 PYGL NUP35 PGD AAAS RPIA PGM1 SLC2A3 TKT NUP88 PRPS1 ALDOC PCK2 TPI1 NUP37 PGAM2 SLC2A2 GPI POM121 GALE ENO2 PGAM1 ENO3 GYS2 MGAM GOT2 ALDOA NUP153
REACTOME_MITOTIC_M_M_G1_PHASES	0.001	-3.89	157	58	AURKB CENPN NUP85 PLK1 NUP160 CCDC99 KIF2C ZWILCH ORC1L CENPQ CENPP SPC24 CDT1 CDC20 ORC6L NDC80 CENPL ITGB3BP NUF2 BUB1 PSMD12 CKAP5 ERCC6L ORC5L DSN1 E2F1 CDCA8 CENPF KNTC1 PSMD8 MCM2 GORASP1 SMC3 PSMD13 BUB1B SPC25 ZWINT NUP37 CENPI CENPK CENPT MIS12 PPP2R5D NDE1 GMNN PSMA3 NDEL1 PSMB10 PSMA6 MCM6 PPP1CC SGOL1 MCM3 NUDC PPP2CB PSMA5 CDC6 CASC5
KEGG_CELL_CYCLE	0.001	-4.02	128	46	CHEK2 PLK1 CCNB2 ORC1L GADD45A CCNA2 CDC20 MAD2L2 ORC6L PTTG1 ATR CDC2 BUB1 CDK4 PKMYT1 RBX1 ANAPC11 ORC5L E2F1 CDC25C MCM2 TGFB1 SMC3 BUB1B HDAC2 MDM2 TFDP2 ABL1 CDKN2A CCNH MYC CCND2 ANAPC10 GADD45B CDK6 ATM ANAPC5 E2F4 CDK2 MCM6 CDKN1A MCM3 CDC14B CDKN1B CDC6 PCNA
HALLMARK_ANDROGEN_RESPONSE	0.001	-4.49	101	41	TMPRSS2 AZGP1 ABHD2 UAP1 CENPN DHCR24 MAK STK39 KLK3 FADS1 SCD ABCC4 ALDH1A3 ELOVL5 ZMIZ1 INPP4B HERC3 PGM3 DBI BMPR1B SPCS3 IQGAP2 PA2G4 SORD SPDEF B4GALT1 CAMKK2 GSR ELK4 MAF NKX3-1 SRF SGK1 XRCC5 MYL12A FKBP5 STEAP4 RPS6KA3 SAT1 RRP12 CDK6
REACTOME_MITOTIC_PROMETAPHASE	0.001	-4.58	92	40	AURKB CENPN NUP85 PLK1 NUP160 CCDC99 KIF2C ZWILCH CENPQ CENPP SPC24 CDC20 NDC80 CENPL ITGB3BP NUF2 BUB1 CKAP5 ERCC6L DSN1 CDCA8 CENPF KNTC1 SMC3 BUB1B SPC25 ZWINT NUP37 CENPI CENPK CENPT MIS12 PPP2R5D NDE1 NDEL1 PPP1CC SGOL1 NUDC PPP2CB CASC5
HALLMARK_E2F_TARGETS	0.001	-5.16	200	77	POLE4 UBE2T AURKB DLGAP5 CHEK2 PLK1 CCNB2 PRDX4 CDKN3 GINS3 RFC3 SUV39H1 HMMR KIF2C CDCA3 TRIP13 ASF1B H2AFZ NCAPD2 PDS5B LYAR HN1 SPC24 CKS2 RNASEH2A CDC20 PTTG1 TUBB UBR7 NOLC1 DEK RPA1 SNRPB EXOSC8 PA2G4 RAD51C GINS4 KPNA2 MTHFD2 EZH2 CDK4 SPAG5 PNN DIAPH3 TK1 RANBP1 PAN2 TIPIN E2F8 RFC1 RPA3 SSRP1 DNMT1 SLBP CDCA8 TACC3 PLK4 GSPT1 PRPS1 RAD51AP1 MCM2 SMC3 BUB1B PPP1R8 SPC25 DEPDC1 NAP1L1 MXD3…
REACTOME_CELL_CYCLE_MITOTIC	0.001	-5.69	306	109	AURKB CENPN NUP85 PLK1 CCNB2 FEN1 NUP160 RFC4 RFC3 CP110 CCDC99 KIF2C ZWILCH ORC1L PRIM1 TYMS CCNA2 CENPQ CENPP SPC24 CDT1 CDC20 ORC6L NDC80 PTTG1 CENPJ TUBB NEK2 CENPL RPA1 CDC2 ITGB3BP NUF2 BUB1 GINS4 CDK4 FGFR1OP PKMYT1 POLE2 PSMD12 MCM10 DHFR ANAPC11 CKAP5 RFC1 ERCC6L ORC5L RPA3 SFI1 DSN1 E2F1 CDCA8 PLK4 CENPF CDC25C KNTC1 PSMD8 MCM2 GORASP1 SMC3 PSMD13 BUB1B SPC25 TUBA1A ZWINT TUBGCP5 CEP78 …

## Sheet: Data 4D
Supplementary Data 4D: Pathway enrichment analysis of Enza resistant vs Enza sensitive phenotypes (estimated from null model) at p 0.05
Pathways	p	NES	Number of genes	Number of leading edge genes	Leading edge genes
HALLMARK_E2F_TARGETS	0.001	4.16	200	64	CHEK2 UBE2T ASF1B POLE4 DLGAP5 RPA1 RFC3 NOLC1 MCM5 DEPDC1 SUV39H1 MCM3 POP7 PA2G4 CDC20 DEK H2AFZ EZH2 PLK4 TIPIN CDCA3 CDKN3 EXOSC8 XRCC6 AURKB SHMT1 EED RANBP1 LYAR PHF5A SPC25 PRKDC PNN CDKN2A NUP153 RNASEH2A MCM2 CENPE GINS4 SPAG5 CENPM TP53 TUBB PRDX4 MTHFD2 NAP1L1 DNMT1 UBR7 SSRP1 MRE11A RPA3 MYC PRIM2 SLBP HMGB2 CDKN2C SMC6 BUB1B NOP56 PTTG1 BIRC5 MCM6 KPNA2 RFC2
KEGG_GLUTATHIONE_METABOLISM	0.001	3.79	50	15	GSTA4 GSTA2 MGST3 PGD GCLM GSTT1 GSTA3 MGST1 GSR RRM2B LAP3 RRM1 IDH1 OPLAH SRM
REACTOME_BIOLOGICAL_OXIDATIONS	0.0016	3.54	127	10	GSTA4 GSTA2 MGST3 TBXAS1 UGT1A6 GCLM CYP3A4 GSTA3 ADH4 MGST1
KEGG_METABOLISM_OF_XENOBIOTICS_BY_CYTOCHROME_P450	0.001	3.38	70	11	GSTA4 EPHX1 GSTA2 ALDH3A1 MGST3 UGT1A6 GSTT1 CYP3A4 GSTA3 ADH4 MGST1
REACTOME_PHASE_II_CONJUGATION	0.001	3.35	60	7	GSTA4 GSTA2 MGST3 UGT1A6 GCLM GSTA3 MGST1
REACTOME_G2_M_CHECKPOINTS	0.0034	3.3	43	12	CHEK2 RPA1 RFC3 MCM5 CDC2 MCM3 ORC1L ORC6L MCM10 RFC4 MCM2 ATR
REACTOME_GENE_EXPRESSION	0.001	3.24	425	127	SNRNP40 RDBP PPARG RPL10A NUP43 ESRRG TARS2 NHP2L1 NUP160 NR4A2 POLR2G NOTCH1 POLR2F RPL13 EIF3D GTF2H4 UPF3B RPS3A LSM2 EIF2S3 EIF2B3 MAGOH CPSF3 QARS AAAS EIF3K PPARA NR2C2AP RPS27 DARS2 PHF5A NUP54 RPL24 TARS RPL29 FARS2 RPL10 NUP153 EPRS RPL26 EIF3A RXRA NR3C2 GTF2H3 RPL14 PARS2 CCNH EEF1E1 RPL35A RNPS1 NUP35 RBMX YARS2 RPS18 EIF4B EIF3J SARS TCEA1 RPL7A TAF9 NR1D2 TAF4B SFRS7 RPS15A SF3A2 NO…
REACTOME_GLUTATHIONE_CONJUGATION	0.001	3.18	17	6	GSTA4 GSTA2 MGST3 GCLM GSTA3 MGST1
KEGG_P53_SIGNALING_PATHWAY	0.0016	3.17	69	26	CHEK2 PMAIP1 SESN3 GADD45A CDC2 CDK6 CCND3 CCNG2 RRM2B CDKN2A CASP3 PERP ATR TP53 CCNG1 BBC3 TP73 IGFBP3 TSC2 SESN2 CYCS CDK2 RRM2 EI24 LRDD CCNB1
REACTOME_METABLISM_OF_NUCLEOTIDES	0.0062	3.13	71	15	PFAS UCK2 IMPDH2 ADSL PPAT ADSS GSR RRM2B RRM1 CAD TYMS NP DTYMK GMPS DCTD
REACTOME_ACTIVATION_OF_THE_PRE_REPLICATIVE_COMPLEX	0.0017	3.03	30	15	RPA1 MCM5 MCM3 PRIM1 ORC1L ORC6L MCM10 CDT1 MCM2 RPA3 PRIM2 MCM6 CDK2 POLA1 MCM8
KEGG_HEDGEHOG_SIGNALING_PATHWAY	0.0065	2.97	56	7	BMP6 WNT10B GAS1 RAB23 BMP4 WNT6 ZIC2
HALLMARK_MYC_TARGETS_V2	0.0043	2.92	58	22	TFB2M NOLC1 MCM5 HSPE1 PES1 PA2G4 PLK4 PRMT3 LAS1L BYSL NOP16 SORD SRM RRP12 MYC NOP56 HSPD1 WDR43 CBX3 RRP9 IPO4 PPAN
HALLMARK_MYC_TARGETS_V1	0.0072	2.91	200	70	DDX21 PWP1 LSM7 MRPL9 NOLC1 IMPDH2 PHB2 MCM5 HSPE1 PRPS2 FBL CCNA2 PA2G4 CDC20 MRPS18B ILF2 DEK HDGF H2AFZ EIF3D CCT3 LSM2 XRCC6 ABCE1 RUVBL2 RFC4 RANBP1 EPRS RRM1 CAD MCM2 RPL14 NOP16 RNPS1 TYMS POLE3 SRM DHX15 EIF3J CYC1 APEX1 C1QBP PRDX4 NAP1L1 G3BP1 MRPL23 HSP90AB1 MYC SNRPD3 EIF3B TRIM28 TUFM XPOT SNRPD1 NOP56 HSPD1 MCM6 KPNA2 CBX3 CCT2 RRP9 HNRNPA1 HNRNPU TOMM70A NDUFAB1 RPS5 PTGES3 PSMA6 T…
KEGG_DRUG_METABOLISM_CYTOCHROME_P450	0.0081	2.89	72	10	GSTA4 GSTA2 ALDH3A1 MGST3 UGT1A6 GSTT1 CYP3A4 GSTA3 ADH4 MGST1
REACTOME_ACTIVATION_OF_ATR_IN_RESPONSE_TO_REPLICATION_STRESS	0.0034	2.84	37	13	RPA1 RFC3 MCM5 MCM3 ORC1L ORC6L MCM10 RFC4 MCM2 ATR RPA3 MCM6 RFC2
KEGG_PURINE_METABOLISM	0.0188	2.79	159	31	PFAS POLR3C POLE4 IMPDH2 ADSL PRPS2 POLR1E POLR2G POLR2F PRIM1 PPAT ADSS POLR3F FHIT RRM2B ADCY1 RRM1 NME7 POLE3 NP ADCY3 POLR3B PAPSS1 GMPS PRIM2 POLR3K ENPP1 NME1-NME2 PRHOXNB NME5 PKLR
REACTOME_PURINE_METABOLISM	0.0069	2.72	30	6	PFAS IMPDH2 ADSL PPAT ADSS NP
REACTOME_FORMATION_OF_A_POOL_OF_FREE_40S_SUBUNITS	0.0032	2.71	95	32	RPL10A RPL13 EIF3D RPS3A EIF3K RPS27 RPL24 RPL29 RPL10 RPL26 EIF3A RPL14 RPL35A RPS18 EIF3J RPL7A RPS15A RPS24 RPL3 RPS13 EIF3B RPS21 EIF3F RPL23 RPS20 RPS7 RPL36 RPS28 EIF3G RPS5 RPL9 RPS15
HALLMARK_G2M_CHECKPOINT	0.0048	2.67	200	53	RAD54L UCK2 EFNA5 NOLC1 RPS6KA5 MCM5 SUV39H1 MCM3 CCNA2 NEK2 CDC20 POLQ H2AFZ EZH2 PLK4 NUSAP1 CASP8AP2 BCL3 DR1 CDKN3 DKC1 HIRA HSPA8 SAP30 AURKB ODF2 TRAIP PRPF4B E2F1 MCM2 CENPF CENPE RBL1 CHAF1A NCL G3BP1 SMC2 STIL MYC MNAT1 DTYMK NDC80 PRIM2 CDKN2C SNRPD1 PTTG1 CUL4A GINS2 PRMT5 BIRC5 MCM6 KPNA2
KEGG_DNA_REPLICATION	0.0134	2.66	36	17	POLE4 RPA1 RFC3 MCM5 MCM3 PRIM1 RFC4 RNASEH1 RNASEH2A MCM2 POLE3 FEN1 RNASEH2B RPA3 PRIM2 MCM6 RFC2
KEGG_SPLICEOSOME	0.0153	2.66	128	50	SNRNP40 PPIH THOC2 LSM7 NHP2L1 PLRG1 LSM2 HSPA8 MAGOH PRPF19 PPIE PHF5A THOC3 USP39 PQBP1 RBMX XAB2 LSM5 DHX15 SFRS7 SF3A2 SF3B14 SNRPD3 SNRPC SNRPD1 U2AF2 CDC40 PPIL1 HNRNPA1 HNRNPU SMNDC1 ISY1 BCAS2 SF3A3 SFRS4 SNW1 SF3B4 HSPA1B LSM8 WBP11 PRPF18 SNRPF LSM6 SF3B5 HNRNPA3 U2AF1 PRPF3 ACIN1 TCERG1 CDC5L
BIOCARTA_ATM_PATHWAY	0.0054	2.62	20	8	CHEK2 NFKB1 GADD45A TP53 JUN MRE11A NFKBIA TP73
HALLMARK_ADIPOGENESIS	0.0097	2.62	200	48	ELOVL6 MGST3 DNAJB9 SQRDL PPARG SAMM50 HADH GADD45A TOB1 SLC1A5 CHCHD10 PREB RETSAT FAH HIBCH TKT ACO2 SUCLG1 ME1 ATP5O TST BCL2L13 CCNG2 SLC5A6 MOSC2 NKIRAS1 QDPR AGPAT3 REEP5 PQLC3 IDH1 MRPL15 CYC1 GPAM IMMT RAB34 DDT SLC25A10 CS CDKN2C CAT BCL6 LTC4S GPX4 OBFC2A SLC25A1 COQ9 LPCAT3
KEGG_GLYCEROLIPID_METABOLISM	0.0117	2.62	49	20	PPAP2A ALDH3A2 GK ALDH9A1 ALDH1B1 CEL AGPAT3 GPAM AKR1A1 PPAP2C DGKQ DGAT2 AGPAT6 DGKZ PPAP2B GLA AWAT2 AGPAT4 LOC150763 DGKA
REACTOME_MITOTIC_PROMETAPHASE	0.0172	2.62	92	33	NUP43 NUP160 CENPL CDC20 CENPQ AURKB NUF2 CKAP5 RPS27 PMF1 SPC25 ITGB3BP DSN1 RANGAP1 CENPF CENPE CENPP CENPM CCDC99 ZWILCH PPP2R5A NDC80 PPP2CB SEH1L MIS12 BUB1B CENPH BIRC5 PPP2R5D KIF2C NUP133 CENPN ERCC6L
HALLMARK_FATTY_ACID_METABOLISM	0.0073	2.59	158	39	EPHX1 ALDH3A1 PRDX6 HADH ALDH3A2 HADHB ADSL ALDH9A1 ACSM3 RETSAT H2AFZ CEL HIBCH RAP1GDS1 ACO2 SUCLG1 ELOVL5 ME1 GRHPR PPARA FASN SUCLG2 IDH1 DHCR24 ACSL1 HAO2 APEX1 SDHD FH PDHA1 HMGCS2 HSDL2 OSTC BPHL SLC22A5 CCDC58 LTC4S ADH1C ACAT2
KEGG_BETA_ALANINE_METABOLISM	0.0084	2.58	22	6	ALDH3A2 ALDH9A1 ALDH1B1 HADHA HIBCH SRM
REACTOME_PURINE_RIBONUCLEOSIDE_MONOPHOSPHATE_BIOSYNTHESIS	0.001	2.55	11	5	PFAS IMPDH2 ADSL PPAT ADSS
BIOCARTA_MCM_PATHWAY	0.0088	2.54	18	6	MCM5 MCM3 ORC1L ORC6L CDT1 MCM2
HALLMARK_BILE_ACID_METABOLISM	0.013	2.54	112	17	BMP6 NPC1 HSD3B1 AMACR GNMT GCLM GC ISOC1 ALDH9A1 RETSAT HSD3B7 RXRA NR3C2 PEX6 IDH1 DHCR24 ACSL1
REACTOME_MITOCHONDRIAL_FATTY_ACID_BETA_OXIDATION	0.0036	2.52	10	4	HADH HADHB HADHA DCI
REACTOME_CELL_CYCLE_MITOTIC	0.0181	2.52	306	82	RPA1 RFC3 NUP43 MCM5 CDC2 PKMYT1 TUBGCP6 MCM3 CCNA2 CDK6 NEK2 NUP160 CENPL CDC20 CP110 ANAPC10 PLK4 PRIM1 DHFR SDCCAG8 CEP72 ORC1L CENPQ ORC6L MCM10 AURKB NUF2 ODF2 CCND3 CEP152 RFC4 CDT1 FGFR1OP CKAP5 RPS27 PMF1 SPC25 ITGB3BP E2F1 DSN1 RANGAP1 MCM2 CEP57 CCNH CENPF CENPE GINS4 CENPP TYMS AZI1 CENPM FEN1 CCDC99 TUBB ZWILCH PSMD10 PPP2R5A RPA3 PSME2 MNAT1 NDC80 CEP76 PPP2CB SEH1L PRIM2 MIS12 CENPJ…
KEGG_FATTY_ACID_METABOLISM	0.0184	2.51	42	12	HADH ALDH3A2 HADHB ALDH9A1 ALDH1B1 HADHA ADH4 PECI ACSL1 DCI ADH1C ACAT2
KEGG_LIMONENE_AND_PINENE_DEGRADATION	0.0136	2.49	10	5	ALDH3A2 ALDH9A1 ALDH1B1 HADHA NAT6
KEGG_ANTIGEN_PROCESSING_AND_PRESENTATION	0.0276	2.49	89	12	HLA-B NFYC TAP1 HLA-F CTSL1 HSPA8 HLA-A B2M TAP2 RFXAP HSP90AB1 PSME2
BIOCARTA_NFKB_PATHWAY	0.0125	2.48	23	9	NFKB1 MAP3K1 IKBKB TNFRSF1A FADD TNFRSF1B NFKBIA MAP3K7 TNF
REACTOME_REGULATION_OF_BETA_CELL_DEVELOPMENT	0.0281	2.48	114	41	RPL10A NOTCH1 RPL13 HES1 RPS3A RPS27 RPL24 RPL29 RPL10 RPL26 RPL14 RPL35A RPS18 RPL7A RPS15A RPS24 RPL3 RPS13 RPS21 RPL23 RPS20 RPS7 RPL36 PKLR RPS28 AKT3 NEUROG3 RPS5 RPL9 NR5A2 RPS15 SLC2A2 RPL7 RPL41 RPS11 RPS14 RPL37A RPL26L1 ONECUT1 RPL36A RPL39
KEGG_RIBOSOME	0.0332	2.47	88	28	RPL10A RPL13 RPS3A RPS27 RPL24 RPL29 RPL10 RPL26 RSL24D1 RPL14 RPL35A RPS18 RPL7A RPS15A RPS24 RPL3 RPS13 RPS21 RPL23 RPS20 RPS7 RPL36 RPS28 RPS5 RPL9 RPS15 RPL7 RPL36AL
REACTOME_E2F_MEDIATED_REGULATION_OF_DNA_REPLICATION	0.0203	2.46	33	17	CDC2 PRIM1 DHFR ORC1L ORC6L CDT1 E2F1 TYMS PRIM2 POLA1 RRM2 CCNB1 MCM8 TK2 ORC5L FBXO5 CDC6
KEGG_GLYOXYLATE_AND_DICARBOXYLATE_METABOLISM	0.0155	2.42	16	7	MTHFD1 ACO2 GRHPR HAO2 MTHFD2 MTHFD2L CS
BIOCARTA_ATRBRCA_PATHWAY	0.0173	2.42	21	8	FANCE CHEK2 FANCG ATR TP53 FANCD2 MRE11A TREX1
REACTOME_TRANSLATION	0.0267	2.42	120	36	RPL10A RPL13 EIF3D RPS3A EIF2S3 EIF2B3 EIF3K RPS27 RPL24 RPL29 RPL10 RPL26 EIF3A RPL14 RPL35A RPS18 EIF4B EIF3J RPL7A RPS15A RPS24 RPL3 RPS13 EIF3B RPS21 EIF3F RPL23 RPS20 GSPT2 RPS7 RPL36 RPS28 EIF3G RPS5 EEF1G RPL9
REACTOME_TRIACYLGLYCERIDE_BIOSYNTHESIS	0.0132	2.41	14	6	PPAP2A GK FASN AGPAT3 GPAM PPAP2C
BIOCARTA_CASPASE_PATHWAY	0.021	2.41	23	11	PARP1 CASP6 DFFB CASP3 PRF1 XIAP LMNB2 LMNA CASP4 CYCS GZMB
REACTOME_FORMATION_OF_THE_TERNARY_COMPLEX_AND_SUBSEQUENTLY_THE_43S_COMPLEX	0.0395	2.41	49	20	EIF3D RPS3A EIF2S3 EIF3K RPS27 EIF3A RPS18 EIF3J RPS15A RPS24 RPS13 EIF3B RPS21 EIF3F RPS20 RPS7 RPS28 EIF3G RPS5 RPS15
BIOCARTA_DEATH_PATHWAY	0.0273	2.38	33	10	NFKB1 GAS2 CASP6 DFFB CASP3 XIAP FADD LMNA NFKBIA TNFRSF25
KEGG_TGF_BETA_SIGNALING_PATHWAY	0.0379	2.37	86	4	BMP6 GDF7 THBS3 RBX1
REACTOME_RETROGRADE_NEUROTROPHIN_SIGNALLING	0.0276	2.35	12	3	SH3GL2 DNAL4 CLTA
REACTOME_INFLUENZA_LIFE_CYCLE	0.0481	2.34	137	33	RPL10A NUP43 NUP160 POLR2G POLR2F RPL13 RPS3A AAAS RPS27 NUP54 RPL24 RPL29 RPL10 NUP153 RPL26 RPL14 RPL35A NUP35 RPS18 RPL7A CLTA RPS15A RPS24 RPL3 RPS13 SEH1L RPS21 RPL23 RPS20 RPS7 RPL36 RPS28 NUP133
REACTOME_E2F_TRANSCRIPTIONAL_TARGETS_AT_G1_S	0.0228	2.33	22	6	CDC2 DHFR ORC1L CDT1 E2F1 TYMS
REACTOME_TRNA_AMINOACYLATION	0.031	2.32	40	15	TARS2 QARS DARS2 TARS FARS2 EPRS PARS2 EEF1E1 YARS2 SARS YARS LARS MARS GARS IARS
REACTOME_FANCONI_ANEMIA_PATHWAY	0.0219	2.31	17	6	FANCE UBE2T FANCG PALB2 FANCI FANCD2
REACTOME_GTP_HYDROLYSIS_AND_JOINING_OF_THE_60S_RIBOSOMAL_SUBUNIT	0.0397	2.29	106	34	RPL10A RPL13 EIF3D RPS3A EIF2S3 EIF3K RPS27 RPL24 RPL29 RPL10 RPL26 EIF3A RPL14 RPL35A RPS18 EIF4B EIF3J RPL7A RPS15A RPS24 RPL3 RPS13 EIF3B RPS21 EIF3F RPL23 RPS20 RPS7 RPL36 RPS28 EIF3G RPS5 RPL9 RPS15
REACTOME_PEPTIDE_CHAIN_ELONGATION	0.0459	2.29	84	33	RPL10A RPL13 RPS3A RPS27 RPL24 RPL29 RPL10 RPL26 RPL14 RPL35A RPS18 RPL7A RPS15A RPS24 RPL3 RPS13 RPS21 RPL23 RPS20 RPS7 RPL36 RPS28 RPS5 RPL9 RPS15 RPL7 RPL41 RPS11 RPS14 RPL37A RPL26L1 RPL36A RPL39
REACTOME_UNWINDING_OF_DNA	0.0229	2.28	11	5	MCM5 MCM3 MCM2 GINS4 MCM6
HALLMARK_UV_RESPONSE_UP	0.0319	2.28	158	36	EPHX1 POLG2 RHOB DDX21 TAP1 CREG1 SQSTM1 HLA-F FGF18 HMOX1 ASNS PPAT EIF2S3 CCND3 JUNB RFC4 TST TARS SIGMAR1 CASP3 ATF3 MSX1 FKBP4 BTG2 CYB5R1 POLE3 FEN1 RASGRP1 MRPL23 NKX2-5 CLCN2 GGH CEBPG PARP2 NFKBIA CXCL2
BIOCARTA_G2_PATHWAY	0.0396	2.2	24	6	CHEK2 GADD45A CDC2 PRKDC ATR TP53
BIOCARTA_41BB_PATHWAY	0.0401	2.18	17	6	NFKB1 MAP3K1 IKBKB JUN MAP4K5 NFKBIA
REACTOME_DNA_REPAIR	0.048	2.18	104	28	FANCE UBE2T RPA1 RFC3 FANCG POLR2G POLR2F GTF2H4 XRCC6 PALB2 RFC4 MUTYH PRKDC FANCI GTF2H3 CCNH ALKBH3 ATR XAB2 OGG1 FEN1 APEX1 FANCD2 TCEA1 MRE11A RPA3 ALKBH2 MNAT1
REACTOME_CYCLIN_A1_ASSOCIATED_EVENTS_DURING_G2_M_TRANSITION	0.0471	2.17	15	10	CDC2 PKMYT1 CCNA2 CCNH MNAT1 CDK7 CCNB1 CCNB2 PLK1 CDC25B
BIOCARTA_FREE_PATHWAY	0.0256	2.16	10	2	NFKB1 GSR
BIOCARTA_EPONFKB_PATHWAY	0.0346	2.14	11	1	NFKB1
BIOCARTA_CDMAC_PATHWAY	0.0483	2.12	16	7	NFKB1 CUZD1 JUN MYC NFKBIA TNF PLCB1
REACTOME_ACTIVATION_OF_CHAPERONES_BY_IRE1_ALPHA	0.0196	2.08	10	3	DNAJB9 XBP1 ERN1
BIOCARTA_P35ALZHEIMERS_PATHWAY	0.0499	-2	11	6	PPP2CA CAPN1 APP CSNK1D CAPNS1 CDK5
BIOCARTA_PITX2_PATHWAY	0.0428	-2.21	15	5	HDAC1 WNT1 TRRAP LDB1 EP300
BIOCARTA_PYK2_PATHWAY	0.049	-2.29	29	12	CALM1 MAP2K4 MAP2K1 SHC1 PAK1 CALM3 MAPK1 SOS1 RAF1 CALM2 MAPK8 GRB2
BIOCARTA_MCALPAIN_PATHWAY	0.0464	-2.3	25	8	TLN1 CAPN1 ITGA1 PTK2 EGFR MAPK1 PXN CAPNS1
REACTOME_SMOOTH_MUSCLE_CONTRACTION	0.0449	-2.32	24	12	CALM1 TLN1 MYL6B TPM2 ITGA1 MYL6 CALM3 PXN CALM2 MYH11 MYL9 TPM4
REACTOME_SHC_RELATED_EVENTS	0.0172	-2.37	14	9	MAP2K1 SHC1 MAPK1 SOS1 RAF1 KRAS GRB2 NRAS MAP2K2
REACTOME_G_ALPHA_Q_SIGNALLING_EVENTS	0.0496	-2.37	157	26	PTGFR P2RY5 NTS NMB PLCB4 GNG11 GCG GNA15 GNB1 GNB3 LPAR3 DGKE OPN4 TRHR GPRC6A NPFFR1 GPR4 FFAR3 EDN1 F2R DGKK NPFF TACR1 EDNRA ITPR3 QRFPR
REACTOME_CD28_DEPENDENT_VAV1_PATHWAY	0.0274	-2.38	11	6	PAK1 VAV1 PAK2 CD28 GRB2 CDC42
BIOCARTA_UCALPAIN_PATHWAY	0.0393	-2.39	18	7	TLN1 SPTAN1 CAPN1 ITGA1 PTK2 PXN CAPNS1
REACTOME_SHC_MEDIATED_SIGNALLING	0.0183	-2.44	12	9	MAP2K1 SHC1 MAPK1 SOS1 RAF1 KRAS GRB2 NRAS MAP2K2
REACTOME_REGULATION_OF_AMPK_ACTIVITY_VIA_LKB1	0.0127	-2.45	14	2	CAB39L PRKAA1
REACTOME_CALCITONIN_LIKE_LIGAND_RECEPTORS	0.0065	-2.46	10	1	RAMP1
REACTOME_INITIAL_TRIGGERING_OF_COMPLEMENT	0.0147	-2.46	43	2	CFD CFB
REACTOME_POST_CHAPERONIN_TUBULIN_FOLDING_PATHWAY	0.0163	-2.46	19	12	TUBB3 TUBA1C TUBB2A TUBB2C TUBB4 TBCD TBCB TUBA1B TUBA1A TUBB6 TUBB2B TUBB1
REACTOME_ENERGY_DEPENDENT_REGULATION_OF_MTOR_BY_LKB1_AMPK	0.0239	-2.46	17	2	CAB39L PRKAA1
BIOCARTA_CALCINEURIN_PATHWAY	0.0244	-2.47	19	6	CALM1 CALM3 PPP3CB SP3 CALM2 NFATC4
KEGG_FOCAL_ADHESION	0.0429	-2.48	201	55	LAMA5 PARVG COL1A1 TLN1 CCND1 VAV3 TNC ITGA1 PTK2 MAP2K1 PIK3R2 PIK3R5 RAP1A SHC1 PAK1 RASGRF1 ACTG1 EGFR PPP1CA COL5A2 VAV1 LAMA3 PAK2 TNR MAPK1 PPP1R12A SOS2 CHAD ZYX SOS1 PXN CRK RAC3 RAF1 VTN MAPK8 MAPK10 PDGFB ITGA5 PAK7 GRB2 PAK4 COL4A4 SHC3 MYL9 CDC42 VWF LAMC1 BIRC2 COL4A2 BRAF PIK3CG COL6A6 PIK3CD LAMC2
BIOCARTA_COMP_PATHWAY	0.0279	-2.49	19	2	CFD CFB
REACTOME_CREB_PHOSPHORYLATION_THROUGH_THE_ACTIVATION_OF_CAMKII	0.0134	-2.5	16	6	CALM1 CAMK2B DLG4 CALM3 CAMK2D CALM2
KEGG_OXIDATIVE_PHOSPHORYLATION	0.0317	-2.51	135	27	NDUFA3 ATP6V0A1 ATP6V1B2 COX17 ATP6AP1 NDUFB8 COX6A1 NDUFB7 NDUFA4L2 NDUFA2 COX7B2 ATP6V1A ATP5D ATP5J2 ATP5E NDUFB3 UQCR NDUFA8 COX8A COX10 NDUFS8 COX6C ATP4A SDHB ATP6V1F ATP5G3 NDUFV1
KEGG_UBIQUITIN_MEDIATED_PROTEOLYSIS	0.0415	-2.54	138	44	UBE4B UBE2G1 CUL1 BRCA1 ANAPC13 FBXW11 VHL TRIM32 PML PIAS1 CBL PIAS4 UBE2F KLHL13 SKP1 CDC26 HERC1 ERCC8 UBE2E1 SAE1 UBE2K UBE2N PIAS2 UBE3B UBR5 CDC34 UBE2R2 FZR1 UBE2H SYVN1 CDC23 TCEB2 CDC27 BTRC TCEB1 UBE2L6 UBE2D2 UBE2D4 ANAPC1 UBE3C UBE2O CUL2 NEDD4L HERC2
REACTOME_EICOSANOID_LIGAND_BINDING_RECEPTORS	0.0092	-2.57	15	1	PTGFR
BIOCARTA_RARRXR_PATHWAY	0.0109	-2.57	15	9	ERCC3 POLR2A HDAC3 GTF2B KAT2B NCOA1 NCOA2 NCOA3 TBP
REACTOME_PLATELET_AGGREGATION_PLUG_FORMATION	0.0164	-2.57	26	11	ADRA2A PTPN1 TLN1 PTK2 RAP1A SOS1 CRK RASGRP3 GRB2 CSK VWF
REACTOME_RNA_POLYMERASE_I_III_AND_MITOCHONDRIAL_TRANSCRIPTION	0.0489	-2.57	120	32	HIST1H2AC HIST1H2BK POLR1D HIST1H2AE NFIA POU2F1 HIST1H2BG HIST1H4H ERCC3 HIST1H2BD HIST1H2BC HIST1H4K BRF2 KAT2B H3F3A TTF1 HIST2H2AC SNAPC3 HIST2H4A HIST2H2BE PTRF HIST2H2AA3 HIST1H2BJ H3F3B TBP HIST2H3C HIST1H4J HIST1H3C POLR2E HIST4H4 HIST1H2BL HIST1H3H
REACTOME_COMPLEMENT_CASCADE	0.0214	-2.58	50	2	CFD CFB
BIOCARTA_AT1R_PATHWAY	0.0122	-2.59	34	14	CALM1 MAP2K4 PTK2 MAP2K1 SHC1 PAK1 EGFR MEF2D CALM3 MAPK1 SOS1 RAF1 CALM2 MAPK8
REACTOME_FACILITATIVE_NA_INDEPENDENT_GLUCOSE_TRANSPORTERS	0.0022	-2.61	12	3	SLC2A8 SLC2A1 SLC2A6
KEGG_GAP_JUNCTION	0.0427	-2.63	90	33	TUBB3 GUCY1A3 TUBA1C PLCB4 TUBB2A TUBB2C MAP2K1 TUBB4 EGFR MAPK1 SOS2 GJD2 PRKG1 SOS1 MAPK7 RAF1 GNAI1 CSNK1D ITPR3 PDGFB KRAS GRB2 TUBA1B LPAR1 PRKACA TUBA1A ADCY4 NRAS TUBB6 ADRB1 TUBB2B MAP2K2 TUBB1
REACTOME_CLASS_B2_SECRETIN_FAMILY_RECEPTORS	0.0379	-2.64	85	12	RAMP1 FZD2 GNG11 GCG GIPR GNB1 WNT3 GNB3 WNT1 WNT8B SMO FZD9
REACTOME_CYCLIN_E_ASSOCIATED_EVENTS_DURING_G1_S_TRANSITION_	0.0323	-2.65	58	19	PSMD2 PSMD3 PSMA4 PSMD1 CUL1 PSMB2 UBB PSMC2 PSMC1 PSME3 PSMB1 SKP1 PSMA1 PSMC4 PSMD9 PSMB7 PSMD8 RB1 PSMB9
HALLMARK_ANGIOGENESIS	0.024	-2.67	36	12	STC1 JAG1 PTK2 NRP1 KCNJ8 COL5A2 APP VCAN VTN SLCO2A1 PF4 JAG2
REACTOME_COSTIMULATION_BY_THE_CD28_FAMILY	0.0343	-2.67	70	21	MAPKAP1 PPP2CA LYN HLA-DPA1 PPP2R5B PPP2R1A CD274 PAK1 PPP2R5C HLA-DMB VAV1 FRAP1 PAK2 CD4 CD28 PDCD1 CD3D GRB2 CDC42 TNFRSF14 CSK
REACTOME_RAS_ACTIVATION_UOPN_CA2+_INFUX_THROUGH_NMDA_RECEPTOR	0.007	-2.68	18	7	CALM1 CAMK2B DLG4 RASGRF1 CALM3 CAMK2D CALM2
BIOCARTA_CARM_ER_PATHWAY	0.0278	-2.68	35	13	HDAC1 CCND1 ERCC3 POLR2A BRCA1 NRIP1 HDAC3 NR0B1 TBP HIST2H3C HDAC11 EP300 SPEN
REACTOME_REGULATION_OF_LIPID_METABOLISM_BY_PEROXISOME_PROLIFERATOR_ACTIVATED_RECEPTOR_ALPHA	0.0205	-2.75	61	12	FADS1 SCD MTTP ABCA1 FADS2 HDAC3 PRIC285 NCOA1 CHD9 NCOA6 NCOA2 NCOA3
REACTOME_NRAGE_SIGNALS_DEATH_THROUGH_JNK	0.027	-2.75	47	23	VAV3 ARHGAP4 RASGRF1 ARHGEF9 VAV1 FGD1 SOS2 SOS1 ARHGEF12 ARHGEF6 MAPK8 PLEKHG5 NET1 FGD2 ARHGEF3 NGFR ARHGEF18 ARHGEF17 PLEKHG2 AATF AKAP13 BAD ARHGEF16
REACTOME_FURTHER_PLATELET_RELEASATE	0.0051	-2.9	24	11	CALM1 TLN1 TF PSAP CALM3 CFL1 CALM2 CALU CAP1 SOD1 PPIA
BIOCARTA_MEF2D_PATHWAY	0.0071	-2.9	21	8	CALM1 HDAC1 MEF2D CALM3 PPP3CB EP300 CALM2 CAPNS1
BIOCARTA_FCER1_PATHWAY	0.0025	-2.91	39	16	CALM1 LYN MAP2K4 MAP2K1 SHC1 CALM3 VAV1 PPP3CB PAK2 MAPK1 SOS1 RAF1 CALM2 MAPK8 NFATC4 GRB2
REACTOME_MTOR_SIGNALLING	0.0091	-2.92	27	10	CAB39L PRKAA1 RPS6 EEF2K EIF4G1 FRAP1 CAB39 EIF4EBP1 TSC1 RPS6KB1
REACTOME_REGULATION_OF_ORNITHINE_DECARBOXYLASE	0.0182	-2.92	47	17	PSMD2 PSMD3 PSMA4 OAZ2 PSMD1 PSMB2 PSMC2 PSMC1 PSME3 PSMB1 PSMA1 PSMC4 PSMD9 PSMB7 ODC1 PSMD8 PSMB9
KEGG_FC_GAMMA_R_MEDIATED_PHAGOCYTOSIS	0.0299	-2.93	97	26	MARCKSL1 ARPC1A ARPC1B PLA2G4D PLA2G4F LYN ARPC3 VAV3 ASAP2 SPHK2 MAP2K1 PIK3R2 PIK3R5 PAK1 ASAP3 VAV1 PLA2G6 CFL1 MAPK1 CRK RAF1 PLA2G4E PLD1 WASF3 ARPC2 CFL2
REACTOME_PACKAGING_OF_TELOMERE_ENDS	0.0104	-2.96	49	17	HIST1H2AC HIST1H2BK HIST1H2AE HIST1H2BG HIST1H4H HIST1H2BD HIST1H2BC HIST1H4K HIST2H2AC TINF2 HIST2H4A HIST2H2BE HIST2H2AA3 HIST1H2BJ HIST1H4J HIST4H4 HIST1H2BL
KEGG_MTOR_SIGNALING_PATHWAY	0.0077	-2.98	52	18	CAB39L PRKAA1 RPS6 EIF4E2 PIK3R2 RPS6KA6 PIK3R5 FRAP1 CAB39 MAPK1 EIF4EBP1 TSC1 RPS6KB1 BRAF PIK3CG PIK3CD EIF4E1B RPS6KB2
REACTOME_CREB_PHOPHORYLATION_THROUGH_THE_ACTIVATION_OF_RAS	0.0074	-3.02	26	10	CALM1 CAMK2B DLG4 RPS6KA6 RASGRF1 CALM3 CAMK2D MAPK1 RAF1 CALM2
REACTOME_GPCR_LIGAND_BINDING	0.0259	-3.03	392	46	RAMP1 ADRB2 PTGFR ADRA2A P2RY5 NTS GPER FZD2 APLN NMB OPRK1 GNG11 GCG GIPR GNB1 WNT3 GNB3 WNT1 LPAR3 MTNR1B WNT8B SMO OPN4 FZD9 GABBR2 TRHR GPRC6A NPFFR1 CCR5 GPR4 WNT7A TSHR NPY1R FFAR3 EDN1 NPB F2R CRHR2 CRH CCL3 GAL NPFF FZD10 TACR1 ADORA2A EDNRA
REACTOME_SCF_SKP2_MEDIATED_DEGRADATION_OF_P27_P21	0.0104	-3.04	52	16	PSMD2 PSMD3 PSMA4 PSMD1 CUL1 PSMB2 UBB PSMC2 PSMC1 PSME3 PSMB1 SKP1 PSMA1 PSMC4 PSMD9 PSMB7
KEGG_PHOSPHATIDYLINOSITOL_SIGNALING_SYSTEM	0.016	-3.08	76	13	CALM1 PIK3C2A PLCD1 INPPL1 PLCB4 CDS2 DGKE PIK3R2 PIK3R5 ITPKA PIP4K2C OCRL CALM3
BIOCARTA_INTEGRIN_PATHWAY	0.0026	-3.13	38	16	TLN1 CAPN1 ITGA1 PTK2 MAP2K1 RAP1A SHC1 MAPK1 ZYX SOS1 PXN RAF1 MAPK8 CAPNS1 GRB2 CSK
KEGG_FC_EPSILON_RI_SIGNALING_PATHWAY	0.0027	-3.13	79	26	LYN VAV3 MAP2K4 MAP2K1 PIK3R2 PIK3R5 PLA2G2D PLA2G5 MAPK13 VAV1 PLA2G6 MAPK1 PLA2G12B SOS2 SOS1 RAC3 RAF1 PLA2G4E PLA2G10 MAPK8 MAPK10 KRAS GRB2 IL13 PIK3CG PIK3CD
KEGG_INSULIN_SIGNALING_PATHWAY	0.0269	-3.13	137	36	CALM1 PTPN1 PRKAA1 RPS6 FLOT2 EIF4E2 PPP1R3D CBL PYGL MAP2K1 PIK3R2 PIK3R5 SHC1 GYS1 PPP1CA CALM3 FRAP1 PRKCZ MAPK1 SOS2 SOS1 CRK PCK1 RAF1 SOCS4 EIF4EBP1 PTPRF CALM2 MAPK8 MAPK10 TSC1 KRAS GRB2 SHC3 PDE3B RPS6KB1
KEGG_LONG_TERM_POTENTIATION	0.0083	-3.14	70	28	CALM1 CAMK2B PLCB4 MAP2K1 RPS6KA6 RAP1A PPP1CA CALM3 PPP3CB CAMK2D MAPK1 PPP1R12A RAF1 EP300 CALM2 PPP3R1 ITPR3 KRAS PRKACA BRAF NRAS CALML3 PPP1CC MAP2K2 GRIA2 CAMK4 GNAQ ARAF
BIOCARTA_BIOPEPTIDES_PATHWAY	0.0025	-3.17	43	19	CALM1 CAMK2B STAT2 GNB1 MAP2K1 SHC1 CALM3 CAMK2D MAPK1 SOS1 RAF1 GNAI1 CALM2 MAPK8 STAT5B STAT5A GRB2 KNG1 CDK5
KEGG_CALCIUM_SIGNALING_PATHWAY	0.014	-3.18	178	29	CALM1 ADRB2 PTGFR CAMK2B P2RX4 PLCD1 PLCB4 SLC8A1 SPHK2 GNA15 ATP2A3 CACNA1I ITPKA EGFR CALM3 PPP3CB TRHR RYR1 CAMK2D F2R PDE1B ATP2B4 TNNC2 TACR1 ADORA2A EDNRA CALM2 PPP3R1 ITPR3
HALLMARK_PI3K_AKT_MTOR_SIGNALING	0.0195	-3.18	105	28	CAB39L MAPKAP1 SLC2A1 DDIT3 TBK1 ARPC3 VAV3 STAT2 RALB CALR EGFR PPP1CA UBE2N SMAD2 CFL1 CAB39 MAPK1 ACTR2 RAF1 RPTOR SLA HSP90B1 DAPP1 MAPK8 MAPK10 GRB2 PAK4
KEGG_PROTEASOME	0.001	-3.24	48	15	PSMD2 PSMD3 PSMA4 PSMD1 PSMB2 PSMC2 PSMC1 PSME3 PSMB1 PSMA1 PSMC4 PSMB7 POMP PSMD8 PSMB9
KEGG_REGULATION_OF_ACTIN_CYTOSKELETON	0.0214	-3.25	216	54	MYH10 ARPC1A RDX ARPC1B ARPC3 VAV3 IQGAP2 ITGAE TMSB4X ITGA1 PTK2 MAP2K1 PIK3R2 PIK3R5 ARHGEF1 PAK1 PIP4K2C PFN2 ACTG1 EGFR PPP1CA VAV1 PAK2 FGD1 CFL1 MAPK1 F2R PPP1R12A SOS2 SOS1 PXN CRK RAC3 ARHGEF12 RAF1 ARHGEF6 FGF4 ARPC2 PDGFB CFL2 ITGA5 KRAS PAK7 PAK4 ABI2 MYL9 CDC42 CSK SLC9A1 MYH14 BRAF BAIAP2 WASL PIK3CG
REACTOME_G_ALPHA_S_SIGNALLING_EVENTS	0.0099	-3.27	126	8	RAMP1 ADRB2 GNG11 PDE10A GCG GIPR GNB1 GNB3
REACTOME_STABILIZATION_OF_P53	0.0051	-3.28	46	14	PSMD2 PSMD3 PSMA4 PSMD1 PSMB2 UBB PSMC2 PSMC1 PSME3 PSMB1 PSMA1 PSMC4 PSMD9 PSMB7
KEGG_ERBB_SIGNALING_PATHWAY	0.0091	-3.28	87	37	CAMK2B HBEGF MAP2K4 NCK2 CBL PTK2 MAP2K1 PIK3R2 PIK3R5 SHC1 PAK1 EGFR FRAP1 PAK2 CAMK2D MAPK1 SOS2 SOS1 CRK RAF1 EIF4EBP1 MAPK8 STAT5B MAPK10 STAT5A KRAS PAK7 GRB2 PAK4 SHC3 RPS6KB1 BRAF PIK3CG PIK3CD TGFA RPS6KB2 NRAS
REACTOME_SCF_BETA_TRCP_MEDIATED_DEGRADATION_OF_EMI1	0.0025	-3.29	48	20	PSMD2 PSMD3 PSMA4 PSMD1 CUL1 PSMB2 UBB PSMC2 PSMC1 PSME3 PSMB1 SKP1 PSMA1 PSMC4 PSMD9 FZR1 PSMB7 BTRC PSMD8 PSMB9
REACTOME_RNA_POLYMERASE_I_PROMOTER_OPENING	0.0025	-3.32	59	21	HIST1H2AC HIST1H2BK HIST1H2AE HIST1H2BG HIST1H4H HIST1H2BD HIST1H2BC HIST1H4K H3F3A HIST2H2AC HIST2H4A HIST2H2BE HIST2H2AA3 HIST1H2BJ H3F3B HIST2H3C HIST1H4J HIST1H3C HIST4H4 HIST1H2BL HIST1H3H
REACTOME_RNA_POLYMERASE_I_PROMOTER_CLEARANCE	0.0109	-3.34	82	25	HIST1H2AC HIST1H2BK POLR1D HIST1H2AE HIST1H2BG HIST1H4H ERCC3 HIST1H2BD HIST1H2BC HIST1H4K KAT2B H3F3A TTF1 HIST2H2AC HIST2H4A HIST2H2BE HIST2H2AA3 HIST1H2BJ H3F3B HIST2H3C HIST1H4J HIST1H3C HIST4H4 HIST1H2BL HIST1H3H
REACTOME_P53_INDEPENDENT_DNA_DAMAGE_RESPONSE	0.0051	-3.35	43	14	PSMD2 PSMD3 PSMA4 PSMD1 PSMB2 UBB PSMC2 PSMC1 PSME3 PSMB1 PSMA1 PSMC4 PSMD9 PSMB7
REACTOME_VIF_MEDIATED_DEGRADATION_OF_APOBEC3G	0.0051	-3.35	47	18	PSMD2 PSMD3 PSMA4 PSMD1 PSMB2 UBB PSMC2 PSMC1 PSME3 PSMB1 PSMA1 PSMC4 PSMD9 PSMB7 TCEB2 TCEB1 PSMD8 PSMB9
KEGG_LONG_TERM_DEPRESSION	0.0054	-3.36	70	20	GUCY1A3 PPP2CA LYN PLCB4 PPP2R1A MAP2K1 PLA2G2D PLA2G5 PLA2G6 RYR1 MAPK1 PLA2G12B PRKG1 CRH RAF1 GNAI1 PLA2G4E PLA2G10 ITPR3 KRAS
KEGG_GNRH_SIGNALING_PATHWAY	0.0033	-3.41	101	32	CALM1 CAMK2B HBEGF MAP2K4 PLCB4 MAP2K1 MMP14 PLA2G2D GNRH1 PLA2G5 EGFR MAPK13 CALM3 PLA2G6 CAMK2D MAPK1 PLA2G12B SOS2 MAP3K4 SOS1 MAPK7 RAF1 PLA2G4E PLD1 CALM2 PLA2G10 MAPK8 ITPR3 MAPK10 KRAS GRB2 CDC42
REACTOME_AUTODEGRADATION_OF_CDH1_BY_CDH1_APC	0.0055	-3.6	57	22	PSMD2 PSMD3 PSMA4 PSMD1 PSMB2 UBB PSMC2 PSMC1 PSME3 PSMB1 CDC26 UBE2E1 PSMA1 PSMC4 PSMD9 FZR1 PSMB7 CDC23 CDC27 PSMD8 ANAPC1 PSMB9
REACTOME_PLATELET_DEGRANULATION	0.0057	-3.62	86	30	CFD CALM1 CD9 TLN1 TMSB4X PROS1 TF PSAP CALM3 APP SRGN CFL1 CALM2 PDGFB CALU TGFB2 KNG1 PF4 CAP1 SOD1 VWF PPIA SERPINE1 HSPA5 TGFB3 MMRN1 THBS1 ALB IGF1 SCG3
KEGG_VASCULAR_SMOOTH_MUSCLE_CONTRACTION	0.001	-3.9	115	26	RAMP1 CALM1 GUCY1A3 MYL6B PLCB4 MAP2K1 ARHGEF1 PLA2G2D MYL6 PLA2G5 PPP1CA CALM3 PLA2G6 MAPK1 PPP1R12A PLA2G12B PRKG1 ARHGEF12 RAF1 PLA2G4E ADORA2A EDNRA CALM2 PRKCH PLA2G10 ITPR3
REACTOME_SIGNALING_BY_WNT	0.001	-3.92	58	23	PSMD2 PSMD3 PSMA4 PPP2CA PSMD1 PPP2R5B CUL1 PSMB2 UBB PSMC2 PPP2R1A PSMC1 PSME3 PSMB1 SKP1 PPP2R5C PSMA1 PSMC4 PSMD9 PSMB7 BTRC PSMD8 PSMB9
KEGG_SYSTEMIC_LUPUS_ERYTHEMATOSUS	0.001	-4.44	140	32	H2AFY2 HIST1H2AC HIST1H2BK HIST1H2AE HLA-DPA1 HIST1H2BG HIST1H4H HIST1H2BD HIST1H2BC HIST1H4K H3F3A HIST2H2AC HIST2H4A HIST2H2BE HIST2H2AA3 HIST1H2AG HIST1H2BJ HLA-DMB H3F3B HIST2H3C HIST1H4J HIST1H3C HIST4H4 HIST1H2BL HIST1H3H C8A CD28 C1S HIST1H2BB HIST1H3F H2AFJ CTSG
REACTOME_DOWNSTREAM_EVENTS_IN_GPCR_SIGNALING	0.001	-4.54	448	74	RAMP1 ADRB2 PTGFR ADRA2A P2RY5 NTS GPER APLN NMB VAV3 OPRK1 PLCB4 GNG11 PDE10A GCG GNA15 GIPR GNB1 PLXNB1 GNB3 LPAR3 MTNR1B DGKE ARHGAP4 PIK3R5 ARHGEF1 RHOG OPN4 GABBR2 PDE7B RASGRF1 ARHGEF9 VAV1 TRHR GPRC6A NPFFR1 CCR5 FGD1 GPR4 TSHR NPY1R FFAR3 EDN1 NPB F2R PDE1B SOS2 CRHR2 SOS1 CRH ARHGEF12 GNAI1 GAL DGKK NPFF TACR1 ADORA2A ARHGEF6 EDNRA NPW ITPR3 P2RY13 QRFPR HRH3 VIPR1 PLEKHG5 KNG1 PDE3B GNG…
REACTOME_PLATELET_ACTIVATION	0.001	-4.71	167	54	CFD CALM1 COL1A1 CD9 LYN TLN1 VAV3 GNG11 TMSB4X GNA15 GNB1 PROS1 GNB3 DGKE PIK3R5 TF PSAP CALM3 VAV1 APP SRGN PRKCZ CFL1 F2R GNAI1 DGKK CALM2 ITPR3 PDGFB CALU TGFB2 KNG1 GNG3 PF4 CAP1 SOD1 VWF PPIA PIK3CG SERPINE1 GNG13 GNA14 DGKD HSPA5 GNG7 TGFB3 MMRN1 THBS1 GNG4 DGKB GNG2 ALB IGF1 SCG3
REACTOME_HEMOSTASIS	0.001	-4.93	274	77	CFD CALM1 ADRA2A PTPN1 COL1A1 CD9 LYN TLN1 VAV3 MERTK GNG11 ANGPT2 SERPINC1 TMSB4X SLC16A3 GNA15 GNB1 PROS1 SLC7A10 GNB3 PTK2 DGKE PIK3R2 PIK3R5 RAP1A TF PSAP SHC1 CXADR PLAUR CALM3 VAV1 PRCP APP PROC SRGN PRKCZ CFL1 F2R SOS1 CRK GNAI1 DGKK CALM2 ITPR3 PDGFB CALU ITGA5 TFPI CD47 TGFB2 KRAS RASGRP3 GRB2 KNG1 GNG3 PF4 CAP1 CSK SOD1 MMP1 VWF PPIA PIK3CG GRB7 SERPINE1 GNG13 GRB14 GNA14 DGKD HSPA5 JAM…
REACTOME_FORMATION_OF_PLATELET_PLUG	0.001	-5.04	186	56	CFD CALM1 ADRA2A PTPN1 COL1A1 CD9 LYN TLN1 VAV3 GNG11 TMSB4X GNA15 GNB1 PROS1 GNB3 PTK2 DGKE PIK3R5 RAP1A TF PSAP CALM3 VAV1 APP SRGN PRKCZ CFL1 F2R SOS1 CRK GNAI1 DGKK CALM2 ITPR3 PDGFB CALU TGFB2 RASGRP3 GRB2 KNG1 GNG3 PF4 CAP1 CSK SOD1 VWF PPIA PIK3CG SERPINE1 GNG13 GNA14 DGKD HSPA5 GNG7 TGFB3 MMRN1

## Sheet: Data 4E
Supplementary Data 4E: Transcriptional regulatory programs associated with Enza sensitive vs Intact signature (estimated from null model) at p < 0.05
Entrez	TRs	NES	p
1388	ATF6B	4.28	1.86e-05
8878	SQSTM1	4.18	2.9e-05
3660	IRF2	3.96	7.6e-05
221833	SP8	3.75	0.000174
29072	SETD2	3.73	0.000191
55870	ASH1L	3.65	0.00026
84498	FAM120B	3.61	0.000309
4093	SMAD9	3.57	0.000358
3064	HTT	3.36	0.000773
6778	STAT6	3.33	0.000858
7629	ZNF76	3.33	0.000881
26959	HBP1	3.21	0.00134
9321	TRIP11	3.17	0.00154
4779	NFE2L1	3.17	0.00155
4149	MAX	3.14	0.00169
22992	KDM2A	3.11	0.00186
9044	BTAF1	3.08	0.00207
11243	PMF1	3.05	0.00227
387	RHOA	3.04	0.00237
4774	NFIA	3.01	0.00258
23435	TARDBP	2.93	0.00336
3516	RBPJ	2.93	0.00338
23091	ZC3H13	2.92	0.00347
1500	CTNND1	2.91	0.00359
146050	ZSCAN29	2.91	0.00364
5518	PPP2R1A	2.9	0.00376
29066	ZC3H7A	2.88	0.00398
22882	ZHX2	2.85	0.0043
2908	NR3C1	2.85	0.00433
5440	POLR2K	2.85	0.00442
1857	DVL3	2.84	0.00448
1386	ATF2	2.84	0.0045
1499	CTNNB1	2.78	0.00539
10524	KAT5	2.78	0.00543
9931	HELZ	2.78	0.00548
367	AR	2.77	0.00555
25921	ZDHHC5	2.77	0.00568
23054	NCOA6	2.76	0.00574
9921	RNF10	2.76	0.00578
7710	ZNF154	2.75	0.00594
51780	KDM3B	2.74	0.00607
4089	SMAD4	2.73	0.00633
905	CCNT2	2.73	0.00635
6257	RXRB	2.73	0.00638
1523	CUX1	2.72	0.00654
7555	CNBP	2.72	0.00659
2729	GCLC	2.69	0.00707
196528	ARID2	2.69	0.00713
10623	POLR3C	2.67	0.00753
23541	SEC14L2	2.67	0.00762
9988	DMTF1	2.63	0.00857
51304	ZDHHC3	2.62	0.00877
1387	CREBBP	2.62	0.00877
9689	BZW1	2.61	0.009
22955	SCMH1	2.6	0.00924
204851	HIPK1	2.6	0.00938
8841	HDAC3	2.59	0.00968
7707	ZNF148	2.58	0.00976
8545	CGGBP1	2.58	0.00976
6239	RREB1	2.58	0.00981
27332	ZNF638	2.58	0.00998
5978	REST	2.56	0.0104
29915	HCFC2	2.55	0.0109
7694	ZNF135	2.54	0.0111
4205	MEF2A	2.54	0.0112
29994	BAZ2B	2.53	0.0113
25	ABL1	2.53	0.0116
1785	DNM2	2.52	0.0119
860	RUNX2	2.52	0.0119
8848	TSC22D1	2.51	0.0122
149076	ZNF362	2.49	0.0128
8289	ARID1A	2.48	0.0133
10957	PNRC1	2.47	0.0134
55081	IFT57	2.46	0.0139
339324	ZNF260	2.46	0.0141
64764	CREB3L2	2.45	0.0141
4194	MDM4	2.44	0.0145
23635	SSBP2	2.44	0.0146
4853	NOTCH2	2.44	0.0147
5465	PPARA	2.43	0.015
9337	CNOT8	2.42	0.0155
9516	LITAF	2.42	0.0156
57335	ZNF286A	2.36	0.018
5970	RELA	2.36	0.0182
55929	DMAP1	2.36	0.0182
405	ARNT	2.35	0.0188
10656	KHDRBS3	2.34	0.0192
648	BMI1	2.34	0.0192
23132	RAD54L2	2.34	0.0194
3643	INSR	2.33	0.0198
9439	MED23	2.33	0.02
25925	ZNF521	2.33	0.02
56987	BBX	2.33	0.02
2306	FOXD2	2.33	0.02
5977	DPF2	2.31	0.0212
4174	MCM5	2.3	0.0216
54764	ZRANB1	2.3	0.0217
5573	PRKAR1A	2.28	0.0225
5252	PHF1	2.27	0.023
84164	ASCC2	2.27	0.0233
3398	ID2	2.27	0.0234
7024	TFCP2	2.26	0.0238
4850	CNOT4	2.26	0.024
7756	ZNF207	2.26	0.0241
23085	ERC1	2.25	0.0247
2145	EZH1	2.24	0.0251
23390	ZDHHC17	2.23	0.0255
7090	TLE3	2.23	0.0257
5594	MAPK1	2.23	0.026
57459	GATAD2B	2.22	0.0262
22834	ZNF652	2.21	0.0268
5430	POLR2A	2.2	0.0277
23515	MORC3	2.2	0.0278
60313	GPBP1L1	2.2	0.028
55193	PBRM1	2.2	0.028
8295	TRRAP	2.19	0.0282
8861	LDB1	2.19	0.0283
10114	HIPK3	2.19	0.0287
55662	HIF1AN	2.18	0.0294
1997	ELF1	2.17	0.0297
7182	NR2C2	2.17	0.0298
152485	ZNF827	2.16	0.0305
1024	CDK8	2.15	0.0315
7799	PRDM2	2.15	0.0318
9338	TCEAL1	2.14	0.0321
2071	ERCC3	2.13	0.033
84146	ZNF644	2.12	0.0337
54897	CASZ1	2.12	0.0338
6314	ATXN7	2.11	0.0345
5927	KDM5A	2.1	0.0359
5087	PBX1	2.09	0.0363
11279	KLF8	2.09	0.0364
127343	DMBX1	2.09	0.0368
54880	BCOR	2.09	0.0369
1998	ELF2	2.08	0.0373
605	BCL7A	2.08	0.0375
9604	RNF14	2.08	0.0379
6095	RORA	2.07	0.038
9204	ZMYM6	2.06	0.0393
6830	SUPT6H	2.05	0.0401
7110	TMF1	2.05	0.0402
55252	ASXL2	2.05	0.0404
60685	ZFAND3	2.05	0.0405
322	APBB1	2.04	0.0409
55893	ZNF395	2.04	0.0409
84441	MAML2	2.04	0.0409
8622	PDE8B	2.03	0.0419
54799	MBTD1	2.03	0.0421
22926	ATF6	2.02	0.0433
59336	PRDM13	2.02	0.0435
6670	SP3	2.02	0.0438
4094	MAF	2.01	0.044
653121	ZBTB8A	2.01	0.0446
23309	SIN3B	2	0.0453
389524	GTF2IRD2B	1.99	0.0466
1831	TSC22D3	1.99	0.0469
22924	MAPRE3	1.98	0.0471
26122	EPC2	1.98	0.0475
66008	TRAK2	1.98	0.0478
23126	POGZ	1.98	0.0479
6938	TCF12	1.97	0.0484
2309	FOXO3	1.97	0.0489
2186	BPTF	1.96	0.0497
84936	ZFYVE19	-1.96	0.0494
22938	SNW1	-1.98	0.048
64216	TFB2M	-1.99	0.046
6941	TCF19	-2	0.045
6128	RPL6	-2	0.0454
116071	BATF2	-2	0.0456
10629	TAF6L	-2.03	0.042
6929	TCF3	-2.03	0.0422
2101	ESRRA	-2.03	0.0423
6875	TAF4B	-2.03	0.0423
54815	GATAD2A	-2.04	0.041
57332	CBX8	-2.05	0.04
1875	E2F5	-2.05	0.0408
84504	NKX6-2	-2.07	0.0389
8896	BUD31	-2.08	0.0379
23152	CIC	-2.09	0.0364
7705	ZNF146	-2.1	0.0354
79084	WDR77	-2.11	0.0349
116225	ZMYND19	-2.12	0.0341
8061	FOSL1	-2.12	0.0344
3070	HELLS	-2.14	0.032
7690	ZNF131	-2.15	0.0317
51114	ZDHHC9	-2.16	0.0306
6621	SNAPC4	-2.18	0.0294
23532	PRAME	-2.19	0.0287
654364	NME1-NME2	-2.2	0.0278
84733	CBX2	-2.21	0.0269
283149	BCL9L	-2.21	0.0271
390259	BSX	-2.22	0.0267
26292	MYCBP	-2.22	0.0267
2005	ELK4	-2.23	0.0255
85446	ZFHX2	-2.23	0.0259
5987	TRIM27	-2.24	0.025
285855	RPL7L1	-2.26	0.0237
3570	IL6R	-2.27	0.023
5989	RFX1	-2.28	0.0224
2068	ERCC2	-2.3	0.0213
79723	SUV39H2	-2.3	0.0214
22850	ADNP2	-2.3	0.0215
3654	IRAK1	-2.32	0.0202
57761	TRIB3	-2.32	0.0204
56943	ENY2	-2.33	0.0199
55693	KDM4D	-2.36	0.0181
5074	PAWR	-2.37	0.018
3899	AFF3	-2.4	0.0166
84678	KDM2B	-2.44	0.0145
9889	ZBED4	-2.44	0.0146
7023	TFAP4	-2.44	0.0147
27034	ACAD8	-2.47	0.0136
63977	PRDM15	-2.48	0.013
10419	PRMT5	-2.48	0.0132
84759	PCGF1	-2.49	0.0128
5036	PA2G4	-2.49	0.0129
90850	ZNF598	-2.5	0.0124
3068	HDGF	-2.52	0.0119
80139	ZNF703	-2.56	0.0104
79710	MORC4	-2.56	0.0105
123169	LEO1	-2.56	0.0106
3608	ILF2	-2.59	0.00959
6182	MRPL12	-2.59	0.00961
2023	ENO1	-2.63	0.00861
5079	PAX5	-2.64	0.00825
7692	ZNF133	-2.68	0.00728
8520	HAT1	-2.77	0.00568
254887	ZDHHC23	-2.8	0.00515
3661	IRF3	-2.81	0.00499
83855	KLF16	-2.85	0.00438
27044	SND1	-2.91	0.00363
23082	PPRC1	-2.96	0.00305
8767	RIPK2	-2.96	0.00307
5901	RAN	-2.97	0.00298
154	ADRB2	-2.98	0.0029
8607	RUVBL1	-2.98	0.00291
118472	ZNF511	-2.99	0.00278
51022	GLRX2	-3.01	0.00259
4603	MYBL1	-3.01	0.00262
9480	ONECUT2	-3.02	0.00254
8208	CHAF1B	-3.2	0.00135
4173	MCM4	-3.23	0.00122
86	ACTL6A	-3.28	0.00103
11177	BAZ1A	-3.35	0.0008
83990	BRIP1	-3.36	0.00077
79101	TAF1D	-3.36	0.000775
4609	MYC	-3.37	0.00075
26574	AATF	-3.38	0.000732
10514	MYBBP1A	-3.4	0.000663
121549	ASCL4	-3.43	0.000606
8089	YEATS4	-3.48	0.000501
29893	PSMC3IP	-3.54	0.000403
6895	TARBP2	-3.58	0.000341
55723	ASF1B	-3.6	0.000323
84722	PSRC1	-3.66	0.000254
4171	MCM2	-3.79	0.000149
1869	E2F1	-3.85	0.000119
1789	DNMT3B	-4.1	4.2e-05
890	CCNA2	-4.17	3.02e-05
64105	CENPK	-4.31	1.65e-05
3182	HNRNPAB	-4.57	4.98e-06
641	BLM	-4.85	1.21e-06
195828	ZNF367	-4.98	6.48e-07
7718	ZNF165	-5.06	4.09e-07
8914	TIMELESS	-5.19	2.13e-07
9319	TRIP13	-5.25	1.54e-07
29128	UHRF1	-5.31	1.09e-07
1063	CENPF	-5.47	4.52e-08
9232	PTTG1	-5.72	1.08e-08
144455	E2F7	-5.74	9.66e-09
672	BRCA1	-5.96	2.52e-09
675	BRCA2	-6.15	7.98e-10
79733	E2F8	-6.22	4.89e-10
4605	MYBL2	-7.33	2.32e-13
2305	FOXM1	-7.93	2.26e-15

## Sheet: Data 4F
Supplementary Data 4F: Transcriptional regulatory programs associated with Enza resistant vs Enza sensitive signature (estimated from null model) at p < 0.05
Entrez	TRs	NES	p
2305	FOXM1	5.3	1.14e-07
675	BRCA2	5.01	5.43e-07
79101	TAF1D	4.93	8.19e-07
8089	YEATS4	4.9	9.54e-07
8607	RUVBL1	4.73	2.21e-06
4605	MYBL2	4.72	2.35e-06
6128	RPL6	4.41	1.02e-05
86	ACTL6A	4.35	1.38e-05
3182	HNRNPAB	4.24	2.2e-05
10514	MYBBP1A	4.17	3.03e-05
79084	WDR77	4.15	3.34e-05
1063	CENPF	4.07	4.62e-05
672	BRCA1	4.05	5.04e-05
144455	E2F7	4.04	5.37e-05
64105	CENPK	4.01	5.96e-05
11177	BAZ1A	3.97	7.11e-05
7705	ZNF146	3.97	7.31e-05
7718	ZNF165	3.96	7.54e-05
641	BLM	3.92	8.68e-05
29128	UHRF1	3.85	0.000119
9232	PTTG1	3.72	0.000197
195828	ZNF367	3.66	0.000251
1789	DNMT3B	3.66	0.000254
79733	E2F8	3.65	0.000261
9319	TRIP13	3.63	0.000289
1875	E2F5	3.62	0.00029
5901	RAN	3.54	0.000397
6188	RPS3	3.41	0.000638
4171	MCM2	3.18	0.00147
1869	E2F1	3.12	0.0018
79039	DDX54	3.11	0.00185
890	CCNA2	3.1	0.00195
654364	NME1-NME2	3.06	0.00224
84759	PCGF1	3.05	0.00229
5987	TRIM27	2.96	0.00306
6208	RPS14	2.94	0.0033
55922	NKRF	2.86	0.00425
79752	ZFAND1	2.77	0.00564
360023	ZBTB41	2.75	0.00591
2968	GTF2H4	2.74	0.00618
60491	NIF3L1	2.71	0.00666
4221	MEN1	2.71	0.00672
27107	ZBTB11	2.69	0.00707
10629	TAF6L	2.68	0.00745
4869	NPM1	2.67	0.00766
63977	PRDM15	2.64	0.00827
8767	RIPK2	2.64	0.00839
51720	UIMC1	2.63	0.00862
55146	ZDHHC4	2.61	0.0091
84678	KDM2B	2.61	0.0091
51538	ZCCHC17	2.6	0.00928
5928	RBBP4	2.59	0.00951
3654	IRAK1	2.59	0.0097
3068	HDGF	2.58	0.00977
6596	HLTF	2.58	0.00995
79830	ZMYM1	2.56	0.0104
4176	MCM7	2.56	0.0105
26574	AATF	2.55	0.0107
64216	TFB2M	2.53	0.0115
4173	MCM4	2.5	0.0123
5036	PA2G4	2.47	0.0135
689	BTF3	2.45	0.0142
51042	ZNF593	2.45	0.0143
7692	ZNF133	2.41	0.0158
10128	LRPPRC	2.4	0.0164
7690	ZNF131	2.39	0.0169
79740	ZBBX	2.37	0.0179
9984	THOC1	2.35	0.019
6045	RNF2	2.33	0.02
8914	TIMELESS	2.31	0.0211
285855	RPL7L1	2.31	0.0212
57645	POGK	2.29	0.0218
83855	KLF16	2.28	0.0228
30836	DNTTIP2	2.23	0.0255
116225	ZMYND19	2.23	0.0255
55723	ASF1B	2.23	0.0258
80345	ZSCAN16	2.2	0.0281
2063	NR2F6	2.19	0.0284
3297	HSF1	2.17	0.0298
153443	SRFBP1	2.17	0.0299
8896	BUD31	2.17	0.0299
10467	ZNHIT1	2.17	0.0302
4904	YBX1	2.16	0.0311
9464	HAND2	2.15	0.0312
5074	PAWR	2.14	0.032
84524	ZC3H8	2.13	0.0331
4831	NME2	2.12	0.0342
8548	BLZF1	2.08	0.0376
150094	SIK1	2.08	0.0379
56916	SMARCAD1	2.07	0.0382
6129	RPL7	2.07	0.0384
220929	ZNF438	2.04	0.0415
8208	CHAF1B	2.04	0.0415
285971	ZNF775	2.04	0.0416
6895	TARBP2	2.03	0.042
2672	GFI1	2.03	0.0421
54815	GATAD2A	2.01	0.0449
6621	SNAPC4	2	0.0454
2120	ETV6	2	0.0454
1871	E2F3	2	0.0456
84240	ZCCHC9	1.99	0.0467
55892	MYNN	1.98	0.0482
10419	PRMT5	1.97	0.0484
322	APBB1	-1.96	0.0498
221833	SP8	-1.97	0.0485
7040	TGFB1	-1.97	0.0486
4850	CNOT4	-1.97	0.0488
4784	NFIX	-1.97	0.0488
4853	NOTCH2	-1.98	0.0473
6894	TARBP1	-1.98	0.0476
23466	CBX6	-1.98	0.0481
8028	MLLT10	-2	0.045
22980	TCF25	-2	0.045
8554	PIAS1	-2	0.0451
7710	ZNF154	-2	0.0456
27254	CSDC2	-2	0.0458
59348	ZNF350	-2	0.0458
7694	ZNF135	-2	0.0459
22869	ZNF510	-2	0.046
9921	RNF10	-2.01	0.0439
4174	MCM5	-2.01	0.0447
10113	PREB	-2.02	0.0431
57169	ZNFX1	-2.02	0.0435
390010	NKX1-2	-2.02	0.0437
374900	ZNF568	-2.03	0.0419
26147	PHF19	-2.03	0.0424
6095	RORA	-2.03	0.0425
3899	AFF3	-2.03	0.0429
10014	HDAC5	-2.04	0.0415
10284	SAP18	-2.04	0.0418
163087	ZNF383	-2.05	0.0402
5371	PML	-2.06	0.0393
10957	PNRC1	-2.06	0.0394
7570	ZNF22	-2.06	0.0394
2309	FOXO3	-2.06	0.0398
3643	INSR	-2.07	0.038
6304	SATB1	-2.07	0.0382
57862	ZNF410	-2.07	0.0386
55596	ZCCHC8	-2.07	0.0386
4152	MBD1	-2.08	0.0372
79898	ZNF613	-2.08	0.0374
219749	ZNF25	-2.08	0.0376
10025	MED16	-2.08	0.0377
5926	ARID4A	-2.09	0.0362
7695	ZNF136	-2.09	0.0365
56978	PRDM8	-2.09	0.0369
196528	ARID2	-2.1	0.0353
4205	MEF2A	-2.1	0.0353
8242	KDM5C	-2.1	0.0356
5494	PPM1A	-2.11	0.0345
79595	SAP130	-2.11	0.0345
26137	ZBTB20	-2.11	0.0348
5702	PSMC3	-2.11	0.0352
5090	PBX3	-2.12	0.034
121536	AEBP2	-2.13	0.0328
9139	CBFA2T2	-2.13	0.0329
23217	ZFR2	-2.13	0.0334
11243	PMF1	-2.13	0.0336
58499	ZNF462	-2.14	0.0322
9500	MAGED1	-2.14	0.0327
23178	PASK	-2.16	0.0306
999	CDH1	-2.16	0.0306
6256	RXRA	-2.16	0.031
23741	EID1	-2.18	0.0293
51592	TRIM33	-2.19	0.0284
79882	ZC3H14	-2.19	0.0289
84164	ASCC2	-2.2	0.0279
81033	KCNH6	-2.21	0.027
9792	SERTAD2	-2.21	0.0271
6774	STAT3	-2.22	0.0263
2186	BPTF	-2.23	0.0255
1523	CUX1	-2.23	0.0256
8878	SQSTM1	-2.25	0.0243
3169	FOXA1	-2.25	0.0244
80314	EPC1	-2.25	0.0245
3064	HTT	-2.27	0.0232
5440	POLR2K	-2.27	0.0232
10847	SRCAP	-2.27	0.0235
84159	ARID5B	-2.28	0.0227
5991	RFX3	-2.3	0.0216
3660	IRF2	-2.3	0.0217
57659	ZBTB4	-2.31	0.0207
10114	HIPK3	-2.31	0.0209
10481	HOXB13	-2.31	0.0209
29915	HCFC2	-2.31	0.021
54811	ZNF562	-2.34	0.0191
5925	RB1	-2.34	0.0193
5934	RBL2	-2.34	0.0194
55081	IFT57	-2.37	0.0176
6721	SREBF2	-2.37	0.0177
29072	SETD2	-2.37	0.0178
29066	ZC3H7A	-2.38	0.0172
3091	HIF1A	-2.38	0.0173
51028	VPS36	-2.39	0.017
6829	SUPT5H	-2.39	0.0171
22955	SCMH1	-2.4	0.0162
84969	TOX2	-2.4	0.0163
1408	CRY2	-2.4	0.0165
22992	KDM2A	-2.41	0.0159
23492	CBX7	-2.41	0.0161
5594	MAPK1	-2.42	0.0156
10370	CITED2	-2.42	0.0156
23541	SEC14L2	-2.43	0.0152
23411	SIRT1	-2.43	0.0152
57658	CALCOCO1	-2.45	0.0142
9321	TRIP11	-2.45	0.0144
64764	CREB3L2	-2.47	0.0133
6830	SUPT6H	-2.47	0.0135
28996	HIPK2	-2.47	0.0136
1388	ATF6B	-2.47	0.0136
6097	RORC	-2.47	0.0137
5518	PPP2R1A	-2.48	0.0131
79813	EHMT1	-2.5	0.0123
6595	SMARCA2	-2.5	0.0126
23309	SIN3B	-2.51	0.012
23030	KDM4B	-2.51	0.012
9611	NCOR1	-2.52	0.0116
10499	NCOA2	-2.52	0.0119
152485	ZNF827	-2.55	0.0107
10362	HMG20B	-2.56	0.0105
22882	ZHX2	-2.56	0.0105
54897	CASZ1	-2.58	0.01
4779	NFE2L1	-2.58	0.01
55870	ASH1L	-2.59	0.00952
29966	STRN3	-2.6	0.00924
51385	ZNF589	-2.61	0.009
9821	RB1CC1	-2.61	0.00909
10848	PPP1R13L	-2.62	0.00883
4093	SMAD9	-2.62	0.00885
1745	DLX1	-2.63	0.00844
2314	FLII	-2.63	0.00855
25803	SPDEF	-2.65	0.00812
5326	PLAGL2	-2.66	0.00785
367	AR	-2.71	0.00666
1785	DNM2	-2.72	0.00656
148327	CREB3L4	-2.77	0.00555
1387	CREBBP	-2.82	0.00477
4756	NEO1	-2.82	0.00478
2005	ELK4	-2.85	0.00439
6778	STAT6	-2.87	0.00404
7024	TFCP2	-2.88	0.00401
1831	TSC22D3	-2.94	0.00333
23091	ZC3H13	-3.02	0.00252
55893	ZNF395	-3.02	0.00257
905	CCNT2	-3.03	0.00243
163050	ZNF564	-3.03	0.00245
4094	MAF	-3.05	0.00228
56254	RNF20	-3.11	0.00185
65986	ZBTB10	-3.12	0.00179
9931	HELZ	-3.14	0.00168
9516	LITAF	-3.16	0.00158
154	ADRB2	-3.16	0.00159
353355	ZNF233	-3.2	0.0014
10645	CAMKK2	-3.22	0.00129
1024	CDK8	-3.24	0.0012
10524	KAT5	-3.26	0.0011
7090	TLE3	-3.28	0.00105
6239	RREB1	-3.35	0.000811
4089	SMAD4	-3.35	0.000818
8848	TSC22D1	-3.49	0.000474
463	ZFHX3	-3.5	0.000464
23515	MORC3	-3.52	0.000428
9044	BTAF1	-3.52	0.000433
4149	MAX	-3.6	0.000324
5927	KDM5A	-3.62	0.000298
1500	CTNND1	-3.62	0.000299
54764	ZRANB1	-3.76	0.000173
7704	ZBTB16	-3.83	0.000126

[truncated: 8 more sheets: Data 5, Data 6, Data 7A, Data 7B, Data 7C, Data 7D, Data 7E, Data 7F]
