# Supplementary material for: Mechanism-centric regulatory network identifies NME2 and MYC programs as markers of Enzalutamide resistance in CRPC
Source: Nat Commun. 2024 Jan 8;15:352. doi: 10.1038/s41467-024-44686-5 (PMC10774320; doi:10.1038/s41467-024-44686-5)
Supplement: Supplementary file 6 — Source Data [file 41467_2024_44686_MOESM6_ESM.xlsx]

## Sheet: Fig 1A
Intact (DMSO)	EnzaRes
1	4.918
1	4.625
1	2.12
1	2.097
1	4.277
1	3.247
	s

## Sheet: Fig 1B
Intact (DMSO)	EnzaRes
1	4.814
1	2.44
1	3.672
1	3.297
1	6.069
1	6.776

## Sheet: Fig 1C
MYC activity for patients with high MYC activity			MYC activity for patients with normal/low MYC activity
Patients	MYC activity (NES)		Patients	MYC activity (NES)
SC_9124_Tumor	2.05086		WCM335_X1	-3.44461
PRAD-01115549-Tumor-SM-A4KNH	1.22521		PRAD-01115362-Tumor-SM-7A15P	-2.90546
PRAD-6115590.0-Tumor-SM-B2XRS	1.93621		PRAD-01115467-Tumor-SM-6B2KD	-4.08617
PRAD-6115594.0-Tumor-SM-B2XRW	3.7035		PM158-TM	-5.19103
PRAD-01115444-Tumor-SM-6B2K9	0.886331		PROS12319B-SU2C-06115116-Tumor-SM-4W2NB	-3.80255
PROS01448-1115161-Tumor-SM-5SGU1	2.41077		SC_9129_Tumor	-4.23842
SC_9175_T	0.45747		PRAD-01115526-Tumor-SM-A4KND	-3.95998
DFCI.11-104.13-Tumor	2.9346
PROS01448-6115235-Tumor-SM-67ERY	-0.841885
PROS01448-6115234-Tumor-SM-67ERX	-1.34361
PROS10448-1115156-Tumor-SM-5EEBN	-0.417192
PRAD-01115468-Tumor-SM-6B2KE	0.905418
PROS12319B-SU2C-06115121-Tumor-SM-4W2NG	-0.161234
SC_9083-TM	-0.906283
PROS01448-6115251-Tumor-SM-67ES6	-1.82186

## Sheet: Fig 1D
MYC activity for patients with high MYC activity			MYC activity for patients with normal/low MYC activity
Patients	MYC activity		Patients	MYC activity
SC_9181_T	2.07737		PROS01448-1115202-Tumor-SM-5SGU5	-3.36243
TP_2064-TM	2.31538		SC_9026-Tumor	-2.51018
SC_9137_Tumor	1.80108		SC_9037-Tumor	-4.38129
TP_2069_Tumor	2.8629		PRAD-6115399.0-Tumor-SM-7LGUL	-6.66061
MO_1176-Tumor	3.34161		PRAD-01115554-Tumor-SM-A56E4	-2.44187
SC_9176_T	2.05675		SC_9183_T	-4.65904
MO_1128-Tumor	1.73976		PROS01448-1115183-Tumor-SM-5SGU3	-3.72085
SC_9036-Tumor	0.614309		SC_9057-Tumor	-3.75135
PROS01448-6115242-Tumor-SM-67ES1	2.86155		MO_1094-Tumor	-4.76051
SC_9081-TM	1.8982		PRAD-01115550-Tumor-SM-A4KNI	-6.24064
PRAD-6115595.0-Tumor-SM-B2XRY	2.61717		PRAD-6115605.0-Tumor-SM-B2XSA	-5.46764
TP_2060-TM	1.02647		MO_1336-TM	-2.6716
MO_1410-Tumor	2.55475
PROS12319B-SU2C-06115114-Tumor-SM-4W2N9	2.53933
PRAD-6115395.0-Tumor-SM-7LGUH	-0.145943
PROS01448-6115247-Tumor-SM-67ES2	0.668877
SC_9043-Tumor	-1.59647
MO_1510_T	-0.204367
SC_9068-Tumor	0.848344
SC_9092-TM	2.54957
SC_9055-Tumor	-0.140248

## Sheet: Fig 2B
TRs	Pathways	edge weight
AATF	KEGG_GLYCOLYSIS_GLUCONEOGENESIS	99
ACTL6A	KEGG_GLYCOLYSIS_GLUCONEOGENESIS	100
ACTR5	KEGG_GLYCOLYSIS_GLUCONEOGENESIS	55
ACVR1B	KEGG_GLYCOLYSIS_GLUCONEOGENESIS	55
ACVRL1	KEGG_GLYCOLYSIS_GLUCONEOGENESIS	100
ADH1A	KEGG_GLYCOLYSIS_GLUCONEOGENESIS	87
ADNP2	KEGG_GLYCOLYSIS_GLUCONEOGENESIS	78
ADORA2A	KEGG_GLYCOLYSIS_GLUCONEOGENESIS	93
AEBP1	KEGG_GLYCOLYSIS_GLUCONEOGENESIS	99
AES	KEGG_GLYCOLYSIS_GLUCONEOGENESIS	52
AFAP1L2	KEGG_GLYCOLYSIS_GLUCONEOGENESIS	86
AFF4	KEGG_GLYCOLYSIS_GLUCONEOGENESIS	54
AHCTF1	KEGG_GLYCOLYSIS_GLUCONEOGENESIS	81
AIP	KEGG_GLYCOLYSIS_GLUCONEOGENESIS	82
AKIRIN2	KEGG_GLYCOLYSIS_GLUCONEOGENESIS	96
AKNA	KEGG_GLYCOLYSIS_GLUCONEOGENESIS	100
ALS2CR8	KEGG_GLYCOLYSIS_GLUCONEOGENESIS	92
ALX3	KEGG_GLYCOLYSIS_GLUCONEOGENESIS	84
ALX4	KEGG_GLYCOLYSIS_GLUCONEOGENESIS	53
ANKZF1	KEGG_GLYCOLYSIS_GLUCONEOGENESIS	93
ANP32A	KEGG_GLYCOLYSIS_GLUCONEOGENESIS	100
APBB1	KEGG_GLYCOLYSIS_GLUCONEOGENESIS	100
APBB2	KEGG_GLYCOLYSIS_GLUCONEOGENESIS	99
APEX1	KEGG_GLYCOLYSIS_GLUCONEOGENESIS	80
APP	KEGG_GLYCOLYSIS_GLUCONEOGENESIS	83
ARHGAP22	KEGG_GLYCOLYSIS_GLUCONEOGENESIS	90
ARID3B	KEGG_GLYCOLYSIS_GLUCONEOGENESIS	99
ARID5A	KEGG_GLYCOLYSIS_GLUCONEOGENESIS	83
ARNT2	KEGG_GLYCOLYSIS_GLUCONEOGENESIS	96
ARX	KEGG_GLYCOLYSIS_GLUCONEOGENESIS	96
ASCC1	KEGG_GLYCOLYSIS_GLUCONEOGENESIS	82
ASCC3	KEGG_GLYCOLYSIS_GLUCONEOGENESIS	50
ASCL2	KEGG_GLYCOLYSIS_GLUCONEOGENESIS	66
ASF1A	KEGG_GLYCOLYSIS_GLUCONEOGENESIS	99
ASF1B	KEGG_GLYCOLYSIS_GLUCONEOGENESIS	67
ASH1L	KEGG_GLYCOLYSIS_GLUCONEOGENESIS	70
ASH2L	KEGG_GLYCOLYSIS_GLUCONEOGENESIS	100
ASXL1	KEGG_GLYCOLYSIS_GLUCONEOGENESIS	56
ASXL2	KEGG_GLYCOLYSIS_GLUCONEOGENESIS	96
ASXL3	KEGG_GLYCOLYSIS_GLUCONEOGENESIS	93
ATAD2	KEGG_GLYCOLYSIS_GLUCONEOGENESIS	90
ATF1	KEGG_GLYCOLYSIS_GLUCONEOGENESIS	100
ATF4	KEGG_GLYCOLYSIS_GLUCONEOGENESIS	69
ATF6	KEGG_GLYCOLYSIS_GLUCONEOGENESIS	98
ATF7	KEGG_GLYCOLYSIS_GLUCONEOGENESIS	63
ATF7IP2	KEGG_GLYCOLYSIS_GLUCONEOGENESIS	66
ATN1	KEGG_GLYCOLYSIS_GLUCONEOGENESIS	61
ATOH7	KEGG_GLYCOLYSIS_GLUCONEOGENESIS	49
ATOH8	KEGG_GLYCOLYSIS_GLUCONEOGENESIS	95
ATXN1	KEGG_GLYCOLYSIS_GLUCONEOGENESIS	78
ATXN7	KEGG_GLYCOLYSIS_GLUCONEOGENESIS	98
ATXN7L3	KEGG_GLYCOLYSIS_GLUCONEOGENESIS	88
BACH2	KEGG_GLYCOLYSIS_GLUCONEOGENESIS	92
BARHL1	KEGG_GLYCOLYSIS_GLUCONEOGENESIS	52
BARX1	KEGG_GLYCOLYSIS_GLUCONEOGENESIS	78
BATF	KEGG_GLYCOLYSIS_GLUCONEOGENESIS	66
BAZ1A	KEGG_GLYCOLYSIS_GLUCONEOGENESIS	81
BAZ1B	KEGG_GLYCOLYSIS_GLUCONEOGENESIS	84
BAZ2B	KEGG_GLYCOLYSIS_GLUCONEOGENESIS	98
BCL10	KEGG_GLYCOLYSIS_GLUCONEOGENESIS	100
BCL11A	KEGG_GLYCOLYSIS_GLUCONEOGENESIS	93
BCL11B	KEGG_GLYCOLYSIS_GLUCONEOGENESIS	91
BCL2	KEGG_GLYCOLYSIS_GLUCONEOGENESIS	63
BCL6B	KEGG_GLYCOLYSIS_GLUCONEOGENESIS	100
BCL9L	KEGG_GLYCOLYSIS_GLUCONEOGENESIS	53
BHLHA9	KEGG_GLYCOLYSIS_GLUCONEOGENESIS	67
BHLHE22	KEGG_GLYCOLYSIS_GLUCONEOGENESIS	76
BHLHE23	KEGG_GLYCOLYSIS_GLUCONEOGENESIS	86
BHLHE41	KEGG_GLYCOLYSIS_GLUCONEOGENESIS	56
BLM	KEGG_GLYCOLYSIS_GLUCONEOGENESIS	76
BLOC1S2	KEGG_GLYCOLYSIS_GLUCONEOGENESIS	100
BMI1	KEGG_GLYCOLYSIS_GLUCONEOGENESIS	97
BMP2	KEGG_GLYCOLYSIS_GLUCONEOGENESIS	99
BMP4	KEGG_GLYCOLYSIS_GLUCONEOGENESIS	100
BMP6	KEGG_GLYCOLYSIS_GLUCONEOGENESIS	97
BMP7	KEGG_GLYCOLYSIS_GLUCONEOGENESIS	97
BNC2	KEGG_GLYCOLYSIS_GLUCONEOGENESIS	92
BRCA1	KEGG_GLYCOLYSIS_GLUCONEOGENESIS	70
BRCA2	KEGG_GLYCOLYSIS_GLUCONEOGENESIS	61
BRD7	KEGG_GLYCOLYSIS_GLUCONEOGENESIS	100
BRF2	KEGG_GLYCOLYSIS_GLUCONEOGENESIS	100
BRIP1	KEGG_GLYCOLYSIS_GLUCONEOGENESIS	71
BRMS1L	KEGG_GLYCOLYSIS_GLUCONEOGENESIS	100
BRWD1	KEGG_GLYCOLYSIS_GLUCONEOGENESIS	85
BTF3	KEGG_GLYCOLYSIS_GLUCONEOGENESIS	74
BUD31	KEGG_GLYCOLYSIS_GLUCONEOGENESIS	87
BZW1	KEGG_GLYCOLYSIS_GLUCONEOGENESIS	99
C14orf156	KEGG_GLYCOLYSIS_GLUCONEOGENESIS	99
C14orf43	KEGG_GLYCOLYSIS_GLUCONEOGENESIS	97
C17orf79	KEGG_GLYCOLYSIS_GLUCONEOGENESIS	53
C17orf81	KEGG_GLYCOLYSIS_GLUCONEOGENESIS	89
C19orf2	KEGG_GLYCOLYSIS_GLUCONEOGENESIS	89
C1D	KEGG_GLYCOLYSIS_GLUCONEOGENESIS	99
C1orf83	KEGG_GLYCOLYSIS_GLUCONEOGENESIS	69
C21orf66	KEGG_GLYCOLYSIS_GLUCONEOGENESIS	79
C2orf3	KEGG_GLYCOLYSIS_GLUCONEOGENESIS	80
C5orf41	KEGG_GLYCOLYSIS_GLUCONEOGENESIS	68
CALCOCO1	KEGG_GLYCOLYSIS_GLUCONEOGENESIS	97
CALR	KEGG_GLYCOLYSIS_GLUCONEOGENESIS	98
CAMK4	KEGG_GLYCOLYSIS_GLUCONEOGENESIS	92
CAMTA2	KEGG_GLYCOLYSIS_GLUCONEOGENESIS	81
CAND1	KEGG_GLYCOLYSIS_GLUCONEOGENESIS	98
CAND2	KEGG_GLYCOLYSIS_GLUCONEOGENESIS	100
CARD11	KEGG_GLYCOLYSIS_GLUCONEOGENESIS	95
CARHSP1	KEGG_GLYCOLYSIS_GLUCONEOGENESIS	51
CASK	KEGG_GLYCOLYSIS_GLUCONEOGENESIS	99
CASZ1	KEGG_GLYCOLYSIS_GLUCONEOGENESIS	72
CAT	KEGG_GLYCOLYSIS_GLUCONEOGENESIS	86
CBFA2T3	KEGG_GLYCOLYSIS_GLUCONEOGENESIS	100
CBFB	KEGG_GLYCOLYSIS_GLUCONEOGENESIS	99
CBX3	KEGG_GLYCOLYSIS_GLUCONEOGENESIS	93
CBX5	KEGG_GLYCOLYSIS_GLUCONEOGENESIS	98
CBX7	KEGG_GLYCOLYSIS_GLUCONEOGENESIS	77
CBY1	KEGG_GLYCOLYSIS_GLUCONEOGENESIS	71
CCAR1	KEGG_GLYCOLYSIS_GLUCONEOGENESIS	65
CCDC101	KEGG_GLYCOLYSIS_GLUCONEOGENESIS	93
CCDC59	KEGG_GLYCOLYSIS_GLUCONEOGENESIS	96
CCNA2	KEGG_GLYCOLYSIS_GLUCONEOGENESIS	75
CCNC	KEGG_GLYCOLYSIS_GLUCONEOGENESIS	100
CCNE1	KEGG_GLYCOLYSIS_GLUCONEOGENESIS	99
CCNH	KEGG_GLYCOLYSIS_GLUCONEOGENESIS	68
CCNK	KEGG_GLYCOLYSIS_GLUCONEOGENESIS	96
CCNL2	KEGG_GLYCOLYSIS_GLUCONEOGENESIS	95
CCNT1	KEGG_GLYCOLYSIS_GLUCONEOGENESIS	97
CCRN4L	KEGG_GLYCOLYSIS_GLUCONEOGENESIS	82
CD80	KEGG_GLYCOLYSIS_GLUCONEOGENESIS	66
CD86	KEGG_GLYCOLYSIS_GLUCONEOGENESIS	46
CDC2L1	KEGG_GLYCOLYSIS_GLUCONEOGENESIS	87
CDC2L2	KEGG_GLYCOLYSIS_GLUCONEOGENESIS	88
CDC5L	KEGG_GLYCOLYSIS_GLUCONEOGENESIS	98
CDCA7	KEGG_GLYCOLYSIS_GLUCONEOGENESIS	63
CDH1	KEGG_GLYCOLYSIS_GLUCONEOGENESIS	78
CDK2	KEGG_GLYCOLYSIS_GLUCONEOGENESIS	100
CDK7	KEGG_GLYCOLYSIS_GLUCONEOGENESIS	100
CDK8	KEGG_GLYCOLYSIS_GLUCONEOGENESIS	95
CDKN1B	KEGG_GLYCOLYSIS_GLUCONEOGENESIS	69
CDKN1C	KEGG_GLYCOLYSIS_GLUCONEOGENESIS	83
CDYL	KEGG_GLYCOLYSIS_GLUCONEOGENESIS	92
CEBPG	KEGG_GLYCOLYSIS_GLUCONEOGENESIS	100
CEBPZ	KEGG_GLYCOLYSIS_GLUCONEOGENESIS	79
CELSR2	KEGG_GLYCOLYSIS_GLUCONEOGENESIS	97
CENPF	KEGG_GLYCOLYSIS_GLUCONEOGENESIS	76
CENPK	KEGG_GLYCOLYSIS_GLUCONEOGENESIS	58
CGGBP1	KEGG_GLYCOLYSIS_GLUCONEOGENESIS	90
CHAF1B	KEGG_GLYCOLYSIS_GLUCONEOGENESIS	73
CHD2	KEGG_GLYCOLYSIS_GLUCONEOGENESIS	99
CHD4	KEGG_GLYCOLYSIS_GLUCONEOGENESIS	78
CHD6	KEGG_GLYCOLYSIS_GLUCONEOGENESIS	45
CHD8	KEGG_GLYCOLYSIS_GLUCONEOGENESIS	98
CHD9	KEGG_GLYCOLYSIS_GLUCONEOGENESIS	83
CHURC1	KEGG_GLYCOLYSIS_GLUCONEOGENESIS	100
CIAO1	KEGG_GLYCOLYSIS_GLUCONEOGENESIS	88
CIC	KEGG_GLYCOLYSIS_GLUCONEOGENESIS	95
CIITA	KEGG_GLYCOLYSIS_GLUCONEOGENESIS	72
CITED1	KEGG_GLYCOLYSIS_GLUCONEOGENESIS	77
CIZ1	KEGG_GLYCOLYSIS_GLUCONEOGENESIS	65
CLOCK	KEGG_GLYCOLYSIS_GLUCONEOGENESIS	89
CNBP	KEGG_GLYCOLYSIS_GLUCONEOGENESIS	100
CNOT1	KEGG_GLYCOLYSIS_GLUCONEOGENESIS	100
CNOT6	KEGG_GLYCOLYSIS_GLUCONEOGENESIS	99
CNOT7	KEGG_GLYCOLYSIS_GLUCONEOGENESIS	100
CNOT8	KEGG_GLYCOLYSIS_GLUCONEOGENESIS	99
COMMD7	KEGG_GLYCOLYSIS_GLUCONEOGENESIS	88
COPS5	KEGG_GLYCOLYSIS_GLUCONEOGENESIS	85
CREB3	KEGG_GLYCOLYSIS_GLUCONEOGENESIS	87
CREB5	KEGG_GLYCOLYSIS_GLUCONEOGENESIS	80
CREBBP	KEGG_GLYCOLYSIS_GLUCONEOGENESIS	91
CREBL2	KEGG_GLYCOLYSIS_GLUCONEOGENESIS	99
CREG1	KEGG_GLYCOLYSIS_GLUCONEOGENESIS	100
CRK	KEGG_GLYCOLYSIS_GLUCONEOGENESIS	100
CRTC1	KEGG_GLYCOLYSIS_GLUCONEOGENESIS	91
CRTC2	KEGG_GLYCOLYSIS_GLUCONEOGENESIS	54
CRTC3	KEGG_GLYCOLYSIS_GLUCONEOGENESIS	89
CRY1	KEGG_GLYCOLYSIS_GLUCONEOGENESIS	49
CRY2	KEGG_GLYCOLYSIS_GLUCONEOGENESIS	100
CSDA	KEGG_GLYCOLYSIS_GLUCONEOGENESIS	91
CSDC2	KEGG_GLYCOLYSIS_GLUCONEOGENESIS	99
CSDE1	KEGG_GLYCOLYSIS_GLUCONEOGENESIS	97
CSRNP3	KEGG_GLYCOLYSIS_GLUCONEOGENESIS	72
CTCF	KEGG_GLYCOLYSIS_GLUCONEOGENESIS	98
CTNNB1	KEGG_GLYCOLYSIS_GLUCONEOGENESIS	100
CTNND1	KEGG_GLYCOLYSIS_GLUCONEOGENESIS	52
CUX2	KEGG_GLYCOLYSIS_GLUCONEOGENESIS	50
CXXC1	KEGG_GLYCOLYSIS_GLUCONEOGENESIS	87
CYTL1	KEGG_GLYCOLYSIS_GLUCONEOGENESIS	100
DAXX	KEGG_GLYCOLYSIS_GLUCONEOGENESIS	54
DDX20	KEGG_GLYCOLYSIS_GLUCONEOGENESIS	78
DEK	KEGG_GLYCOLYSIS_GLUCONEOGENESIS	92
DGKQ	KEGG_GLYCOLYSIS_GLUCONEOGENESIS	74
DLX6	KEGG_GLYCOLYSIS_GLUCONEOGENESIS	99
DMBX1	KEGG_GLYCOLYSIS_GLUCONEOGENESIS	97
DMRT2	KEGG_GLYCOLYSIS_GLUCONEOGENESIS	87
DMRTA2	KEGG_GLYCOLYSIS_GLUCONEOGENESIS	70
DMTF1	KEGG_GLYCOLYSIS_GLUCONEOGENESIS	74
DNAJA3	KEGG_GLYCOLYSIS_GLUCONEOGENESIS	71
DNAJB6	KEGG_GLYCOLYSIS_GLUCONEOGENESIS	77
DNMT3A	KEGG_GLYCOLYSIS_GLUCONEOGENESIS	93
DNTTIP2	KEGG_GLYCOLYSIS_GLUCONEOGENESIS	93
DPF2	KEGG_GLYCOLYSIS_GLUCONEOGENESIS	64
DPRX	KEGG_GLYCOLYSIS_GLUCONEOGENESIS	94
DR1	KEGG_GLYCOLYSIS_GLUCONEOGENESIS	100
DRAP1	KEGG_GLYCOLYSIS_GLUCONEOGENESIS	95
DTX1	KEGG_GLYCOLYSIS_GLUCONEOGENESIS	100
DUX3	KEGG_GLYCOLYSIS_GLUCONEOGENESIS	76
E2F3	KEGG_GLYCOLYSIS_GLUCONEOGENESIS	79
E2F5	KEGG_GLYCOLYSIS_GLUCONEOGENESIS	94
E2F6	KEGG_GLYCOLYSIS_GLUCONEOGENESIS	98
E2F8	KEGG_GLYCOLYSIS_GLUCONEOGENESIS	70
EAF1	KEGG_GLYCOLYSIS_GLUCONEOGENESIS	74
EBF1	KEGG_GLYCOLYSIS_GLUCONEOGENESIS	99
EBF3	KEGG_GLYCOLYSIS_GLUCONEOGENESIS	100
EBF4	KEGG_GLYCOLYSIS_GLUCONEOGENESIS	100
ECD	KEGG_GLYCOLYSIS_GLUCONEOGENESIS	95
EDA	KEGG_GLYCOLYSIS_GLUCONEOGENESIS	83
EDA2R	KEGG_GLYCOLYSIS_GLUCONEOGENESIS	99
EDF1	KEGG_GLYCOLYSIS_GLUCONEOGENESIS	84
EFCAB6	KEGG_GLYCOLYSIS_GLUCONEOGENESIS	97
EGLN1	KEGG_GLYCOLYSIS_GLUCONEOGENESIS	100
EGR1	KEGG_GLYCOLYSIS_GLUCONEOGENESIS	60
EGR2	KEGG_GLYCOLYSIS_GLUCONEOGENESIS	50
EGR3	KEGG_GLYCOLYSIS_GLUCONEOGENESIS	79
EHMT1	KEGG_GLYCOLYSIS_GLUCONEOGENESIS	85
EID1	KEGG_GLYCOLYSIS_GLUCONEOGENESIS	81
EIF2C1	KEGG_GLYCOLYSIS_GLUCONEOGENESIS	52
ELF2	KEGG_GLYCOLYSIS_GLUCONEOGENESIS	95
ELF3	KEGG_GLYCOLYSIS_GLUCONEOGENESIS	61
ELK3	KEGG_GLYCOLYSIS_GLUCONEOGENESIS	84
ELK4	KEGG_GLYCOLYSIS_GLUCONEOGENESIS	64
ELL	KEGG_GLYCOLYSIS_GLUCONEOGENESIS	73
ELL3	KEGG_GLYCOLYSIS_GLUCONEOGENESIS	69
ELOF1	KEGG_GLYCOLYSIS_GLUCONEOGENESIS	100
ELP4	KEGG_GLYCOLYSIS_GLUCONEOGENESIS	98
EMX1	KEGG_GLYCOLYSIS_GLUCONEOGENESIS	85
EMX2	KEGG_GLYCOLYSIS_GLUCONEOGENESIS	100
ENG	KEGG_GLYCOLYSIS_GLUCONEOGENESIS	98
ENO1	KEGG_GLYCOLYSIS_GLUCONEOGENESIS	100
ENY2	KEGG_GLYCOLYSIS_GLUCONEOGENESIS	96
EOMES	KEGG_GLYCOLYSIS_GLUCONEOGENESIS	93
EP300	KEGG_GLYCOLYSIS_GLUCONEOGENESIS	78
EPC1	KEGG_GLYCOLYSIS_GLUCONEOGENESIS	80
ERC1	KEGG_GLYCOLYSIS_GLUCONEOGENESIS	83
ERCC3	KEGG_GLYCOLYSIS_GLUCONEOGENESIS	89
ERF	KEGG_GLYCOLYSIS_GLUCONEOGENESIS	83
ERN2	KEGG_GLYCOLYSIS_GLUCONEOGENESIS	99
ERV3	KEGG_GLYCOLYSIS_GLUCONEOGENESIS	56
ESR1	KEGG_GLYCOLYSIS_GLUCONEOGENESIS	98
ESR2	KEGG_GLYCOLYSIS_GLUCONEOGENESIS	75
ETS1	KEGG_GLYCOLYSIS_GLUCONEOGENESIS	72
ETV1	KEGG_GLYCOLYSIS_GLUCONEOGENESIS	86
ETV4	KEGG_GLYCOLYSIS_GLUCONEOGENESIS	97
ETV5	KEGG_GLYCOLYSIS_GLUCONEOGENESIS	80
EVX1	KEGG_GLYCOLYSIS_GLUCONEOGENESIS	66
EWSR1	KEGG_GLYCOLYSIS_GLUCONEOGENESIS	83
EYA1	KEGG_GLYCOLYSIS_GLUCONEOGENESIS	89
EYA4	KEGG_GLYCOLYSIS_GLUCONEOGENESIS	71
EZH1	KEGG_GLYCOLYSIS_GLUCONEOGENESIS	66
F2R	KEGG_GLYCOLYSIS_GLUCONEOGENESIS	74
FADS1	KEGG_GLYCOLYSIS_GLUCONEOGENESIS	100
FEZF2	KEGG_GLYCOLYSIS_GLUCONEOGENESIS	69
FGF10	KEGG_GLYCOLYSIS_GLUCONEOGENESIS	94
FGF2	KEGG_GLYCOLYSIS_GLUCONEOGENESIS	86
FHL5	KEGG_GLYCOLYSIS_GLUCONEOGENESIS	96
FLI1	KEGG_GLYCOLYSIS_GLUCONEOGENESIS	85
FLNA	KEGG_GLYCOLYSIS_GLUCONEOGENESIS	70
FLYWCH1	KEGG_GLYCOLYSIS_GLUCONEOGENESIS	97
FOSL1	KEGG_GLYCOLYSIS_GLUCONEOGENESIS	91
FOXA2	KEGG_GLYCOLYSIS_GLUCONEOGENESIS	84
FOXB1	KEGG_GLYCOLYSIS_GLUCONEOGENESIS	94
FOXB2	KEGG_GLYCOLYSIS_GLUCONEOGENESIS	98
FOXC1	KEGG_GLYCOLYSIS_GLUCONEOGENESIS	96
FOXC2	KEGG_GLYCOLYSIS_GLUCONEOGENESIS	95
FOXD4L5	KEGG_GLYCOLYSIS_GLUCONEOGENESIS	57
FOXE1	KEGG_GLYCOLYSIS_GLUCONEOGENESIS	73
FOXF1	KEGG_GLYCOLYSIS_GLUCONEOGENESIS	100
FOXF2	KEGG_GLYCOLYSIS_GLUCONEOGENESIS	100
FOXH1	KEGG_GLYCOLYSIS_GLUCONEOGENESIS	51
FOXI2	KEGG_GLYCOLYSIS_GLUCONEOGENESIS	52
FOXJ2	KEGG_GLYCOLYSIS_GLUCONEOGENESIS	86
FOXJ3	KEGG_GLYCOLYSIS_GLUCONEOGENESIS	94
FOXL2	KEGG_GLYCOLYSIS_GLUCONEOGENESIS	97
FOXM1	KEGG_GLYCOLYSIS_GLUCONEOGENESIS	66
FOXN1	KEGG_GLYCOLYSIS_GLUCONEOGENESIS	75
FOXO1	KEGG_GLYCOLYSIS_GLUCONEOGENESIS	87
FOXO4	KEGG_GLYCOLYSIS_GLUCONEOGENESIS	58
FOXP1	KEGG_GLYCOLYSIS_GLUCONEOGENESIS	77
FOXP2	KEGG_GLYCOLYSIS_GLUCONEOGENESIS	63
FOXP3	KEGG_GLYCOLYSIS_GLUCONEOGENESIS	94
FOXP4	KEGG_GLYCOLYSIS_GLUCONEOGENESIS	88
FOXQ1	KEGG_GLYCOLYSIS_GLUCONEOGENESIS	91
FRY	KEGG_GLYCOLYSIS_GLUCONEOGENESIS	100
FST	KEGG_GLYCOLYSIS_GLUCONEOGENESIS	97
FZD1	KEGG_GLYCOLYSIS_GLUCONEOGENESIS	80
GABPA	KEGG_GLYCOLYSIS_GLUCONEOGENESIS	81
GABPB1	KEGG_GLYCOLYSIS_GLUCONEOGENESIS	97
GAS7	KEGG_GLYCOLYSIS_GLUCONEOGENESIS	100
GATA4	KEGG_GLYCOLYSIS_GLUCONEOGENESIS	89
GATA5	KEGG_GLYCOLYSIS_GLUCONEOGENESIS	54
GCLC	KEGG_GLYCOLYSIS_GLUCONEOGENESIS	99
GDF2	KEGG_GLYCOLYSIS_GLUCONEOGENESIS	55
GDF6	KEGG_GLYCOLYSIS_GLUCONEOGENESIS	68
GDF7	KEGG_GLYCOLYSIS_GLUCONEOGENESIS	94
GFI1	KEGG_GLYCOLYSIS_GLUCONEOGENESIS	86
GLI1	KEGG_GLYCOLYSIS_GLUCONEOGENESIS	100
GLI2	KEGG_GLYCOLYSIS_GLUCONEOGENESIS	100
GLI3	KEGG_GLYCOLYSIS_GLUCONEOGENESIS	73
GLIS1	KEGG_GLYCOLYSIS_GLUCONEOGENESIS	100
GLIS2	KEGG_GLYCOLYSIS_GLUCONEOGENESIS	96
GLIS3	KEGG_GLYCOLYSIS_GLUCONEOGENESIS	84
GLRX2	KEGG_GLYCOLYSIS_GLUCONEOGENESIS	68
GMCL1	KEGG_GLYCOLYSIS_GLUCONEOGENESIS	85
GMEB1	KEGG_GLYCOLYSIS_GLUCONEOGENESIS	72
GPBP1L1	KEGG_GLYCOLYSIS_GLUCONEOGENESIS	69
GRIN1	KEGG_GLYCOLYSIS_GLUCONEOGENESIS	69
GSX2	KEGG_GLYCOLYSIS_GLUCONEOGENESIS	88
GTF2A1L	KEGG_GLYCOLYSIS_GLUCONEOGENESIS	95
GTF2E1	KEGG_GLYCOLYSIS_GLUCONEOGENESIS	77
GTF2E2	KEGG_GLYCOLYSIS_GLUCONEOGENESIS	100
GTF2H5	KEGG_GLYCOLYSIS_GLUCONEOGENESIS	99
GTF2IRD2	KEGG_GLYCOLYSIS_GLUCONEOGENESIS	99
GTF2IRD2B	KEGG_GLYCOLYSIS_GLUCONEOGENESIS	97
HABP4	KEGG_GLYCOLYSIS_GLUCONEOGENESIS	63
HAT1	KEGG_GLYCOLYSIS_GLUCONEOGENESIS	100
HBP1	KEGG_GLYCOLYSIS_GLUCONEOGENESIS	85
HCLS1	KEGG_GLYCOLYSIS_GLUCONEOGENESIS	73
HDAC1	KEGG_GLYCOLYSIS_GLUCONEOGENESIS	57
HDAC10	KEGG_GLYCOLYSIS_GLUCONEOGENESIS	81
HDAC2	KEGG_GLYCOLYSIS_GLUCONEOGENESIS	93
HDAC3	KEGG_GLYCOLYSIS_GLUCONEOGENESIS	94
HDAC4	KEGG_GLYCOLYSIS_GLUCONEOGENESIS	100
HDAC5	KEGG_GLYCOLYSIS_GLUCONEOGENESIS	98
HDAC7	KEGG_GLYCOLYSIS_GLUCONEOGENESIS	100
HDAC9	KEGG_GLYCOLYSIS_GLUCONEOGENESIS	89
HDGF	KEGG_GLYCOLYSIS_GLUCONEOGENESIS	100
HDX	KEGG_GLYCOLYSIS_GLUCONEOGENESIS	49
HES2	KEGG_GLYCOLYSIS_GLUCONEOGENESIS	98
HES3	KEGG_GLYCOLYSIS_GLUCONEOGENESIS	53
HES5	KEGG_GLYCOLYSIS_GLUCONEOGENESIS	71
HES7	KEGG_GLYCOLYSIS_GLUCONEOGENESIS	86
HEY2	KEGG_GLYCOLYSIS_GLUCONEOGENESIS	90
HEYL	KEGG_GLYCOLYSIS_GLUCONEOGENESIS	100
HHEX	KEGG_GLYCOLYSIS_GLUCONEOGENESIS	91
HIC1	KEGG_GLYCOLYSIS_GLUCONEOGENESIS	100
HIC2	KEGG_GLYCOLYSIS_GLUCONEOGENESIS	99
HIF1A	KEGG_GLYCOLYSIS_GLUCONEOGENESIS	100
HIF1AN	KEGG_GLYCOLYSIS_GLUCONEOGENESIS	98
HIF3A	KEGG_GLYCOLYSIS_GLUCONEOGENESIS	91
HIPK1	KEGG_GLYCOLYSIS_GLUCONEOGENESIS	95
HIVEP3	KEGG_GLYCOLYSIS_GLUCONEOGENESIS	86
HLF	KEGG_GLYCOLYSIS_GLUCONEOGENESIS	84
HLTF	KEGG_GLYCOLYSIS_GLUCONEOGENESIS	100
HLX	KEGG_GLYCOLYSIS_GLUCONEOGENESIS	95
HMGB1	KEGG_GLYCOLYSIS_GLUCONEOGENESIS	85
HMGB2	KEGG_GLYCOLYSIS_GLUCONEOGENESIS	54
HMGN1	KEGG_GLYCOLYSIS_GLUCONEOGENESIS	95
HMGN2	KEGG_GLYCOLYSIS_GLUCONEOGENESIS	97
HMX1	KEGG_GLYCOLYSIS_GLUCONEOGENESIS	87
HMX2	KEGG_GLYCOLYSIS_GLUCONEOGENESIS	61
HMX3	KEGG_GLYCOLYSIS_GLUCONEOGENESIS	61
HNRNPAB	KEGG_GLYCOLYSIS_GLUCONEOGENESIS	100
HOMEZ	KEGG_GLYCOLYSIS_GLUCONEOGENESIS	86
HOPX	KEGG_GLYCOLYSIS_GLUCONEOGENESIS	90
HOXA1	KEGG_GLYCOLYSIS_GLUCONEOGENESIS	89
HOXA11	KEGG_GLYCOLYSIS_GLUCONEOGENESIS	57
HOXA13	KEGG_GLYCOLYSIS_GLUCONEOGENESIS	97
HOXA4	KEGG_GLYCOLYSIS_GLUCONEOGENESIS	100
HOXA7	KEGG_GLYCOLYSIS_GLUCONEOGENESIS	100
HOXB2	KEGG_GLYCOLYSIS_GLUCONEOGENESIS	95
HOXB3	KEGG_GLYCOLYSIS_GLUCONEOGENESIS	100
HOXB4	KEGG_GLYCOLYSIS_GLUCONEOGENESIS	83
HOXC4	KEGG_GLYCOLYSIS_GLUCONEOGENESIS	100
HOXC9	KEGG_GLYCOLYSIS_GLUCONEOGENESIS	71
HOXD11	KEGG_GLYCOLYSIS_GLUCONEOGENESIS	65
HOXD13	KEGG_GLYCOLYSIS_GLUCONEOGENESIS	92
HOXD4	KEGG_GLYCOLYSIS_GLUCONEOGENESIS	100
HOXD8	KEGG_GLYCOLYSIS_GLUCONEOGENESIS	84
HOXD9	KEGG_GLYCOLYSIS_GLUCONEOGENESIS	96
HR	KEGG_GLYCOLYSIS_GLUCONEOGENESIS	68
HSBP1	KEGG_GLYCOLYSIS_GLUCONEOGENESIS	99
HSF2	KEGG_GLYCOLYSIS_GLUCONEOGENESIS	93
HSF4	KEGG_GLYCOLYSIS_GLUCONEOGENESIS	94
HSFX1	KEGG_GLYCOLYSIS_GLUCONEOGENESIS	94
HSFX2	KEGG_GLYCOLYSIS_GLUCONEOGENESIS	99
HTATIP2	KEGG_GLYCOLYSIS_GLUCONEOGENESIS	99
HTATSF1	KEGG_GLYCOLYSIS_GLUCONEOGENESIS	98
ICMT	KEGG_GLYCOLYSIS_GLUCONEOGENESIS	83
ID3	KEGG_GLYCOLYSIS_GLUCONEOGENESIS	68
ID4	KEGG_GLYCOLYSIS_GLUCONEOGENESIS	77
IFI16	KEGG_GLYCOLYSIS_GLUCONEOGENESIS	49
IFNAR2	KEGG_GLYCOLYSIS_GLUCONEOGENESIS	72
IGF1	KEGG_GLYCOLYSIS_GLUCONEOGENESIS	95
IGF2	KEGG_GLYCOLYSIS_GLUCONEOGENESIS	100
IGSF1	KEGG_GLYCOLYSIS_GLUCONEOGENESIS	76
IKBKB	KEGG_GLYCOLYSIS_GLUCONEOGENESIS	56
IKZF1	KEGG_GLYCOLYSIS_GLUCONEOGENESIS	53
IKZF3	KEGG_GLYCOLYSIS_GLUCONEOGENESIS	77
IKZF4	KEGG_GLYCOLYSIS_GLUCONEOGENESIS	99
IL10	KEGG_GLYCOLYSIS_GLUCONEOGENESIS	83
IL16	KEGG_GLYCOLYSIS_GLUCONEOGENESIS	94
ILF2	KEGG_GLYCOLYSIS_GLUCONEOGENESIS	100
INHBA	KEGG_GLYCOLYSIS_GLUCONEOGENESIS	83
INSM1	KEGG_GLYCOLYSIS_GLUCONEOGENESIS	58
INSM2	KEGG_GLYCOLYSIS_GLUCONEOGENESIS	68
INSR	KEGG_GLYCOLYSIS_GLUCONEOGENESIS	100
IRAK3	KEGG_GLYCOLYSIS_GLUCONEOGENESIS	67
IRF2BP2	KEGG_GLYCOLYSIS_GLUCONEOGENESIS	59
IRF4	KEGG_GLYCOLYSIS_GLUCONEOGENESIS	80
IRF6	KEGG_GLYCOLYSIS_GLUCONEOGENESIS	54
IRF7	KEGG_GLYCOLYSIS_GLUCONEOGENESIS	81
IRF8	KEGG_GLYCOLYSIS_GLUCONEOGENESIS	73
IRX1	KEGG_GLYCOLYSIS_GLUCONEOGENESIS	77
IRX4	KEGG_GLYCOLYSIS_GLUCONEOGENESIS	60
IRX5	KEGG_GLYCOLYSIS_GLUCONEOGENESIS	56
ISL1	KEGG_GLYCOLYSIS_GLUCONEOGENESIS	96
ITGB3BP	KEGG_GLYCOLYSIS_GLUCONEOGENESIS	80
JARID2	KEGG_GLYCOLYSIS_GLUCONEOGENESIS	72
JAZF1	KEGG_GLYCOLYSIS_GLUCONEOGENESIS	93
JDP2	KEGG_GLYCOLYSIS_GLUCONEOGENESIS	86
JMJD6	KEGG_GLYCOLYSIS_GLUCONEOGENESIS	94
KAT2A	KEGG_GLYCOLYSIS_GLUCONEOGENESIS	79
KCNH2	KEGG_GLYCOLYSIS_GLUCONEOGENESIS	100
KCNH3	KEGG_GLYCOLYSIS_GLUCONEOGENESIS	74
KCNIP3	KEGG_GLYCOLYSIS_GLUCONEOGENESIS	96
KDM4B	KEGG_GLYCOLYSIS_GLUCONEOGENESIS	51
KDM4D	KEGG_GLYCOLYSIS_GLUCONEOGENESIS	75
KDM5B	KEGG_GLYCOLYSIS_GLUCONEOGENESIS	98
KEAP1	KEGG_GLYCOLYSIS_GLUCONEOGENESIS	82
KHDRBS1	KEGG_GLYCOLYSIS_GLUCONEOGENESIS	100
KHDRBS2	KEGG_GLYCOLYSIS_GLUCONEOGENESIS	100
KLF1	KEGG_GLYCOLYSIS_GLUCONEOGENESIS	79
KLF11	KEGG_GLYCOLYSIS_GLUCONEOGENESIS	71
KLF12	KEGG_GLYCOLYSIS_GLUCONEOGENESIS	97
KLF14	KEGG_GLYCOLYSIS_GLUCONEOGENESIS	99
KLF2	KEGG_GLYCOLYSIS_GLUCONEOGENESIS	100
KLF7	KEGG_GLYCOLYSIS_GLUCONEOGENESIS	100
KLF8	KEGG_GLYCOLYSIS_GLUCONEOGENESIS	91
KLF9	KEGG_GLYCOLYSIS_GLUCONEOGENESIS	80
KRAS	KEGG_GLYCOLYSIS_GLUCONEOGENESIS	99
L3MBTL	KEGG_GLYCOLYSIS_GLUCONEOGENESIS	100
LANCL2	KEGG_GLYCOLYSIS_GLUCONEOGENESIS	99
LASS2	KEGG_GLYCOLYSIS_GLUCONEOGENESIS	96
LASS5	KEGG_GLYCOLYSIS_GLUCONEOGENESIS	100
LASS6	KEGG_GLYCOLYSIS_GLUCONEOGENESIS	99
LBX1	KEGG_GLYCOLYSIS_GLUCONEOGENESIS	96
LCORL	KEGG_GLYCOLYSIS_GLUCONEOGENESIS	61
LDB1	KEGG_GLYCOLYSIS_GLUCONEOGENESIS	90
LDB2	KEGG_GLYCOLYSIS_GLUCONEOGENESIS	99
LEO1	KEGG_GLYCOLYSIS_GLUCONEOGENESIS	100
LHX1	KEGG_GLYCOLYSIS_GLUCONEOGENESIS	52
LHX3	KEGG_GLYCOLYSIS_GLUCONEOGENESIS	87
LHX5	KEGG_GLYCOLYSIS_GLUCONEOGENESIS	95
LHX6	KEGG_GLYCOLYSIS_GLUCONEOGENESIS	71
LIN54	KEGG_GLYCOLYSIS_GLUCONEOGENESIS	95
LMCD1	KEGG_GLYCOLYSIS_GLUCONEOGENESIS	100
LMO3	KEGG_GLYCOLYSIS_GLUCONEOGENESIS	98
LMO4	KEGG_GLYCOLYSIS_GLUCONEOGENESIS	58
LOC729991-MEF2B	KEGG_GLYCOLYSIS_GLUCONEOGENESIS	98
LRCH4	KEGG_GLYCOLYSIS_GLUCONEOGENESIS	91
LRPPRC	KEGG_GLYCOLYSIS_GLUCONEOGENESIS	100
LYL1	KEGG_GLYCOLYSIS_GLUCONEOGENESIS	99
LZTFL1	KEGG_GLYCOLYSIS_GLUCONEOGENESIS	53
LZTS1	KEGG_GLYCOLYSIS_GLUCONEOGENESIS	100
MAF	KEGG_GLYCOLYSIS_GLUCONEOGENESIS	80
MAFK	KEGG_GLYCOLYSIS_GLUCONEOGENESIS	75
MAGED1	KEGG_GLYCOLYSIS_GLUCONEOGENESIS	78
MAMLD1	KEGG_GLYCOLYSIS_GLUCONEOGENESIS	92
MAMSTR	KEGG_GLYCOLYSIS_GLUCONEOGENESIS	96
MAP2K1	KEGG_GLYCOLYSIS_GLUCONEOGENESIS	95
MAPK1	KEGG_GLYCOLYSIS_GLUCONEOGENESIS	100
MAPK15	KEGG_GLYCOLYSIS_GLUCONEOGENESIS	92
MAPRE3	KEGG_GLYCOLYSIS_GLUCONEOGENESIS	88
MBD2	KEGG_GLYCOLYSIS_GLUCONEOGENESIS	72
MCM2	KEGG_GLYCOLYSIS_GLUCONEOGENESIS	75
MCM3	KEGG_GLYCOLYSIS_GLUCONEOGENESIS	84
MCM4	KEGG_GLYCOLYSIS_GLUCONEOGENESIS	75
MCM8	KEGG_GLYCOLYSIS_GLUCONEOGENESIS	100
MCTS1	KEGG_GLYCOLYSIS_GLUCONEOGENESIS	93
MDFIC	KEGG_GLYCOLYSIS_GLUCONEOGENESIS	68
MDM2	KEGG_GLYCOLYSIS_GLUCONEOGENESIS	83
MDM4	KEGG_GLYCOLYSIS_GLUCONEOGENESIS	97
MECP2	KEGG_GLYCOLYSIS_GLUCONEOGENESIS	99
MED21	KEGG_GLYCOLYSIS_GLUCONEOGENESIS	88
MED23	KEGG_GLYCOLYSIS_GLUCONEOGENESIS	88
MED27	KEGG_GLYCOLYSIS_GLUCONEOGENESIS	100
MEF2A	KEGG_GLYCOLYSIS_GLUCONEOGENESIS	80
MEF2C	KEGG_GLYCOLYSIS_GLUCONEOGENESIS	89
MEF2D	KEGG_GLYCOLYSIS_GLUCONEOGENESIS	60
MEIS1	KEGG_GLYCOLYSIS_GLUCONEOGENESIS	77
MEIS2	KEGG_GLYCOLYSIS_GLUCONEOGENESIS	63
MEIS3	KEGG_GLYCOLYSIS_GLUCONEOGENESIS	95
MEOX1	KEGG_GLYCOLYSIS_GLUCONEOGENESIS	99
MEOX2	KEGG_GLYCOLYSIS_GLUCONEOGENESIS	100
MIER2	KEGG_GLYCOLYSIS_GLUCONEOGENESIS	75
MITF	KEGG_GLYCOLYSIS_GLUCONEOGENESIS	72
MIXL1	KEGG_GLYCOLYSIS_GLUCONEOGENESIS	69
MKL1	KEGG_GLYCOLYSIS_GLUCONEOGENESIS	91
MKL2	KEGG_GLYCOLYSIS_GLUCONEOGENESIS	80
MKX	KEGG_GLYCOLYSIS_GLUCONEOGENESIS	90
MLF1IP	KEGG_GLYCOLYSIS_GLUCONEOGENESIS	86
MLL	KEGG_GLYCOLYSIS_GLUCONEOGENESIS	74
MLL2	KEGG_GLYCOLYSIS_GLUCONEOGENESIS	55
MLL4	KEGG_GLYCOLYSIS_GLUCONEOGENESIS	87
MLLT6	KEGG_GLYCOLYSIS_GLUCONEOGENESIS	99
MLX	KEGG_GLYCOLYSIS_GLUCONEOGENESIS	93
MLXIP	KEGG_GLYCOLYSIS_GLUCONEOGENESIS	89
MNT	KEGG_GLYCOLYSIS_GLUCONEOGENESIS	69
MORC4	KEGG_GLYCOLYSIS_GLUCONEOGENESIS	98
MORF4L1	KEGG_GLYCOLYSIS_GLUCONEOGENESIS	98
MORF4L2	KEGG_GLYCOLYSIS_GLUCONEOGENESIS	100
MRPL28	KEGG_GLYCOLYSIS_GLUCONEOGENESIS	92
MSC	KEGG_GLYCOLYSIS_GLUCONEOGENESIS	94
MSL3	KEGG_GLYCOLYSIS_GLUCONEOGENESIS	80
MSRB2	KEGG_GLYCOLYSIS_GLUCONEOGENESIS	97
MSX1	KEGG_GLYCOLYSIS_GLUCONEOGENESIS	77
MTA1	KEGG_GLYCOLYSIS_GLUCONEOGENESIS	74
MTA2	KEGG_GLYCOLYSIS_GLUCONEOGENESIS	99
MTA3	KEGG_GLYCOLYSIS_GLUCONEOGENESIS	73
MTDH	KEGG_GLYCOLYSIS_GLUCONEOGENESIS	96
MTERF	KEGG_GLYCOLYSIS_GLUCONEOGENESIS	68
MTF1	KEGG_GLYCOLYSIS_GLUCONEOGENESIS	100
MXD3	KEGG_GLYCOLYSIS_GLUCONEOGENESIS	92
MYB	KEGG_GLYCOLYSIS_GLUCONEOGENESIS	98
MYBL2	KEGG_GLYCOLYSIS_GLUCONEOGENESIS	52
MYCBP	KEGG_GLYCOLYSIS_GLUCONEOGENESIS	100
MYNN	KEGG_GLYCOLYSIS_GLUCONEOGENESIS	78
MYOCD	KEGG_GLYCOLYSIS_GLUCONEOGENESIS	78
MYOD1	KEGG_GLYCOLYSIS_GLUCONEOGENESIS	75
MYST4	KEGG_GLYCOLYSIS_GLUCONEOGENESIS	59
MZF1	KEGG_GLYCOLYSIS_GLUCONEOGENESIS	95
NAB2	KEGG_GLYCOLYSIS_GLUCONEOGENESIS	100
NACC2	KEGG_GLYCOLYSIS_GLUCONEOGENESIS	95
NANOG	KEGG_GLYCOLYSIS_GLUCONEOGENESIS	86
NARG1	KEGG_GLYCOLYSIS_GLUCONEOGENESIS	94
NAT14	KEGG_GLYCOLYSIS_GLUCONEOGENESIS	53
NCOA4	KEGG_GLYCOLYSIS_GLUCONEOGENESIS	76
NCOR2	KEGG_GLYCOLYSIS_GLUCONEOGENESIS	77
NDUFA13	KEGG_GLYCOLYSIS_GLUCONEOGENESIS	64
NEDD8	KEGG_GLYCOLYSIS_GLUCONEOGENESIS	100
NEUROG1	KEGG_GLYCOLYSIS_GLUCONEOGENESIS	70
NEUROG2	KEGG_GLYCOLYSIS_GLUCONEOGENESIS	64
NFAM1	KEGG_GLYCOLYSIS_GLUCONEOGENESIS	94
NFAT5	KEGG_GLYCOLYSIS_GLUCONEOGENESIS	66
NFATC1	KEGG_GLYCOLYSIS_GLUCONEOGENESIS	99
NFATC2	KEGG_GLYCOLYSIS_GLUCONEOGENESIS	63
NFATC2IP	KEGG_GLYCOLYSIS_GLUCONEOGENESIS	90
NFATC4	KEGG_GLYCOLYSIS_GLUCONEOGENESIS	100
NFE2L1	KEGG_GLYCOLYSIS_GLUCONEOGENESIS	100
NFE2L3	KEGG_GLYCOLYSIS_GLUCONEOGENESIS	84
NFIB	KEGG_GLYCOLYSIS_GLUCONEOGENESIS	79
NIF3L1	KEGG_GLYCOLYSIS_GLUCONEOGENESIS	100
NKRF	KEGG_GLYCOLYSIS_GLUCONEOGENESIS	100
NKX1-2	KEGG_GLYCOLYSIS_GLUCONEOGENESIS	66
NKX2-1	KEGG_GLYCOLYSIS_GLUCONEOGENESIS	73
NKX2-3	KEGG_GLYCOLYSIS_GLUCONEOGENESIS	88
NKX2-4	KEGG_GLYCOLYSIS_GLUCONEOGENESIS	85
NKX2-5	KEGG_GLYCOLYSIS_GLUCONEOGENESIS	86
NKX6-3	KEGG_GLYCOLYSIS_GLUCONEOGENESIS	63
NLRC3	KEGG_GLYCOLYSIS_GLUCONEOGENESIS	97
NLRP3	KEGG_GLYCOLYSIS_GLUCONEOGENESIS	91
NME1-NME2	KEGG_GLYCOLYSIS_GLUCONEOGENESIS	98
NME2	KEGG_GLYCOLYSIS_GLUCONEOGENESIS	89
NOD2	KEGG_GLYCOLYSIS_GLUCONEOGENESIS	91
NONO	KEGG_GLYCOLYSIS_GLUCONEOGENESIS	100
NOTCH1	KEGG_GLYCOLYSIS_GLUCONEOGENESIS	98
NOTCH2NL	KEGG_GLYCOLYSIS_GLUCONEOGENESIS	89
NOTCH3	KEGG_GLYCOLYSIS_GLUCONEOGENESIS	97
NOTCH4	KEGG_GLYCOLYSIS_GLUCONEOGENESIS	100
NPAS1	KEGG_GLYCOLYSIS_GLUCONEOGENESIS	50
NPAS3	KEGG_GLYCOLYSIS_GLUCONEOGENESIS	100
NPM1	KEGG_GLYCOLYSIS_GLUCONEOGENESIS	62
NR1D1	KEGG_GLYCOLYSIS_GLUCONEOGENESIS	97
NR2C2	KEGG_GLYCOLYSIS_GLUCONEOGENESIS	71
NR2F1	KEGG_GLYCOLYSIS_GLUCONEOGENESIS	98
NR4A1	KEGG_GLYCOLYSIS_GLUCONEOGENESIS	56
NR4A2	KEGG_GLYCOLYSIS_GLUCONEOGENESIS	88
NR5A2	KEGG_GLYCOLYSIS_GLUCONEOGENESIS	96
NRBF2	KEGG_GLYCOLYSIS_GLUCONEOGENESIS	98
NRF1	KEGG_GLYCOLYSIS_GLUCONEOGENESIS	68
NRIP2	KEGG_GLYCOLYSIS_GLUCONEOGENESIS	100
NRK	KEGG_GLYCOLYSIS_GLUCONEOGENESIS	89
NSD1	KEGG_GLYCOLYSIS_GLUCONEOGENESIS	47
NUFIP1	KEGG_GLYCOLYSIS_GLUCONEOGENESIS	79
NUP62	KEGG_GLYCOLYSIS_GLUCONEOGENESIS	86
OLIG1	KEGG_GLYCOLYSIS_GLUCONEOGENESIS	57
ONECUT3	KEGG_GLYCOLYSIS_GLUCONEOGENESIS	94
ORC2L	KEGG_GLYCOLYSIS_GLUCONEOGENESIS	58
OTX1	KEGG_GLYCOLYSIS_GLUCONEOGENESIS	72
PA2G4	KEGG_GLYCOLYSIS_GLUCONEOGENESIS	95
PAF1	KEGG_GLYCOLYSIS_GLUCONEOGENESIS	89
PARP14	KEGG_GLYCOLYSIS_GLUCONEOGENESIS	55
PARP15	KEGG_GLYCOLYSIS_GLUCONEOGENESIS	54
PAWR	KEGG_GLYCOLYSIS_GLUCONEOGENESIS	71
PAX1	KEGG_GLYCOLYSIS_GLUCONEOGENESIS	80
PAX5	KEGG_GLYCOLYSIS_GLUCONEOGENESIS	85
PBRM1	KEGG_GLYCOLYSIS_GLUCONEOGENESIS	97
PBX2	KEGG_GLYCOLYSIS_GLUCONEOGENESIS	92
PBX3	KEGG_GLYCOLYSIS_GLUCONEOGENESIS	100
PBX4	KEGG_GLYCOLYSIS_GLUCONEOGENESIS	97
PBXIP1	KEGG_GLYCOLYSIS_GLUCONEOGENESIS	99
PCBD1	KEGG_GLYCOLYSIS_GLUCONEOGENESIS	88
PCBD2	KEGG_GLYCOLYSIS_GLUCONEOGENESIS	96
PCGF1	KEGG_GLYCOLYSIS_GLUCONEOGENESIS	72
PCGF6	KEGG_GLYCOLYSIS_GLUCONEOGENESIS	53
PDCD4	KEGG_GLYCOLYSIS_GLUCONEOGENESIS	89
PDE8B	KEGG_GLYCOLYSIS_GLUCONEOGENESIS	77
PEG3	KEGG_GLYCOLYSIS_GLUCONEOGENESIS	97
PER1	KEGG_GLYCOLYSIS_GLUCONEOGENESIS	71
PEX14	KEGG_GLYCOLYSIS_GLUCONEOGENESIS	98
PFDN1	KEGG_GLYCOLYSIS_GLUCONEOGENESIS	100
PFDN5	KEGG_GLYCOLYSIS_GLUCONEOGENESIS	96
PFN1	KEGG_GLYCOLYSIS_GLUCONEOGENESIS	97
PGR	KEGG_GLYCOLYSIS_GLUCONEOGENESIS	86
PHB	KEGG_GLYCOLYSIS_GLUCONEOGENESIS	100
PHB2	KEGG_GLYCOLYSIS_GLUCONEOGENESIS	93
PHF1	KEGG_GLYCOLYSIS_GLUCONEOGENESIS	62
PHF19	KEGG_GLYCOLYSIS_GLUCONEOGENESIS	99
PHF2	KEGG_GLYCOLYSIS_GLUCONEOGENESIS	84
PHF20	KEGG_GLYCOLYSIS_GLUCONEOGENESIS	96
PHF21A	KEGG_GLYCOLYSIS_GLUCONEOGENESIS	83
PHF5A	KEGG_GLYCOLYSIS_GLUCONEOGENESIS	100
PHF6	KEGG_GLYCOLYSIS_GLUCONEOGENESIS	100
PITX1	KEGG_GLYCOLYSIS_GLUCONEOGENESIS	55
PITX2	KEGG_GLYCOLYSIS_GLUCONEOGENESIS	61
PKIA	KEGG_GLYCOLYSIS_GLUCONEOGENESIS	63
PKIG	KEGG_GLYCOLYSIS_GLUCONEOGENESIS	98
PKNOX2	KEGG_GLYCOLYSIS_GLUCONEOGENESIS	100
PLAGL1	KEGG_GLYCOLYSIS_GLUCONEOGENESIS	77
PLRG1	KEGG_GLYCOLYSIS_GLUCONEOGENESIS	98
PML	KEGG_GLYCOLYSIS_GLUCONEOGENESIS	94
PNRC1	KEGG_GLYCOLYSIS_GLUCONEOGENESIS	89
PNRC2	KEGG_GLYCOLYSIS_GLUCONEOGENESIS	96
POGK	KEGG_GLYCOLYSIS_GLUCONEOGENESIS	100
POGZ	KEGG_GLYCOLYSIS_GLUCONEOGENESIS	96
POLR2K	KEGG_GLYCOLYSIS_GLUCONEOGENESIS	99
POLR2L	KEGG_GLYCOLYSIS_GLUCONEOGENESIS	71
POLR3F	KEGG_GLYCOLYSIS_GLUCONEOGENESIS	98
POLR3G	KEGG_GLYCOLYSIS_GLUCONEOGENESIS	81
POLR3K	KEGG_GLYCOLYSIS_GLUCONEOGENESIS	100
POU2F2	KEGG_GLYCOLYSIS_GLUCONEOGENESIS	100
POU2F3	KEGG_GLYCOLYSIS_GLUCONEOGENESIS	57
POU3F1	KEGG_GLYCOLYSIS_GLUCONEOGENESIS	100
POU3F2	KEGG_GLYCOLYSIS_GLUCONEOGENESIS	61
POU3F3	KEGG_GLYCOLYSIS_GLUCONEOGENESIS	57
POU5F1	KEGG_GLYCOLYSIS_GLUCONEOGENESIS	94
POU5F1B	KEGG_GLYCOLYSIS_GLUCONEOGENESIS	91
POU5F2	KEGG_GLYCOLYSIS_GLUCONEOGENESIS	78
POU6F1	KEGG_GLYCOLYSIS_GLUCONEOGENESIS	100
PPARD	KEGG_GLYCOLYSIS_GLUCONEOGENESIS	92
PPIE	KEGG_GLYCOLYSIS_GLUCONEOGENESIS	100
PPM1A	KEGG_GLYCOLYSIS_GLUCONEOGENESIS	77
PPP1R8	KEGG_GLYCOLYSIS_GLUCONEOGENESIS	98
PPP2CA	KEGG_GLYCOLYSIS_GLUCONEOGENESIS	100
PPP2R1A	KEGG_GLYCOLYSIS_GLUCONEOGENESIS	82
PRDM1	KEGG_GLYCOLYSIS_GLUCONEOGENESIS	70
PRDM12	KEGG_GLYCOLYSIS_GLUCONEOGENESIS	99
PRDM13	KEGG_GLYCOLYSIS_GLUCONEOGENESIS	59
PRDM2	KEGG_GLYCOLYSIS_GLUCONEOGENESIS	92
PRDM4	KEGG_GLYCOLYSIS_GLUCONEOGENESIS	95
PRDM5	KEGG_GLYCOLYSIS_GLUCONEOGENESIS	92
PRDM6	KEGG_GLYCOLYSIS_GLUCONEOGENESIS	97
PRDM8	KEGG_GLYCOLYSIS_GLUCONEOGENESIS	94
PRDX2	KEGG_GLYCOLYSIS_GLUCONEOGENESIS	91
PRDX3	KEGG_GLYCOLYSIS_GLUCONEOGENESIS	100
PREB	KEGG_GLYCOLYSIS_GLUCONEOGENESIS	61
PRIC285	KEGG_GLYCOLYSIS_GLUCONEOGENESIS	56
PRKAR1A	KEGG_GLYCOLYSIS_GLUCONEOGENESIS	100
PRKDC	KEGG_GLYCOLYSIS_GLUCONEOGENESIS	99
PRMT5	KEGG_GLYCOLYSIS_GLUCONEOGENESIS	100
PRMT6	KEGG_GLYCOLYSIS_GLUCONEOGENESIS	82
PRMT7	KEGG_GLYCOLYSIS_GLUCONEOGENESIS	67
PROP1	KEGG_GLYCOLYSIS_GLUCONEOGENESIS	97
PRRX1	KEGG_GLYCOLYSIS_GLUCONEOGENESIS	91
PRRX2	KEGG_GLYCOLYSIS_GLUCONEOGENESIS	100
PSMC3	KEGG_GLYCOLYSIS_GLUCONEOGENESIS	100
PSMC3IP	KEGG_GLYCOLYSIS_GLUCONEOGENESIS	72
PSMC5	KEGG_GLYCOLYSIS_GLUCONEOGENESIS	100
PSPC1	KEGG_GLYCOLYSIS_GLUCONEOGENESIS	88
PTF1A	KEGG_GLYCOLYSIS_GLUCONEOGENESIS	87
PTPRU	KEGG_GLYCOLYSIS_GLUCONEOGENESIS	84
PTRF	KEGG_GLYCOLYSIS_GLUCONEOGENESIS	73
PTTG1	KEGG_GLYCOLYSIS_GLUCONEOGENESIS	69
PYCARD	KEGG_GLYCOLYSIS_GLUCONEOGENESIS	72
PYDC1	KEGG_GLYCOLYSIS_GLUCONEOGENESIS	100
RAB18	KEGG_GLYCOLYSIS_GLUCONEOGENESIS	95
RAD54L2	KEGG_GLYCOLYSIS_GLUCONEOGENESIS	89
RAN	KEGG_GLYCOLYSIS_GLUCONEOGENESIS	100
RARA	KEGG_GLYCOLYSIS_GLUCONEOGENESIS	80
RARB	KEGG_GLYCOLYSIS_GLUCONEOGENESIS	74
RARG	KEGG_GLYCOLYSIS_GLUCONEOGENESIS	90
RASSF7	KEGG_GLYCOLYSIS_GLUCONEOGENESIS	67
RAX	KEGG_GLYCOLYSIS_GLUCONEOGENESIS	67
RAX2	KEGG_GLYCOLYSIS_GLUCONEOGENESIS	92
RB1	KEGG_GLYCOLYSIS_GLUCONEOGENESIS	98
RB1CC1	KEGG_GLYCOLYSIS_GLUCONEOGENESIS	60
RBBP4	KEGG_GLYCOLYSIS_GLUCONEOGENESIS	99
RBBP7	KEGG_GLYCOLYSIS_GLUCONEOGENESIS	96
RBBP8	KEGG_GLYCOLYSIS_GLUCONEOGENESIS	63
RBCK1	KEGG_GLYCOLYSIS_GLUCONEOGENESIS	53
RBM15	KEGG_GLYCOLYSIS_GLUCONEOGENESIS	61
RBPJ	KEGG_GLYCOLYSIS_GLUCONEOGENESIS	90
RBPJL	KEGG_GLYCOLYSIS_GLUCONEOGENESIS	71
RC3H2	KEGG_GLYCOLYSIS_GLUCONEOGENESIS	94
RCHY1	KEGG_GLYCOLYSIS_GLUCONEOGENESIS	75
RCOR1	KEGG_GLYCOLYSIS_GLUCONEOGENESIS	100
RCOR3	KEGG_GLYCOLYSIS_GLUCONEOGENESIS	74
RDBP	KEGG_GLYCOLYSIS_GLUCONEOGENESIS	82
REL	KEGG_GLYCOLYSIS_GLUCONEOGENESIS	91
RELB	KEGG_GLYCOLYSIS_GLUCONEOGENESIS	91
REST	KEGG_GLYCOLYSIS_GLUCONEOGENESIS	90
RFC1	KEGG_GLYCOLYSIS_GLUCONEOGENESIS	99
RFX1	KEGG_GLYCOLYSIS_GLUCONEOGENESIS	96
RFX2	KEGG_GLYCOLYSIS_GLUCONEOGENESIS	77
RGMB	KEGG_GLYCOLYSIS_GLUCONEOGENESIS	81
RHOA	KEGG_GLYCOLYSIS_GLUCONEOGENESIS	99
RHOH	KEGG_GLYCOLYSIS_GLUCONEOGENESIS	58
RING1	KEGG_GLYCOLYSIS_GLUCONEOGENESIS	84
RIPK2	KEGG_GLYCOLYSIS_GLUCONEOGENESIS	97
RIPK3	KEGG_GLYCOLYSIS_GLUCONEOGENESIS	97
RLIM	KEGG_GLYCOLYSIS_GLUCONEOGENESIS	100
RNF10	KEGG_GLYCOLYSIS_GLUCONEOGENESIS	89
RNF14	KEGG_GLYCOLYSIS_GLUCONEOGENESIS	100
RNF141	KEGG_GLYCOLYSIS_GLUCONEOGENESIS	71
RNF2	KEGG_GLYCOLYSIS_GLUCONEOGENESIS	100
RNF4	KEGG_GLYCOLYSIS_GLUCONEOGENESIS	98
RNF6	KEGG_GLYCOLYSIS_GLUCONEOGENESIS	100
RORA	KEGG_GLYCOLYSIS_GLUCONEOGENESIS	75
RORB	KEGG_GLYCOLYSIS_GLUCONEOGENESIS	93
RPL6	KEGG_GLYCOLYSIS_GLUCONEOGENESIS	77
RPL7	KEGG_GLYCOLYSIS_GLUCONEOGENESIS	54
RPL7L1	KEGG_GLYCOLYSIS_GLUCONEOGENESIS	100
RPS14	KEGG_GLYCOLYSIS_GLUCONEOGENESIS	46
RPS27A	KEGG_GLYCOLYSIS_GLUCONEOGENESIS	63
RPS3	KEGG_GLYCOLYSIS_GLUCONEOGENESIS	78
RQCD1	KEGG_GLYCOLYSIS_GLUCONEOGENESIS	99
RREB1	KEGG_GLYCOLYSIS_GLUCONEOGENESIS	61
RTF1	KEGG_GLYCOLYSIS_GLUCONEOGENESIS	100
RUNX1T1	KEGG_GLYCOLYSIS_GLUCONEOGENESIS	99
RUNX3	KEGG_GLYCOLYSIS_GLUCONEOGENESIS	89
RUVBL1	KEGG_GLYCOLYSIS_GLUCONEOGENESIS	94
RXRB	KEGG_GLYCOLYSIS_GLUCONEOGENESIS	66
SAFB	KEGG_GLYCOLYSIS_GLUCONEOGENESIS	99
SAFB2	KEGG_GLYCOLYSIS_GLUCONEOGENESIS	100
SALL1	KEGG_GLYCOLYSIS_GLUCONEOGENESIS	97
SALL4	KEGG_GLYCOLYSIS_GLUCONEOGENESIS	57
SAP18	KEGG_GLYCOLYSIS_GLUCONEOGENESIS	85
SAP30BP	KEGG_GLYCOLYSIS_GLUCONEOGENESIS	56
SAP30L	KEGG_GLYCOLYSIS_GLUCONEOGENESIS	100
SARNP	KEGG_GLYCOLYSIS_GLUCONEOGENESIS	98
SATB2	KEGG_GLYCOLYSIS_GLUCONEOGENESIS	51
SCMH1	KEGG_GLYCOLYSIS_GLUCONEOGENESIS	90
SCML1	KEGG_GLYCOLYSIS_GLUCONEOGENESIS	70
SCML4	KEGG_GLYCOLYSIS_GLUCONEOGENESIS	75
SCXA	KEGG_GLYCOLYSIS_GLUCONEOGENESIS	57
SCXB	KEGG_GLYCOLYSIS_GLUCONEOGENESIS	57
SEC14L2	KEGG_GLYCOLYSIS_GLUCONEOGENESIS	60
SERTAD2	KEGG_GLYCOLYSIS_GLUCONEOGENESIS	78
SETD1A	KEGG_GLYCOLYSIS_GLUCONEOGENESIS	72
SETD1B	KEGG_GLYCOLYSIS_GLUCONEOGENESIS	61
SETD7	KEGG_GLYCOLYSIS_GLUCONEOGENESIS	82
SF1	KEGG_GLYCOLYSIS_GLUCONEOGENESIS	94
SFPQ	KEGG_GLYCOLYSIS_GLUCONEOGENESIS	62
SFRS17A	KEGG_GLYCOLYSIS_GLUCONEOGENESIS	89
SFRS8	KEGG_GLYCOLYSIS_GLUCONEOGENESIS	96
SHOX	KEGG_GLYCOLYSIS_GLUCONEOGENESIS	94
SIN3A	KEGG_GLYCOLYSIS_GLUCONEOGENESIS	95
SIN3B	KEGG_GLYCOLYSIS_GLUCONEOGENESIS	92
SIRT1	KEGG_GLYCOLYSIS_GLUCONEOGENESIS	86
SIVA1	KEGG_GLYCOLYSIS_GLUCONEOGENESIS	56
SIX2	KEGG_GLYCOLYSIS_GLUCONEOGENESIS	98
SIX5	KEGG_GLYCOLYSIS_GLUCONEOGENESIS	78
SKAP1	KEGG_GLYCOLYSIS_GLUCONEOGENESIS	63
SKI	KEGG_GLYCOLYSIS_GLUCONEOGENESIS	56
SLA2	KEGG_GLYCOLYSIS_GLUCONEOGENESIS	100
SLC30A9	KEGG_GLYCOLYSIS_GLUCONEOGENESIS	97
SMAD2	KEGG_GLYCOLYSIS_GLUCONEOGENESIS	68
SMAD3	KEGG_GLYCOLYSIS_GLUCONEOGENESIS	70
SMAD6	KEGG_GLYCOLYSIS_GLUCONEOGENESIS	84
SMAD7	KEGG_GLYCOLYSIS_GLUCONEOGENESIS	96
SMAD9	KEGG_GLYCOLYSIS_GLUCONEOGENESIS	83
SMARCA2	KEGG_GLYCOLYSIS_GLUCONEOGENESIS	73
SMARCA5	KEGG_GLYCOLYSIS_GLUCONEOGENESIS	59
SMARCAD1	KEGG_GLYCOLYSIS_GLUCONEOGENESIS	47
SMARCAL1	KEGG_GLYCOLYSIS_GLUCONEOGENESIS	62
SMARCD3	KEGG_GLYCOLYSIS_GLUCONEOGENESIS	62
SMARCE1	KEGG_GLYCOLYSIS_GLUCONEOGENESIS	81
SNAI1	KEGG_GLYCOLYSIS_GLUCONEOGENESIS	93
SNAI2	KEGG_GLYCOLYSIS_GLUCONEOGENESIS	63
SNAI3	KEGG_GLYCOLYSIS_GLUCONEOGENESIS	62
SNAPC1	KEGG_GLYCOLYSIS_GLUCONEOGENESIS	99
SNAPC3	KEGG_GLYCOLYSIS_GLUCONEOGENESIS	85
SNAPC4	KEGG_GLYCOLYSIS_GLUCONEOGENESIS	62
SNAPC5	KEGG_GLYCOLYSIS_GLUCONEOGENESIS	56
SND1	KEGG_GLYCOLYSIS_GLUCONEOGENESIS	52
SNF8	KEGG_GLYCOLYSIS_GLUCONEOGENESIS	99
SNW1	KEGG_GLYCOLYSIS_GLUCONEOGENESIS	100
SNX6	KEGG_GLYCOLYSIS_GLUCONEOGENESIS	100
SOHLH1	KEGG_GLYCOLYSIS_GLUCONEOGENESIS	56
SOLH	KEGG_GLYCOLYSIS_GLUCONEOGENESIS	89
SORBS3	KEGG_GLYCOLYSIS_GLUCONEOGENESIS	98
SOX10	KEGG_GLYCOLYSIS_GLUCONEOGENESIS	94
SOX11	KEGG_GLYCOLYSIS_GLUCONEOGENESIS	90
SOX13	KEGG_GLYCOLYSIS_GLUCONEOGENESIS	100
SOX15	KEGG_GLYCOLYSIS_GLUCONEOGENESIS	74
SOX17	KEGG_GLYCOLYSIS_GLUCONEOGENESIS	74
SOX18	KEGG_GLYCOLYSIS_GLUCONEOGENESIS	100
SOX2	KEGG_GLYCOLYSIS_GLUCONEOGENESIS	97
SOX21	KEGG_GLYCOLYSIS_GLUCONEOGENESIS	98
SOX3	KEGG_GLYCOLYSIS_GLUCONEOGENESIS	81
SOX5	KEGG_GLYCOLYSIS_GLUCONEOGENESIS	99
SOX6	KEGG_GLYCOLYSIS_GLUCONEOGENESIS	71
SOX7	KEGG_GLYCOLYSIS_GLUCONEOGENESIS	99
SOX8	KEGG_GLYCOLYSIS_GLUCONEOGENESIS	97
SP1	KEGG_GLYCOLYSIS_GLUCONEOGENESIS	97
SP140	KEGG_GLYCOLYSIS_GLUCONEOGENESIS	67
SP3	KEGG_GLYCOLYSIS_GLUCONEOGENESIS	89
SP8	KEGG_GLYCOLYSIS_GLUCONEOGENESIS	88
SPEN	KEGG_GLYCOLYSIS_GLUCONEOGENESIS	89
SPI1	KEGG_GLYCOLYSIS_GLUCONEOGENESIS	95
SPIB	KEGG_GLYCOLYSIS_GLUCONEOGENESIS	79
SQSTM1	KEGG_GLYCOLYSIS_GLUCONEOGENESIS	100
SRCAP	KEGG_GLYCOLYSIS_GLUCONEOGENESIS	82
SRF	KEGG_GLYCOLYSIS_GLUCONEOGENESIS	65
SRFBP1	KEGG_GLYCOLYSIS_GLUCONEOGENESIS	61
SSBP2	KEGG_GLYCOLYSIS_GLUCONEOGENESIS	49
SSBP4	KEGG_GLYCOLYSIS_GLUCONEOGENESIS	67
SSRP1	KEGG_GLYCOLYSIS_GLUCONEOGENESIS	100
SSX4	KEGG_GLYCOLYSIS_GLUCONEOGENESIS	74
SSX4B	KEGG_GLYCOLYSIS_GLUCONEOGENESIS	67
STAT3	KEGG_GLYCOLYSIS_GLUCONEOGENESIS	54
STAT4	KEGG_GLYCOLYSIS_GLUCONEOGENESIS	69
STAT5A	KEGG_GLYCOLYSIS_GLUCONEOGENESIS	99
STAT5B	KEGG_GLYCOLYSIS_GLUCONEOGENESIS	52
STAT6	KEGG_GLYCOLYSIS_GLUCONEOGENESIS	62
STRN3	KEGG_GLYCOLYSIS_GLUCONEOGENESIS	77
SUB1	KEGG_GLYCOLYSIS_GLUCONEOGENESIS	96
SUDS3	KEGG_GLYCOLYSIS_GLUCONEOGENESIS	76
SUMO1	KEGG_GLYCOLYSIS_GLUCONEOGENESIS	100
SUPT16H	KEGG_GLYCOLYSIS_GLUCONEOGENESIS	97
SUPT3H	KEGG_GLYCOLYSIS_GLUCONEOGENESIS	71
SUPT4H1	KEGG_GLYCOLYSIS_GLUCONEOGENESIS	100
SUPT5H	KEGG_GLYCOLYSIS_GLUCONEOGENESIS	82
SUPT7L	KEGG_GLYCOLYSIS_GLUCONEOGENESIS	90
SUV39H2	KEGG_GLYCOLYSIS_GLUCONEOGENESIS	99
SUV420H2	KEGG_GLYCOLYSIS_GLUCONEOGENESIS	72
SUZ12	KEGG_GLYCOLYSIS_GLUCONEOGENESIS	82
TAF1	KEGG_GLYCOLYSIS_GLUCONEOGENESIS	63
TAF1B	KEGG_GLYCOLYSIS_GLUCONEOGENESIS	91
TAF1D	KEGG_GLYCOLYSIS_GLUCONEOGENESIS	73
TAF1L	KEGG_GLYCOLYSIS_GLUCONEOGENESIS	100
TAF3	KEGG_GLYCOLYSIS_GLUCONEOGENESIS	58
TAF4B	KEGG_GLYCOLYSIS_GLUCONEOGENESIS	89
TAF5	KEGG_GLYCOLYSIS_GLUCONEOGENESIS	80
TAF5L	KEGG_GLYCOLYSIS_GLUCONEOGENESIS	100
TAF9	KEGG_GLYCOLYSIS_GLUCONEOGENESIS	98
TAF9B	KEGG_GLYCOLYSIS_GLUCONEOGENESIS	100
TAL1	KEGG_GLYCOLYSIS_GLUCONEOGENESIS	96
TBL1X	KEGG_GLYCOLYSIS_GLUCONEOGENESIS	65
TBL1XR1	KEGG_GLYCOLYSIS_GLUCONEOGENESIS	94
TBL1Y	KEGG_GLYCOLYSIS_GLUCONEOGENESIS	100
TBPL1	KEGG_GLYCOLYSIS_GLUCONEOGENESIS	98
TBX18	KEGG_GLYCOLYSIS_GLUCONEOGENESIS	82
TBX19	KEGG_GLYCOLYSIS_GLUCONEOGENESIS	55
TBX2	KEGG_GLYCOLYSIS_GLUCONEOGENESIS	100
TBX21	KEGG_GLYCOLYSIS_GLUCONEOGENESIS	50
TBX3	KEGG_GLYCOLYSIS_GLUCONEOGENESIS	66
TBX4	KEGG_GLYCOLYSIS_GLUCONEOGENESIS	76
TBX5	KEGG_GLYCOLYSIS_GLUCONEOGENESIS	85
TCEAL7	KEGG_GLYCOLYSIS_GLUCONEOGENESIS	84
TCEAL8	KEGG_GLYCOLYSIS_GLUCONEOGENESIS	99
TCEB1	KEGG_GLYCOLYSIS_GLUCONEOGENESIS	100
TCEB2	KEGG_GLYCOLYSIS_GLUCONEOGENESIS	65
TCF15	KEGG_GLYCOLYSIS_GLUCONEOGENESIS	88
TCF19	KEGG_GLYCOLYSIS_GLUCONEOGENESIS	82
TCF20	KEGG_GLYCOLYSIS_GLUCONEOGENESIS	92
TCF21	KEGG_GLYCOLYSIS_GLUCONEOGENESIS	99
TCF4	KEGG_GLYCOLYSIS_GLUCONEOGENESIS	90
TCF7	KEGG_GLYCOLYSIS_GLUCONEOGENESIS	97
TCF7L1	KEGG_GLYCOLYSIS_GLUCONEOGENESIS	100
TCF7L2	KEGG_GLYCOLYSIS_GLUCONEOGENESIS	90
TCFL5	KEGG_GLYCOLYSIS_GLUCONEOGENESIS	94
TEAD2	KEGG_GLYCOLYSIS_GLUCONEOGENESIS	82
TEAD3	KEGG_GLYCOLYSIS_GLUCONEOGENESIS	98
TEF	KEGG_GLYCOLYSIS_GLUCONEOGENESIS	87
TERF1	KEGG_GLYCOLYSIS_GLUCONEOGENESIS	80
TERF2	KEGG_GLYCOLYSIS_GLUCONEOGENESIS	89
TERF2IP	KEGG_GLYCOLYSIS_GLUCONEOGENESIS	71
TESC	KEGG_GLYCOLYSIS_GLUCONEOGENESIS	56
TFAM	KEGG_GLYCOLYSIS_GLUCONEOGENESIS	100
TFAP2C	KEGG_GLYCOLYSIS_GLUCONEOGENESIS	58
TFAP2E	KEGG_GLYCOLYSIS_GLUCONEOGENESIS	88
TFB1M	KEGG_GLYCOLYSIS_GLUCONEOGENESIS	100
TFB2M	KEGG_GLYCOLYSIS_GLUCONEOGENESIS	100
TFCP2L1	KEGG_GLYCOLYSIS_GLUCONEOGENESIS	80
TFDP1	KEGG_GLYCOLYSIS_GLUCONEOGENESIS	99
TFEB	KEGG_GLYCOLYSIS_GLUCONEOGENESIS	97
TFEC	KEGG_GLYCOLYSIS_GLUCONEOGENESIS	55
TGFB1	KEGG_GLYCOLYSIS_GLUCONEOGENESIS	84
TGFB1I1	KEGG_GLYCOLYSIS_GLUCONEOGENESIS	99
TGFB3	KEGG_GLYCOLYSIS_GLUCONEOGENESIS	94
TGFBRAP1	KEGG_GLYCOLYSIS_GLUCONEOGENESIS	65
TGIF2	KEGG_GLYCOLYSIS_GLUCONEOGENESIS	100
TH1L	KEGG_GLYCOLYSIS_GLUCONEOGENESIS	87
THRA	KEGG_GLYCOLYSIS_GLUCONEOGENESIS	91
TIAL1	KEGG_GLYCOLYSIS_GLUCONEOGENESIS	63
TICAM1	KEGG_GLYCOLYSIS_GLUCONEOGENESIS	60
TIGD2	KEGG_GLYCOLYSIS_GLUCONEOGENESIS	91
TIMELESS	KEGG_GLYCOLYSIS_GLUCONEOGENESIS	92
TLE2	KEGG_GLYCOLYSIS_GLUCONEOGENESIS	98
TLE4	KEGG_GLYCOLYSIS_GLUCONEOGENESIS	93
TLR2	KEGG_GLYCOLYSIS_GLUCONEOGENESIS	51
TLR4	KEGG_GLYCOLYSIS_GLUCONEOGENESIS	92
TLX2	KEGG_GLYCOLYSIS_GLUCONEOGENESIS	63
TMEM189-UBE2V1	KEGG_GLYCOLYSIS_GLUCONEOGENESIS	100
TMPO	KEGG_GLYCOLYSIS_GLUCONEOGENESIS	81
TMX1	KEGG_GLYCOLYSIS_GLUCONEOGENESIS	96
TOPORS	KEGG_GLYCOLYSIS_GLUCONEOGENESIS	99
TOX2	KEGG_GLYCOLYSIS_GLUCONEOGENESIS	62
TP53BP1	KEGG_GLYCOLYSIS_GLUCONEOGENESIS	95
TP73	KEGG_GLYCOLYSIS_GLUCONEOGENESIS	100
TRAFD1	KEGG_GLYCOLYSIS_GLUCONEOGENESIS	86
TRAK1	KEGG_GLYCOLYSIS_GLUCONEOGENESIS	95
TRAK2	KEGG_GLYCOLYSIS_GLUCONEOGENESIS	76
TRAPPC2	KEGG_GLYCOLYSIS_GLUCONEOGENESIS	91
TRERF1	KEGG_GLYCOLYSIS_GLUCONEOGENESIS	85
TRIM22	KEGG_GLYCOLYSIS_GLUCONEOGENESIS	48
TRIM24	KEGG_GLYCOLYSIS_GLUCONEOGENESIS	93
TRIM25	KEGG_GLYCOLYSIS_GLUCONEOGENESIS	84
TRIM27	KEGG_GLYCOLYSIS_GLUCONEOGENESIS	86
TRIM28	KEGG_GLYCOLYSIS_GLUCONEOGENESIS	78
TRIM32	KEGG_GLYCOLYSIS_GLUCONEOGENESIS	87
TRIP11	KEGG_GLYCOLYSIS_GLUCONEOGENESIS	79
TRIP13	KEGG_GLYCOLYSIS_GLUCONEOGENESIS	68
TRIP4	KEGG_GLYCOLYSIS_GLUCONEOGENESIS	62
TSC22D1	KEGG_GLYCOLYSIS_GLUCONEOGENESIS	60
TSFM	KEGG_GLYCOLYSIS_GLUCONEOGENESIS	100
TSG101	KEGG_GLYCOLYSIS_GLUCONEOGENESIS	100
TSHZ2	KEGG_GLYCOLYSIS_GLUCONEOGENESIS	90
TSHZ3	KEGG_GLYCOLYSIS_GLUCONEOGENESIS	81
TSPYL2	KEGG_GLYCOLYSIS_GLUCONEOGENESIS	87
TTF1	KEGG_GLYCOLYSIS_GLUCONEOGENESIS	89
TTF2	KEGG_GLYCOLYSIS_GLUCONEOGENESIS	89
TTRAP	KEGG_GLYCOLYSIS_GLUCONEOGENESIS	100
TULP4	KEGG_GLYCOLYSIS_GLUCONEOGENESIS	56
TWIST2	KEGG_GLYCOLYSIS_GLUCONEOGENESIS	99
UBA3	KEGG_GLYCOLYSIS_GLUCONEOGENESIS	98
UBA52	KEGG_GLYCOLYSIS_GLUCONEOGENESIS	100
UBB	KEGG_GLYCOLYSIS_GLUCONEOGENESIS	100
UBE2I	KEGG_GLYCOLYSIS_GLUCONEOGENESIS	100
UBE2N	KEGG_GLYCOLYSIS_GLUCONEOGENESIS	99
UBE2V1	KEGG_GLYCOLYSIS_GLUCONEOGENESIS	100
UBP1	KEGG_GLYCOLYSIS_GLUCONEOGENESIS	94
UHRF1	KEGG_GLYCOLYSIS_GLUCONEOGENESIS	54
UNCX	KEGG_GLYCOLYSIS_GLUCONEOGENESIS	78
USP16	KEGG_GLYCOLYSIS_GLUCONEOGENESIS	79
USP22	KEGG_GLYCOLYSIS_GLUCONEOGENESIS	80
UTF1	KEGG_GLYCOLYSIS_GLUCONEOGENESIS	56
VAV1	KEGG_GLYCOLYSIS_GLUCONEOGENESIS	88
VAX2	KEGG_GLYCOLYSIS_GLUCONEOGENESIS	80
VHL	KEGG_GLYCOLYSIS_GLUCONEOGENESIS	100
VPS25	KEGG_GLYCOLYSIS_GLUCONEOGENESIS	100
VPS72	KEGG_GLYCOLYSIS_GLUCONEOGENESIS	100
WASL	KEGG_GLYCOLYSIS_GLUCONEOGENESIS	99
WDR77	KEGG_GLYCOLYSIS_GLUCONEOGENESIS	97
WWP1	KEGG_GLYCOLYSIS_GLUCONEOGENESIS	56
XRCC6	KEGG_GLYCOLYSIS_GLUCONEOGENESIS	100
XRN2	KEGG_GLYCOLYSIS_GLUCONEOGENESIS	99
YAF2	KEGG_GLYCOLYSIS_GLUCONEOGENESIS	68
YBX1	KEGG_GLYCOLYSIS_GLUCONEOGENESIS	91
YEATS4	KEGG_GLYCOLYSIS_GLUCONEOGENESIS	99
YWHAB	KEGG_GLYCOLYSIS_GLUCONEOGENESIS	100
YWHAQ	KEGG_GLYCOLYSIS_GLUCONEOGENESIS	100
YY2	KEGG_GLYCOLYSIS_GLUCONEOGENESIS	84
ZBED1	KEGG_GLYCOLYSIS_GLUCONEOGENESIS	71
ZBTB11	KEGG_GLYCOLYSIS_GLUCONEOGENESIS	84
ZBTB12	KEGG_GLYCOLYSIS_GLUCONEOGENESIS	97
ZBTB16	KEGG_GLYCOLYSIS_GLUCONEOGENESIS	67
ZBTB17	KEGG_GLYCOLYSIS_GLUCONEOGENESIS	93
ZBTB20	KEGG_GLYCOLYSIS_GLUCONEOGENESIS	71
ZBTB22	KEGG_GLYCOLYSIS_GLUCONEOGENESIS	56
ZBTB24	KEGG_GLYCOLYSIS_GLUCONEOGENESIS	77
ZBTB32	KEGG_GLYCOLYSIS_GLUCONEOGENESIS	59
ZBTB33	KEGG_GLYCOLYSIS_GLUCONEOGENESIS	100
ZBTB4	KEGG_GLYCOLYSIS_GLUCONEOGENESIS	60
ZBTB40	KEGG_GLYCOLYSIS_GLUCONEOGENESIS	70
ZBTB41	KEGG_GLYCOLYSIS_GLUCONEOGENESIS	99
ZBTB43	KEGG_GLYCOLYSIS_GLUCONEOGENESIS	60
ZBTB44	KEGG_GLYCOLYSIS_GLUCONEOGENESIS	67
ZBTB46	KEGG_GLYCOLYSIS_GLUCONEOGENESIS	95
ZBTB47	KEGG_GLYCOLYSIS_GLUCONEOGENESIS	100
ZBTB48	KEGG_GLYCOLYSIS_GLUCONEOGENESIS	57
ZBTB7A	KEGG_GLYCOLYSIS_GLUCONEOGENESIS	61
ZBTB8OS	KEGG_GLYCOLYSIS_GLUCONEOGENESIS	99
ZC3H12B	KEGG_GLYCOLYSIS_GLUCONEOGENESIS	64
ZC3H12C	KEGG_GLYCOLYSIS_GLUCONEOGENESIS	93
ZC3H12D	KEGG_GLYCOLYSIS_GLUCONEOGENESIS	82
ZC3H13	KEGG_GLYCOLYSIS_GLUCONEOGENESIS	76
ZC3H15	KEGG_GLYCOLYSIS_GLUCONEOGENESIS	100
ZC3H18	KEGG_GLYCOLYSIS_GLUCONEOGENESIS	54
ZC3H4	KEGG_GLYCOLYSIS_GLUCONEOGENESIS	89
ZC3H8	KEGG_GLYCOLYSIS_GLUCONEOGENESIS	63
ZC3HAV1	KEGG_GLYCOLYSIS_GLUCONEOGENESIS	100
ZC3HAV1L	KEGG_GLYCOLYSIS_GLUCONEOGENESIS	52
ZC3HC1	KEGG_GLYCOLYSIS_GLUCONEOGENESIS	66
ZCCHC11	KEGG_GLYCOLYSIS_GLUCONEOGENESIS	54
ZCCHC14	KEGG_GLYCOLYSIS_GLUCONEOGENESIS	83
ZCCHC17	KEGG_GLYCOLYSIS_GLUCONEOGENESIS	100
ZCCHC24	KEGG_GLYCOLYSIS_GLUCONEOGENESIS	99
ZCCHC4	KEGG_GLYCOLYSIS_GLUCONEOGENESIS	56
ZCCHC9	KEGG_GLYCOLYSIS_GLUCONEOGENESIS	56
ZCRB1	KEGG_GLYCOLYSIS_GLUCONEOGENESIS	99
ZCWPW1	KEGG_GLYCOLYSIS_GLUCONEOGENESIS	53
ZDHHC1	KEGG_GLYCOLYSIS_GLUCONEOGENESIS	96
ZDHHC11B	KEGG_GLYCOLYSIS_GLUCONEOGENESIS	99
ZDHHC13	KEGG_GLYCOLYSIS_GLUCONEOGENESIS	97
ZDHHC16	KEGG_GLYCOLYSIS_GLUCONEOGENESIS	100
ZDHHC2	KEGG_GLYCOLYSIS_GLUCONEOGENESIS	96
ZDHHC20	KEGG_GLYCOLYSIS_GLUCONEOGENESIS	99
ZDHHC3	KEGG_GLYCOLYSIS_GLUCONEOGENESIS	100
ZDHHC4	KEGG_GLYCOLYSIS_GLUCONEOGENESIS	100
ZDHHC5	KEGG_GLYCOLYSIS_GLUCONEOGENESIS	100
ZDHHC6	KEGG_GLYCOLYSIS_GLUCONEOGENESIS	59
ZDHHC7	KEGG_GLYCOLYSIS_GLUCONEOGENESIS	95
ZDHHC8	KEGG_GLYCOLYSIS_GLUCONEOGENESIS	72
ZEB1	KEGG_GLYCOLYSIS_GLUCONEOGENESIS	85
ZEB2	KEGG_GLYCOLYSIS_GLUCONEOGENESIS	93
ZFAND1	KEGG_GLYCOLYSIS_GLUCONEOGENESIS	78
ZFAND3	KEGG_GLYCOLYSIS_GLUCONEOGENESIS	99
ZFAND5	KEGG_GLYCOLYSIS_GLUCONEOGENESIS	44
ZFAND6	KEGG_GLYCOLYSIS_GLUCONEOGENESIS	89
ZFAT	KEGG_GLYCOLYSIS_GLUCONEOGENESIS	86
ZFC3H1	KEGG_GLYCOLYSIS_GLUCONEOGENESIS	88
ZFHX4	KEGG_GLYCOLYSIS_GLUCONEOGENESIS	100
ZFP112	KEGG_GLYCOLYSIS_GLUCONEOGENESIS	100
ZFP14	KEGG_GLYCOLYSIS_GLUCONEOGENESIS	98
ZFP161	KEGG_GLYCOLYSIS_GLUCONEOGENESIS	79
ZFP2	KEGG_GLYCOLYSIS_GLUCONEOGENESIS	99
ZFP28	KEGG_GLYCOLYSIS_GLUCONEOGENESIS	98
ZFP36L2	KEGG_GLYCOLYSIS_GLUCONEOGENESIS	80
ZFP91	KEGG_GLYCOLYSIS_GLUCONEOGENESIS	100
ZFPM1	KEGG_GLYCOLYSIS_GLUCONEOGENESIS	61
ZFPM2	KEGG_GLYCOLYSIS_GLUCONEOGENESIS	94
ZFR	KEGG_GLYCOLYSIS_GLUCONEOGENESIS	82
ZFYVE16	KEGG_GLYCOLYSIS_GLUCONEOGENESIS	67
ZFYVE27	KEGG_GLYCOLYSIS_GLUCONEOGENESIS	87
ZFYVE28	KEGG_GLYCOLYSIS_GLUCONEOGENESIS	98
ZGPAT	KEGG_GLYCOLYSIS_GLUCONEOGENESIS	98
ZHX1	KEGG_GLYCOLYSIS_GLUCONEOGENESIS	97
ZHX2	KEGG_GLYCOLYSIS_GLUCONEOGENESIS	59
ZIK1	KEGG_GLYCOLYSIS_GLUCONEOGENESIS	73
ZIM2	KEGG_GLYCOLYSIS_GLUCONEOGENESIS	100
ZKSCAN1	KEGG_GLYCOLYSIS_GLUCONEOGENESIS	64
ZKSCAN2	KEGG_GLYCOLYSIS_GLUCONEOGENESIS	86
ZMAT1	KEGG_GLYCOLYSIS_GLUCONEOGENESIS	100
ZMAT2	KEGG_GLYCOLYSIS_GLUCONEOGENESIS	100
ZMAT3	KEGG_GLYCOLYSIS_GLUCONEOGENESIS	62
ZMIZ1	KEGG_GLYCOLYSIS_GLUCONEOGENESIS	84
ZMIZ2	KEGG_GLYCOLYSIS_GLUCONEOGENESIS	77
ZMYM1	KEGG_GLYCOLYSIS_GLUCONEOGENESIS	77
ZMYM5	KEGG_GLYCOLYSIS_GLUCONEOGENESIS	100
ZMYND12	KEGG_GLYCOLYSIS_GLUCONEOGENESIS	71
ZMYND17	KEGG_GLYCOLYSIS_GLUCONEOGENESIS	75
ZNF10	KEGG_GLYCOLYSIS_GLUCONEOGENESIS	98
ZNF12	KEGG_GLYCOLYSIS_GLUCONEOGENESIS	50
ZNF131	KEGG_GLYCOLYSIS_GLUCONEOGENESIS	61
ZNF133	KEGG_GLYCOLYSIS_GLUCONEOGENESIS	100
ZNF134	KEGG_GLYCOLYSIS_GLUCONEOGENESIS	70
ZNF135	KEGG_GLYCOLYSIS_GLUCONEOGENESIS	100
ZNF136	KEGG_GLYCOLYSIS_GLUCONEOGENESIS	62
ZNF146	KEGG_GLYCOLYSIS_GLUCONEOGENESIS	90
ZNF148	KEGG_GLYCOLYSIS_GLUCONEOGENESIS	50
ZNF154	KEGG_GLYCOLYSIS_GLUCONEOGENESIS	92
ZNF155	KEGG_GLYCOLYSIS_GLUCONEOGENESIS	96
ZNF160	KEGG_GLYCOLYSIS_GLUCONEOGENESIS	99
ZNF165	KEGG_GLYCOLYSIS_GLUCONEOGENESIS	61
ZNF169	KEGG_GLYCOLYSIS_GLUCONEOGENESIS	97
ZNF17	KEGG_GLYCOLYSIS_GLUCONEOGENESIS	99
ZNF174	KEGG_GLYCOLYSIS_GLUCONEOGENESIS	85
ZNF177	KEGG_GLYCOLYSIS_GLUCONEOGENESIS	77
ZNF180	KEGG_GLYCOLYSIS_GLUCONEOGENESIS	100
ZNF182	KEGG_GLYCOLYSIS_GLUCONEOGENESIS	91
ZNF184	KEGG_GLYCOLYSIS_GLUCONEOGENESIS	98
ZNF185	KEGG_GLYCOLYSIS_GLUCONEOGENESIS	59
ZNF187	KEGG_GLYCOLYSIS_GLUCONEOGENESIS	56
ZNF19	KEGG_GLYCOLYSIS_GLUCONEOGENESIS	100
ZNF192	KEGG_GLYCOLYSIS_GLUCONEOGENESIS	55
ZNF197	KEGG_GLYCOLYSIS_GLUCONEOGENESIS	90
ZNF20	KEGG_GLYCOLYSIS_GLUCONEOGENESIS	75
ZNF202	KEGG_GLYCOLYSIS_GLUCONEOGENESIS	99
ZNF205	KEGG_GLYCOLYSIS_GLUCONEOGENESIS	78
ZNF212	KEGG_GLYCOLYSIS_GLUCONEOGENESIS	77
ZNF213	KEGG_GLYCOLYSIS_GLUCONEOGENESIS	59
ZNF217	KEGG_GLYCOLYSIS_GLUCONEOGENESIS	64
ZNF219	KEGG_GLYCOLYSIS_GLUCONEOGENESIS	95
ZNF22	KEGG_GLYCOLYSIS_GLUCONEOGENESIS	84
ZNF221	KEGG_GLYCOLYSIS_GLUCONEOGENESIS	100
ZNF222	KEGG_GLYCOLYSIS_GLUCONEOGENESIS	95
ZNF223	KEGG_GLYCOLYSIS_GLUCONEOGENESIS	88
ZNF224	KEGG_GLYCOLYSIS_GLUCONEOGENESIS	99
ZNF225	KEGG_GLYCOLYSIS_GLUCONEOGENESIS	60
ZNF226	KEGG_GLYCOLYSIS_GLUCONEOGENESIS	100
ZNF227	KEGG_GLYCOLYSIS_GLUCONEOGENESIS	89
ZNF23	KEGG_GLYCOLYSIS_GLUCONEOGENESIS	95
ZNF230	KEGG_GLYCOLYSIS_GLUCONEOGENESIS	66
ZNF234	KEGG_GLYCOLYSIS_GLUCONEOGENESIS	99
ZNF235	KEGG_GLYCOLYSIS_GLUCONEOGENESIS	100
ZNF236	KEGG_GLYCOLYSIS_GLUCONEOGENESIS	64
ZNF24	KEGG_GLYCOLYSIS_GLUCONEOGENESIS	93
ZNF248	KEGG_GLYCOLYSIS_GLUCONEOGENESIS	97
ZNF251	KEGG_GLYCOLYSIS_GLUCONEOGENESIS	100
ZNF259	KEGG_GLYCOLYSIS_GLUCONEOGENESIS	100
ZNF26	KEGG_GLYCOLYSIS_GLUCONEOGENESIS	77
ZNF260	KEGG_GLYCOLYSIS_GLUCONEOGENESIS	91
ZNF263	KEGG_GLYCOLYSIS_GLUCONEOGENESIS	56
ZNF267	KEGG_GLYCOLYSIS_GLUCONEOGENESIS	75
ZNF268	KEGG_GLYCOLYSIS_GLUCONEOGENESIS	95
ZNF275	KEGG_GLYCOLYSIS_GLUCONEOGENESIS	59
ZNF276	KEGG_GLYCOLYSIS_GLUCONEOGENESIS	96
ZNF277	KEGG_GLYCOLYSIS_GLUCONEOGENESIS	98
ZNF28	KEGG_GLYCOLYSIS_GLUCONEOGENESIS	61
ZNF280B	KEGG_GLYCOLYSIS_GLUCONEOGENESIS	88
ZNF280C	KEGG_GLYCOLYSIS_GLUCONEOGENESIS	51
ZNF280D	KEGG_GLYCOLYSIS_GLUCONEOGENESIS	51
ZNF281	KEGG_GLYCOLYSIS_GLUCONEOGENESIS	98
ZNF283	KEGG_GLYCOLYSIS_GLUCONEOGENESIS	94
ZNF296	KEGG_GLYCOLYSIS_GLUCONEOGENESIS	54
ZNF30	KEGG_GLYCOLYSIS_GLUCONEOGENESIS	59
ZNF300	KEGG_GLYCOLYSIS_GLUCONEOGENESIS	69
ZNF302	KEGG_GLYCOLYSIS_GLUCONEOGENESIS	60
ZNF311	KEGG_GLYCOLYSIS_GLUCONEOGENESIS	79
ZNF316	KEGG_GLYCOLYSIS_GLUCONEOGENESIS	83
ZNF32	KEGG_GLYCOLYSIS_GLUCONEOGENESIS	74
ZNF321	KEGG_GLYCOLYSIS_GLUCONEOGENESIS	54
ZNF322A	KEGG_GLYCOLYSIS_GLUCONEOGENESIS	95
ZNF322B	KEGG_GLYCOLYSIS_GLUCONEOGENESIS	94
ZNF324	KEGG_GLYCOLYSIS_GLUCONEOGENESIS	61
ZNF330	KEGG_GLYCOLYSIS_GLUCONEOGENESIS	100
ZNF331	KEGG_GLYCOLYSIS_GLUCONEOGENESIS	63
ZNF333	KEGG_GLYCOLYSIS_GLUCONEOGENESIS	100
ZNF335	KEGG_GLYCOLYSIS_GLUCONEOGENESIS	79
ZNF337	KEGG_GLYCOLYSIS_GLUCONEOGENESIS	96
ZNF34	KEGG_GLYCOLYSIS_GLUCONEOGENESIS	97
ZNF341	KEGG_GLYCOLYSIS_GLUCONEOGENESIS	77
ZNF346	KEGG_GLYCOLYSIS_GLUCONEOGENESIS	56
ZNF35	KEGG_GLYCOLYSIS_GLUCONEOGENESIS	84
ZNF354B	KEGG_GLYCOLYSIS_GLUCONEOGENESIS	99
ZNF354C	KEGG_GLYCOLYSIS_GLUCONEOGENESIS	98
ZNF362	KEGG_GLYCOLYSIS_GLUCONEOGENESIS	99
ZNF365	KEGG_GLYCOLYSIS_GLUCONEOGENESIS	60
ZNF366	KEGG_GLYCOLYSIS_GLUCONEOGENESIS	96
ZNF367	KEGG_GLYCOLYSIS_GLUCONEOGENESIS	73
ZNF37A	KEGG_GLYCOLYSIS_GLUCONEOGENESIS	77
ZNF383	KEGG_GLYCOLYSIS_GLUCONEOGENESIS	77
ZNF385A	KEGG_GLYCOLYSIS_GLUCONEOGENESIS	57
ZNF385B	KEGG_GLYCOLYSIS_GLUCONEOGENESIS	64
ZNF385C	KEGG_GLYCOLYSIS_GLUCONEOGENESIS	62
ZNF385D	KEGG_GLYCOLYSIS_GLUCONEOGENESIS	92
ZNF396	KEGG_GLYCOLYSIS_GLUCONEOGENESIS	77
ZNF397	KEGG_GLYCOLYSIS_GLUCONEOGENESIS	91
ZNF397OS	KEGG_GLYCOLYSIS_GLUCONEOGENESIS	63
ZNF407	KEGG_GLYCOLYSIS_GLUCONEOGENESIS	75
ZNF41	KEGG_GLYCOLYSIS_GLUCONEOGENESIS	89
ZNF410	KEGG_GLYCOLYSIS_GLUCONEOGENESIS	100
ZNF418	KEGG_GLYCOLYSIS_GLUCONEOGENESIS	100
ZNF423	KEGG_GLYCOLYSIS_GLUCONEOGENESIS	99
ZNF432	KEGG_GLYCOLYSIS_GLUCONEOGENESIS	63
ZNF433	KEGG_GLYCOLYSIS_GLUCONEOGENESIS	89
ZNF434	KEGG_GLYCOLYSIS_GLUCONEOGENESIS	58
ZNF439	KEGG_GLYCOLYSIS_GLUCONEOGENESIS	100
ZNF44	KEGG_GLYCOLYSIS_GLUCONEOGENESIS	85
ZNF441	KEGG_GLYCOLYSIS_GLUCONEOGENESIS	99
ZNF446	KEGG_GLYCOLYSIS_GLUCONEOGENESIS	72
ZNF454	KEGG_GLYCOLYSIS_GLUCONEOGENESIS	100
ZNF460	KEGG_GLYCOLYSIS_GLUCONEOGENESIS	91
ZNF461	KEGG_GLYCOLYSIS_GLUCONEOGENESIS	81
ZNF462	KEGG_GLYCOLYSIS_GLUCONEOGENESIS	80
ZNF469	KEGG_GLYCOLYSIS_GLUCONEOGENESIS	99
ZNF470	KEGG_GLYCOLYSIS_GLUCONEOGENESIS	79
ZNF471	KEGG_GLYCOLYSIS_GLUCONEOGENESIS	86
ZNF483	KEGG_GLYCOLYSIS_GLUCONEOGENESIS	75
ZNF484	KEGG_GLYCOLYSIS_GLUCONEOGENESIS	91
ZNF490	KEGG_GLYCOLYSIS_GLUCONEOGENESIS	61
ZNF491	KEGG_GLYCOLYSIS_GLUCONEOGENESIS	98
ZNF496	KEGG_GLYCOLYSIS_GLUCONEOGENESIS	91
ZNF497	KEGG_GLYCOLYSIS_GLUCONEOGENESIS	98
ZNF498	KEGG_GLYCOLYSIS_GLUCONEOGENESIS	83
ZNF500	KEGG_GLYCOLYSIS_GLUCONEOGENESIS	98
ZNF503	KEGG_GLYCOLYSIS_GLUCONEOGENESIS	74
ZNF509	KEGG_GLYCOLYSIS_GLUCONEOGENESIS	87
ZNF510	KEGG_GLYCOLYSIS_GLUCONEOGENESIS	85
ZNF512B	KEGG_GLYCOLYSIS_GLUCONEOGENESIS	79
ZNF513	KEGG_GLYCOLYSIS_GLUCONEOGENESIS	56
ZNF514	KEGG_GLYCOLYSIS_GLUCONEOGENESIS	95
ZNF516	KEGG_GLYCOLYSIS_GLUCONEOGENESIS	95
ZNF517	KEGG_GLYCOLYSIS_GLUCONEOGENESIS	81
ZNF518B	KEGG_GLYCOLYSIS_GLUCONEOGENESIS	92
ZNF521	KEGG_GLYCOLYSIS_GLUCONEOGENESIS	100
ZNF524	KEGG_GLYCOLYSIS_GLUCONEOGENESIS	60
ZNF530	KEGG_GLYCOLYSIS_GLUCONEOGENESIS	68
ZNF532	KEGG_GLYCOLYSIS_GLUCONEOGENESIS	68
ZNF536	KEGG_GLYCOLYSIS_GLUCONEOGENESIS	98
ZNF540	KEGG_GLYCOLYSIS_GLUCONEOGENESIS	91
ZNF543	KEGG_GLYCOLYSIS_GLUCONEOGENESIS	63
ZNF544	KEGG_GLYCOLYSIS_GLUCONEOGENESIS	64
ZNF546	KEGG_GLYCOLYSIS_GLUCONEOGENESIS	72
ZNF551	KEGG_GLYCOLYSIS_GLUCONEOGENESIS	61
ZNF554	KEGG_GLYCOLYSIS_GLUCONEOGENESIS	59
ZNF555	KEGG_GLYCOLYSIS_GLUCONEOGENESIS	97
ZNF557	KEGG_GLYCOLYSIS_GLUCONEOGENESIS	61
ZNF559	KEGG_GLYCOLYSIS_GLUCONEOGENESIS	99
ZNF562	KEGG_GLYCOLYSIS_GLUCONEOGENESIS	55
ZNF563	KEGG_GLYCOLYSIS_GLUCONEOGENESIS	52
ZNF564	KEGG_GLYCOLYSIS_GLUCONEOGENESIS	57
ZNF570	KEGG_GLYCOLYSIS_GLUCONEOGENESIS	66
ZNF572	KEGG_GLYCOLYSIS_GLUCONEOGENESIS	93
ZNF575	KEGG_GLYCOLYSIS_GLUCONEOGENESIS	90
ZNF577	KEGG_GLYCOLYSIS_GLUCONEOGENESIS	67
ZNF579	KEGG_GLYCOLYSIS_GLUCONEOGENESIS	69
ZNF584	KEGG_GLYCOLYSIS_GLUCONEOGENESIS	57
ZNF585A	KEGG_GLYCOLYSIS_GLUCONEOGENESIS	94
ZNF585B	KEGG_GLYCOLYSIS_GLUCONEOGENESIS	76
ZNF586	KEGG_GLYCOLYSIS_GLUCONEOGENESIS	100
ZNF594	KEGG_GLYCOLYSIS_GLUCONEOGENESIS	82
ZNF596	KEGG_GLYCOLYSIS_GLUCONEOGENESIS	94
ZNF606	KEGG_GLYCOLYSIS_GLUCONEOGENESIS	97
ZNF607	KEGG_GLYCOLYSIS_GLUCONEOGENESIS	99
ZNF609	KEGG_GLYCOLYSIS_GLUCONEOGENESIS	63
ZNF613	KEGG_GLYCOLYSIS_GLUCONEOGENESIS	71
ZNF615	KEGG_GLYCOLYSIS_GLUCONEOGENESIS	61
ZNF618	KEGG_GLYCOLYSIS_GLUCONEOGENESIS	72
ZNF620	KEGG_GLYCOLYSIS_GLUCONEOGENESIS	100
ZNF622	KEGG_GLYCOLYSIS_GLUCONEOGENESIS	93
ZNF623	KEGG_GLYCOLYSIS_GLUCONEOGENESIS	61
ZNF625	KEGG_GLYCOLYSIS_GLUCONEOGENESIS	65
ZNF628	KEGG_GLYCOLYSIS_GLUCONEOGENESIS	96
ZNF630	KEGG_GLYCOLYSIS_GLUCONEOGENESIS	100
ZNF639	KEGG_GLYCOLYSIS_GLUCONEOGENESIS	98
ZNF642	KEGG_GLYCOLYSIS_GLUCONEOGENESIS	91
ZNF652	KEGG_GLYCOLYSIS_GLUCONEOGENESIS	92
ZNF653	KEGG_GLYCOLYSIS_GLUCONEOGENESIS	71
ZNF654	KEGG_GLYCOLYSIS_GLUCONEOGENESIS	58
ZNF655	KEGG_GLYCOLYSIS_GLUCONEOGENESIS	72
ZNF660	KEGG_GLYCOLYSIS_GLUCONEOGENESIS	94
ZNF664	KEGG_GLYCOLYSIS_GLUCONEOGENESIS	66
ZNF667	KEGG_GLYCOLYSIS_GLUCONEOGENESIS	49
ZNF668	KEGG_GLYCOLYSIS_GLUCONEOGENESIS	72
ZNF669	KEGG_GLYCOLYSIS_GLUCONEOGENESIS	59
ZNF671	KEGG_GLYCOLYSIS_GLUCONEOGENESIS	94
ZNF674	KEGG_GLYCOLYSIS_GLUCONEOGENESIS	100
ZNF677	KEGG_GLYCOLYSIS_GLUCONEOGENESIS	63
ZNF680	KEGG_GLYCOLYSIS_GLUCONEOGENESIS	54
ZNF684	KEGG_GLYCOLYSIS_GLUCONEOGENESIS	96
ZNF688	KEGG_GLYCOLYSIS_GLUCONEOGENESIS	58
ZNF692	KEGG_GLYCOLYSIS_GLUCONEOGENESIS	86
ZNF695	KEGG_GLYCOLYSIS_GLUCONEOGENESIS	62
ZNF696	KEGG_GLYCOLYSIS_GLUCONEOGENESIS	90
ZNF700	KEGG_GLYCOLYSIS_GLUCONEOGENESIS	79
ZNF703	KEGG_GLYCOLYSIS_GLUCONEOGENESIS	73
ZNF704	KEGG_GLYCOLYSIS_GLUCONEOGENESIS	60
ZNF707	KEGG_GLYCOLYSIS_GLUCONEOGENESIS	93
ZNF71	KEGG_GLYCOLYSIS_GLUCONEOGENESIS	74
ZNF710	KEGG_GLYCOLYSIS_GLUCONEOGENESIS	89
ZNF711	KEGG_GLYCOLYSIS_GLUCONEOGENESIS	57
ZNF713	KEGG_GLYCOLYSIS_GLUCONEOGENESIS	56
ZNF726	KEGG_GLYCOLYSIS_GLUCONEOGENESIS	83
ZNF728	KEGG_GLYCOLYSIS_GLUCONEOGENESIS	62
ZNF746	KEGG_GLYCOLYSIS_GLUCONEOGENESIS	68
ZNF750	KEGG_GLYCOLYSIS_GLUCONEOGENESIS	93
ZNF76	KEGG_GLYCOLYSIS_GLUCONEOGENESIS	86
ZNF763	KEGG_GLYCOLYSIS_GLUCONEOGENESIS	94
ZNF764	KEGG_GLYCOLYSIS_GLUCONEOGENESIS	64
ZNF770	KEGG_GLYCOLYSIS_GLUCONEOGENESIS	96
ZNF771	KEGG_GLYCOLYSIS_GLUCONEOGENESIS	79
ZNF772	KEGG_GLYCOLYSIS_GLUCONEOGENESIS	55
ZNF775	KEGG_GLYCOLYSIS_GLUCONEOGENESIS	73
ZNF780B	KEGG_GLYCOLYSIS_GLUCONEOGENESIS	94
ZNF781	KEGG_GLYCOLYSIS_GLUCONEOGENESIS	100
ZNF782	KEGG_GLYCOLYSIS_GLUCONEOGENESIS	93
ZNF783	KEGG_GLYCOLYSIS_GLUCONEOGENESIS	100
ZNF784	KEGG_GLYCOLYSIS_GLUCONEOGENESIS	95
ZNF789	KEGG_GLYCOLYSIS_GLUCONEOGENESIS	100
ZNF790	KEGG_GLYCOLYSIS_GLUCONEOGENESIS	65
ZNF800	KEGG_GLYCOLYSIS_GLUCONEOGENESIS	99
ZNF804A	KEGG_GLYCOLYSIS_GLUCONEOGENESIS	84
ZNF808	KEGG_GLYCOLYSIS_GLUCONEOGENESIS	63
ZNF81	KEGG_GLYCOLYSIS_GLUCONEOGENESIS	89
ZNF823	KEGG_GLYCOLYSIS_GLUCONEOGENESIS	86
ZNF827	KEGG_GLYCOLYSIS_GLUCONEOGENESIS	58
ZNF828	KEGG_GLYCOLYSIS_GLUCONEOGENESIS	69
ZNF83	KEGG_GLYCOLYSIS_GLUCONEOGENESIS	99
ZNF830	KEGG_GLYCOLYSIS_GLUCONEOGENESIS	92
ZNF835	KEGG_GLYCOLYSIS_GLUCONEOGENESIS	94
ZNF836	KEGG_GLYCOLYSIS_GLUCONEOGENESIS	93
ZNF837	KEGG_GLYCOLYSIS_GLUCONEOGENESIS	77
ZNF84	KEGG_GLYCOLYSIS_GLUCONEOGENESIS	77
ZNF841	KEGG_GLYCOLYSIS_GLUCONEOGENESIS	100
ZNF846	KEGG_GLYCOLYSIS_GLUCONEOGENESIS	100
ZNF852	KEGG_GLYCOLYSIS_GLUCONEOGENESIS	98
ZNF853	KEGG_GLYCOLYSIS_GLUCONEOGENESIS	100
ZNF862	KEGG_GLYCOLYSIS_GLUCONEOGENESIS	81
ZNHIT3	KEGG_GLYCOLYSIS_GLUCONEOGENESIS	100
ZNRD1	KEGG_GLYCOLYSIS_GLUCONEOGENESIS	94
ZRANB2	KEGG_GLYCOLYSIS_GLUCONEOGENESIS	52
ZRSR2	KEGG_GLYCOLYSIS_GLUCONEOGENESIS	69
ZSCAN1	KEGG_GLYCOLYSIS_GLUCONEOGENESIS	60
ZSCAN16	KEGG_GLYCOLYSIS_GLUCONEOGENESIS	83
ZSCAN18	KEGG_GLYCOLYSIS_GLUCONEOGENESIS	98
ZSCAN2	KEGG_GLYCOLYSIS_GLUCONEOGENESIS	60
ZSCAN20	KEGG_GLYCOLYSIS_GLUCONEOGENESIS	58
ZSCAN23	KEGG_GLYCOLYSIS_GLUCONEOGENESIS	99
ZSCAN29	KEGG_GLYCOLYSIS_GLUCONEOGENESIS	90
ZSWIM4	KEGG_GLYCOLYSIS_GLUCONEOGENESIS	79
ZSWIM5	KEGG_GLYCOLYSIS_GLUCONEOGENESIS	48
ZUFSP	KEGG_GLYCOLYSIS_GLUCONEOGENESIS	73
ZXDC	KEGG_GLYCOLYSIS_GLUCONEOGENESIS	99
ZZZ3	KEGG_GLYCOLYSIS_GLUCONEOGENESIS	52
AATF	KEGG_CITRATE_CYCLE_TCA_CYCLE	100
ABCG1	KEGG_CITRATE_CYCLE_TCA_CYCLE	94
ABCG4	KEGG_CITRATE_CYCLE_TCA_CYCLE	100
ABRA	KEGG_CITRATE_CYCLE_TCA_CYCLE	98
ACAD8	KEGG_CITRATE_CYCLE_TCA_CYCLE	99
ACTL6A	KEGG_CITRATE_CYCLE_TCA_CYCLE	100
ACTL6B	KEGG_CITRATE_CYCLE_TCA_CYCLE	100
ACTN2	KEGG_CITRATE_CYCLE_TCA_CYCLE	100
ACTR5	KEGG_CITRATE_CYCLE_TCA_CYCLE	57
ACVR1B	KEGG_CITRATE_CYCLE_TCA_CYCLE	100
ACVRL1	KEGG_CITRATE_CYCLE_TCA_CYCLE	100
ADH1A	KEGG_CITRATE_CYCLE_TCA_CYCLE	99
ADNP	KEGG_CITRATE_CYCLE_TCA_CYCLE	90
ADNP2	KEGG_CITRATE_CYCLE_TCA_CYCLE	100
ADORA2A	KEGG_CITRATE_CYCLE_TCA_CYCLE	100
ADRB2	KEGG_CITRATE_CYCLE_TCA_CYCLE	100
AEBP1	KEGG_CITRATE_CYCLE_TCA_CYCLE	100
AES	KEGG_CITRATE_CYCLE_TCA_CYCLE	99
AFAP1L2	KEGG_CITRATE_CYCLE_TCA_CYCLE	100
AFF1	KEGG_CITRATE_CYCLE_TCA_CYCLE	85
AFF4	KEGG_CITRATE_CYCLE_TCA_CYCLE	100
AGRN	KEGG_CITRATE_CYCLE_TCA_CYCLE	63
AHCTF1	KEGG_CITRATE_CYCLE_TCA_CYCLE	100
AHR	KEGG_CITRATE_CYCLE_TCA_CYCLE	68
AHRR	KEGG_CITRATE_CYCLE_TCA_CYCLE	100
AIP	KEGG_CITRATE_CYCLE_TCA_CYCLE	91
AIRE	KEGG_CITRATE_CYCLE_TCA_CYCLE	100
AKIRIN2	KEGG_CITRATE_CYCLE_TCA_CYCLE	100
AKNA	KEGG_CITRATE_CYCLE_TCA_CYCLE	100
ALS2CR8	KEGG_CITRATE_CYCLE_TCA_CYCLE	100
ALX3	KEGG_CITRATE_CYCLE_TCA_CYCLE	100
ALX4	KEGG_CITRATE_CYCLE_TCA_CYCLE	100
ANKRD1	KEGG_CITRATE_CYCLE_TCA_CYCLE	100
ANKZF1	KEGG_CITRATE_CYCLE_TCA_CYCLE	84
ANP32A	KEGG_CITRATE_CYCLE_TCA_CYCLE	100
APBB1	KEGG_CITRATE_CYCLE_TCA_CYCLE	100
APBB2	KEGG_CITRATE_CYCLE_TCA_CYCLE	100
APEX1	KEGG_CITRATE_CYCLE_TCA_CYCLE	100
AR	KEGG_CITRATE_CYCLE_TCA_CYCLE	100
ARHGAP22	KEGG_CITRATE_CYCLE_TCA_CYCLE	100
ARHGEF11	KEGG_CITRATE_CYCLE_TCA_CYCLE	56
ARID2	KEGG_CITRATE_CYCLE_TCA_CYCLE	85
ARID3A	KEGG_CITRATE_CYCLE_TCA_CYCLE	54
ARID3B	KEGG_CITRATE_CYCLE_TCA_CYCLE	99
ARID3C	KEGG_CITRATE_CYCLE_TCA_CYCLE	100
ARID5A	KEGG_CITRATE_CYCLE_TCA_CYCLE	100
ARID5B	KEGG_CITRATE_CYCLE_TCA_CYCLE	97
ARNT2	KEGG_CITRATE_CYCLE_TCA_CYCLE	90
ARNTL	KEGG_CITRATE_CYCLE_TCA_CYCLE	60
ARNTL2	KEGG_CITRATE_CYCLE_TCA_CYCLE	100
ARX	KEGG_CITRATE_CYCLE_TCA_CYCLE	99
ASCC1	KEGG_CITRATE_CYCLE_TCA_CYCLE	100
ASCC2	KEGG_CITRATE_CYCLE_TCA_CYCLE	97
ASCL2	KEGG_CITRATE_CYCLE_TCA_CYCLE	100
ASCL3	KEGG_CITRATE_CYCLE_TCA_CYCLE	100
ASCL4	KEGG_CITRATE_CYCLE_TCA_CYCLE	100
ASF1A	KEGG_CITRATE_CYCLE_TCA_CYCLE	100
ASH2L	KEGG_CITRATE_CYCLE_TCA_CYCLE	100
ASXL1	KEGG_CITRATE_CYCLE_TCA_CYCLE	88
ASXL2	KEGG_CITRATE_CYCLE_TCA_CYCLE	100
ASXL3	KEGG_CITRATE_CYCLE_TCA_CYCLE	100
ATAD2	KEGG_CITRATE_CYCLE_TCA_CYCLE	100
ATF1	KEGG_CITRATE_CYCLE_TCA_CYCLE	100
ATF2	KEGG_CITRATE_CYCLE_TCA_CYCLE	94
ATF3	KEGG_CITRATE_CYCLE_TCA_CYCLE	100
ATF4	KEGG_CITRATE_CYCLE_TCA_CYCLE	100
ATF6	KEGG_CITRATE_CYCLE_TCA_CYCLE	100
ATF7	KEGG_CITRATE_CYCLE_TCA_CYCLE	73
ATF7IP2	KEGG_CITRATE_CYCLE_TCA_CYCLE	94
ATN1	KEGG_CITRATE_CYCLE_TCA_CYCLE	75
ATOH1	KEGG_CITRATE_CYCLE_TCA_CYCLE	99
ATOH7	KEGG_CITRATE_CYCLE_TCA_CYCLE	47
ATOH8	KEGG_CITRATE_CYCLE_TCA_CYCLE	100
ATP8B1	KEGG_CITRATE_CYCLE_TCA_CYCLE	100
ATXN1	KEGG_CITRATE_CYCLE_TCA_CYCLE	76
ATXN3L	KEGG_CITRATE_CYCLE_TCA_CYCLE	66
ATXN7	KEGG_CITRATE_CYCLE_TCA_CYCLE	88
ATXN7L3	KEGG_CITRATE_CYCLE_TCA_CYCLE	100
BACH1	KEGG_CITRATE_CYCLE_TCA_CYCLE	97
BACH2	KEGG_CITRATE_CYCLE_TCA_CYCLE	100
BANP	KEGG_CITRATE_CYCLE_TCA_CYCLE	100
BARHL1	KEGG_CITRATE_CYCLE_TCA_CYCLE	100
BARHL2	KEGG_CITRATE_CYCLE_TCA_CYCLE	100
BARX1	KEGG_CITRATE_CYCLE_TCA_CYCLE	100
BARX2	KEGG_CITRATE_CYCLE_TCA_CYCLE	99
BATF	KEGG_CITRATE_CYCLE_TCA_CYCLE	100
BATF2	KEGG_CITRATE_CYCLE_TCA_CYCLE	100
BAZ1A	KEGG_CITRATE_CYCLE_TCA_CYCLE	100
BAZ1B	KEGG_CITRATE_CYCLE_TCA_CYCLE	100
BAZ2B	KEGG_CITRATE_CYCLE_TCA_CYCLE	100
BBX	KEGG_CITRATE_CYCLE_TCA_CYCLE	64
BCL10	KEGG_CITRATE_CYCLE_TCA_CYCLE	100
BCL11A	KEGG_CITRATE_CYCLE_TCA_CYCLE	100
BCL11B	KEGG_CITRATE_CYCLE_TCA_CYCLE	100
BCL2	KEGG_CITRATE_CYCLE_TCA_CYCLE	100
BCL3	KEGG_CITRATE_CYCLE_TCA_CYCLE	98
BCL6B	KEGG_CITRATE_CYCLE_TCA_CYCLE	100
BCL7A	KEGG_CITRATE_CYCLE_TCA_CYCLE	99
BCL9L	KEGG_CITRATE_CYCLE_TCA_CYCLE	100
BCLAF1	KEGG_CITRATE_CYCLE_TCA_CYCLE	100
BCOR	KEGG_CITRATE_CYCLE_TCA_CYCLE	100
BCORL1	KEGG_CITRATE_CYCLE_TCA_CYCLE	79
BDP1	KEGG_CITRATE_CYCLE_TCA_CYCLE	72
BHLHA9	KEGG_CITRATE_CYCLE_TCA_CYCLE	100
BHLHE22	KEGG_CITRATE_CYCLE_TCA_CYCLE	99
BHLHE23	KEGG_CITRATE_CYCLE_TCA_CYCLE	100
BHLHE40	KEGG_CITRATE_CYCLE_TCA_CYCLE	94
BHLHE41	KEGG_CITRATE_CYCLE_TCA_CYCLE	93
BLOC1S2	KEGG_CITRATE_CYCLE_TCA_CYCLE	100
BLZF1	KEGG_CITRATE_CYCLE_TCA_CYCLE	99
BMI1	KEGG_CITRATE_CYCLE_TCA_CYCLE	100
BMP10	KEGG_CITRATE_CYCLE_TCA_CYCLE	100
BMP15	KEGG_CITRATE_CYCLE_TCA_CYCLE	97
BMP2	KEGG_CITRATE_CYCLE_TCA_CYCLE	100
BMP3	KEGG_CITRATE_CYCLE_TCA_CYCLE	100
BMP4	KEGG_CITRATE_CYCLE_TCA_CYCLE	100
BMP6	KEGG_CITRATE_CYCLE_TCA_CYCLE	100
BMP7	KEGG_CITRATE_CYCLE_TCA_CYCLE	100
BNC1	KEGG_CITRATE_CYCLE_TCA_CYCLE	95
BNC2	KEGG_CITRATE_CYCLE_TCA_CYCLE	100
BRD7	KEGG_CITRATE_CYCLE_TCA_CYCLE	100
BRD8	KEGG_CITRATE_CYCLE_TCA_CYCLE	77
BRDT	KEGG_CITRATE_CYCLE_TCA_CYCLE	94
BRF2	KEGG_CITRATE_CYCLE_TCA_CYCLE	81
BRIP1	KEGG_CITRATE_CYCLE_TCA_CYCLE	50
BRMS1L	KEGG_CITRATE_CYCLE_TCA_CYCLE	100
BRPF1	KEGG_CITRATE_CYCLE_TCA_CYCLE	54
BSX	KEGG_CITRATE_CYCLE_TCA_CYCLE	100
BTF3	KEGG_CITRATE_CYCLE_TCA_CYCLE	100
BTG2	KEGG_CITRATE_CYCLE_TCA_CYCLE	87
BUD31	KEGG_CITRATE_CYCLE_TCA_CYCLE	100
BZW1	KEGG_CITRATE_CYCLE_TCA_CYCLE	100
C10orf137	KEGG_CITRATE_CYCLE_TCA_CYCLE	91
C11orf9	KEGG_CITRATE_CYCLE_TCA_CYCLE	100
C14orf156	KEGG_CITRATE_CYCLE_TCA_CYCLE	100
C14orf169	KEGG_CITRATE_CYCLE_TCA_CYCLE	88
C14orf43	KEGG_CITRATE_CYCLE_TCA_CYCLE	100
C17orf79	KEGG_CITRATE_CYCLE_TCA_CYCLE	100
C17orf81	KEGG_CITRATE_CYCLE_TCA_CYCLE	96
C19orf2	KEGG_CITRATE_CYCLE_TCA_CYCLE	100
C1D	KEGG_CITRATE_CYCLE_TCA_CYCLE	100
C1orf83	KEGG_CITRATE_CYCLE_TCA_CYCLE	59
C20orf20	KEGG_CITRATE_CYCLE_TCA_CYCLE	88
C21orf66	KEGG_CITRATE_CYCLE_TCA_CYCLE	54
C2orf3	KEGG_CITRATE_CYCLE_TCA_CYCLE	100
C5orf41	KEGG_CITRATE_CYCLE_TCA_CYCLE	78
CALCA	KEGG_CITRATE_CYCLE_TCA_CYCLE	100
CALCOCO1	KEGG_CITRATE_CYCLE_TCA_CYCLE	97
CALR	KEGG_CITRATE_CYCLE_TCA_CYCLE	100
CAMK2A	KEGG_CITRATE_CYCLE_TCA_CYCLE	100
CAMK4	KEGG_CITRATE_CYCLE_TCA_CYCLE	100
CAMKK2	KEGG_CITRATE_CYCLE_TCA_CYCLE	94
CAMTA2	KEGG_CITRATE_CYCLE_TCA_CYCLE	84
CAND1	KEGG_CITRATE_CYCLE_TCA_CYCLE	100
CAND2	KEGG_CITRATE_CYCLE_TCA_CYCLE	100
CARD11	KEGG_CITRATE_CYCLE_TCA_CYCLE	100
CARHSP1	KEGG_CITRATE_CYCLE_TCA_CYCLE	99
CASK	KEGG_CITRATE_CYCLE_TCA_CYCLE	100
CAT	KEGG_CITRATE_CYCLE_TCA_CYCLE	100
CBFA2T2	KEGG_CITRATE_CYCLE_TCA_CYCLE	100
CBFA2T3	KEGG_CITRATE_CYCLE_TCA_CYCLE	100
CBFB	KEGG_CITRATE_CYCLE_TCA_CYCLE	100
CBX2	KEGG_CITRATE_CYCLE_TCA_CYCLE	78
CBX3	KEGG_CITRATE_CYCLE_TCA_CYCLE	100
CBX5	KEGG_CITRATE_CYCLE_TCA_CYCLE	100
CBX6	KEGG_CITRATE_CYCLE_TCA_CYCLE	87
CBX7	KEGG_CITRATE_CYCLE_TCA_CYCLE	100
CBY1	KEGG_CITRATE_CYCLE_TCA_CYCLE	100
CC2D1A	KEGG_CITRATE_CYCLE_TCA_CYCLE	93
CCDC101	KEGG_CITRATE_CYCLE_TCA_CYCLE	100
CCDC59	KEGG_CITRATE_CYCLE_TCA_CYCLE	98
CCDC85B	KEGG_CITRATE_CYCLE_TCA_CYCLE	66
CCNC	KEGG_CITRATE_CYCLE_TCA_CYCLE	100
CCNE1	KEGG_CITRATE_CYCLE_TCA_CYCLE	56
CCNK	KEGG_CITRATE_CYCLE_TCA_CYCLE	100
CCNL2	KEGG_CITRATE_CYCLE_TCA_CYCLE	90
CCNT1	KEGG_CITRATE_CYCLE_TCA_CYCLE	100
CCRN4L	KEGG_CITRATE_CYCLE_TCA_CYCLE	100
CD80	KEGG_CITRATE_CYCLE_TCA_CYCLE	99
CD86	KEGG_CITRATE_CYCLE_TCA_CYCLE	98
CDC2L1	KEGG_CITRATE_CYCLE_TCA_CYCLE	100
CDC2L2	KEGG_CITRATE_CYCLE_TCA_CYCLE	100
CDC5L	KEGG_CITRATE_CYCLE_TCA_CYCLE	100
CDCA7L	KEGG_CITRATE_CYCLE_TCA_CYCLE	56
CDH1	KEGG_CITRATE_CYCLE_TCA_CYCLE	100
CDK2	KEGG_CITRATE_CYCLE_TCA_CYCLE	100
CDK7	KEGG_CITRATE_CYCLE_TCA_CYCLE	100
CDK8	KEGG_CITRATE_CYCLE_TCA_CYCLE	100
CDKN1B	KEGG_CITRATE_CYCLE_TCA_CYCLE	100
CDKN1C	KEGG_CITRATE_CYCLE_TCA_CYCLE	100
CDX1	KEGG_CITRATE_CYCLE_TCA_CYCLE	58
CDX2	KEGG_CITRATE_CYCLE_TCA_CYCLE	100
CDX4	KEGG_CITRATE_CYCLE_TCA_CYCLE	88
CEBPB	KEGG_CITRATE_CYCLE_TCA_CYCLE	100
CEBPD	KEGG_CITRATE_CYCLE_TCA_CYCLE	82
CEBPE	KEGG_CITRATE_CYCLE_TCA_CYCLE	96
CEBPG	KEGG_CITRATE_CYCLE_TCA_CYCLE	100
CEBPZ	KEGG_CITRATE_CYCLE_TCA_CYCLE	100
CELSR2	KEGG_CITRATE_CYCLE_TCA_CYCLE	100
CENPB	KEGG_CITRATE_CYCLE_TCA_CYCLE	90
CGGBP1	KEGG_CITRATE_CYCLE_TCA_CYCLE	100
CHD2	KEGG_CITRATE_CYCLE_TCA_CYCLE	100
CHD4	KEGG_CITRATE_CYCLE_TCA_CYCLE	99
CHD5	KEGG_CITRATE_CYCLE_TCA_CYCLE	100
CHD7	KEGG_CITRATE_CYCLE_TCA_CYCLE	68
CHD8	KEGG_CITRATE_CYCLE_TCA_CYCLE	100
CHD9	KEGG_CITRATE_CYCLE_TCA_CYCLE	98
CHURC1	KEGG_CITRATE_CYCLE_TCA_CYCLE	100
CIAO1	KEGG_CITRATE_CYCLE_TCA_CYCLE	100
CIC	KEGG_CITRATE_CYCLE_TCA_CYCLE	100
CIITA	KEGG_CITRATE_CYCLE_TCA_CYCLE	99
CITED1	KEGG_CITRATE_CYCLE_TCA_CYCLE	71
CITED2	KEGG_CITRATE_CYCLE_TCA_CYCLE	97
CITED4	KEGG_CITRATE_CYCLE_TCA_CYCLE	67
CIZ1	KEGG_CITRATE_CYCLE_TCA_CYCLE	75
CLOCK	KEGG_CITRATE_CYCLE_TCA_CYCLE	100
CNBP	KEGG_CITRATE_CYCLE_TCA_CYCLE	100
CNOT1	KEGG_CITRATE_CYCLE_TCA_CYCLE	100
CNOT3	KEGG_CITRATE_CYCLE_TCA_CYCLE	66
CNOT6	KEGG_CITRATE_CYCLE_TCA_CYCLE	100
CNOT7	KEGG_CITRATE_CYCLE_TCA_CYCLE	100
CNOT8	KEGG_CITRATE_CYCLE_TCA_CYCLE	100
COMMD7	KEGG_CITRATE_CYCLE_TCA_CYCLE	100
COPS5	KEGG_CITRATE_CYCLE_TCA_CYCLE	100
CRABP2	KEGG_CITRATE_CYCLE_TCA_CYCLE	100
CREB1	KEGG_CITRATE_CYCLE_TCA_CYCLE	46
CREB3	KEGG_CITRATE_CYCLE_TCA_CYCLE	100
CREB3L2	KEGG_CITRATE_CYCLE_TCA_CYCLE	91
CREB3L3	KEGG_CITRATE_CYCLE_TCA_CYCLE	100
CREB3L4	KEGG_CITRATE_CYCLE_TCA_CYCLE	100
CREB5	KEGG_CITRATE_CYCLE_TCA_CYCLE	100
CREBBP	KEGG_CITRATE_CYCLE_TCA_CYCLE	95
CREBL2	KEGG_CITRATE_CYCLE_TCA_CYCLE	100
CREG1	KEGG_CITRATE_CYCLE_TCA_CYCLE	100
CREM	KEGG_CITRATE_CYCLE_TCA_CYCLE	77
CRK	KEGG_CITRATE_CYCLE_TCA_CYCLE	100
CRKRS	KEGG_CITRATE_CYCLE_TCA_CYCLE	66
CRTC1	KEGG_CITRATE_CYCLE_TCA_CYCLE	100
CRTC2	KEGG_CITRATE_CYCLE_TCA_CYCLE	100
CRTC3	KEGG_CITRATE_CYCLE_TCA_CYCLE	100
CRX	KEGG_CITRATE_CYCLE_TCA_CYCLE	100
CRY1	KEGG_CITRATE_CYCLE_TCA_CYCLE	100
CRY2	KEGG_CITRATE_CYCLE_TCA_CYCLE	100
CSDA	KEGG_CITRATE_CYCLE_TCA_CYCLE	70
CSDC2	KEGG_CITRATE_CYCLE_TCA_CYCLE	100
CSDE1	KEGG_CITRATE_CYCLE_TCA_CYCLE	100
CSRNP3	KEGG_CITRATE_CYCLE_TCA_CYCLE	100
CTCF	KEGG_CITRATE_CYCLE_TCA_CYCLE	100
CTCFL	KEGG_CITRATE_CYCLE_TCA_CYCLE	97
CTNNB1	KEGG_CITRATE_CYCLE_TCA_CYCLE	100
CTNND1	KEGG_CITRATE_CYCLE_TCA_CYCLE	100
CTNND2	KEGG_CITRATE_CYCLE_TCA_CYCLE	92
CUX1	KEGG_CITRATE_CYCLE_TCA_CYCLE	58
CXXC1	KEGG_CITRATE_CYCLE_TCA_CYCLE	99
CYTL1	KEGG_CITRATE_CYCLE_TCA_CYCLE	100
DACH2	KEGG_CITRATE_CYCLE_TCA_CYCLE	97
DAXX	KEGG_CITRATE_CYCLE_TCA_CYCLE	88
DBX2	KEGG_CITRATE_CYCLE_TCA_CYCLE	82
DCC	KEGG_CITRATE_CYCLE_TCA_CYCLE	100
DDIT3	KEGG_CITRATE_CYCLE_TCA_CYCLE	67
DDX20	KEGG_CITRATE_CYCLE_TCA_CYCLE	100
DDX5	KEGG_CITRATE_CYCLE_TCA_CYCLE	78
DEDD	KEGG_CITRATE_CYCLE_TCA_CYCLE	87
DEK	KEGG_CITRATE_CYCLE_TCA_CYCLE	100
DENND4A	KEGG_CITRATE_CYCLE_TCA_CYCLE	100
DGKQ	KEGG_CITRATE_CYCLE_TCA_CYCLE	100
DLX1	KEGG_CITRATE_CYCLE_TCA_CYCLE	82
DLX3	KEGG_CITRATE_CYCLE_TCA_CYCLE	100
DLX4	KEGG_CITRATE_CYCLE_TCA_CYCLE	100
DLX6	KEGG_CITRATE_CYCLE_TCA_CYCLE	100
DMAP1	KEGG_CITRATE_CYCLE_TCA_CYCLE	77
DMBX1	KEGG_CITRATE_CYCLE_TCA_CYCLE	100
DMD	KEGG_CITRATE_CYCLE_TCA_CYCLE	74
DMRT1	KEGG_CITRATE_CYCLE_TCA_CYCLE	100
DMRT2	KEGG_CITRATE_CYCLE_TCA_CYCLE	100
DMRT3	KEGG_CITRATE_CYCLE_TCA_CYCLE	100
DMRTA1	KEGG_CITRATE_CYCLE_TCA_CYCLE	55
DMRTA2	KEGG_CITRATE_CYCLE_TCA_CYCLE	100
DMRTB1	KEGG_CITRATE_CYCLE_TCA_CYCLE	100
DMRTC1	KEGG_CITRATE_CYCLE_TCA_CYCLE	99
DMRTC1B	KEGG_CITRATE_CYCLE_TCA_CYCLE	100
DMRTC2	KEGG_CITRATE_CYCLE_TCA_CYCLE	100
DMTF1	KEGG_CITRATE_CYCLE_TCA_CYCLE	77
DNAJA3	KEGG_CITRATE_CYCLE_TCA_CYCLE	100
DNAJB6	KEGG_CITRATE_CYCLE_TCA_CYCLE	100
DNMT3A	KEGG_CITRATE_CYCLE_TCA_CYCLE	100
DNMT3L	KEGG_CITRATE_CYCLE_TCA_CYCLE	100
DNTTIP2	KEGG_CITRATE_CYCLE_TCA_CYCLE	100
DPF1	KEGG_CITRATE_CYCLE_TCA_CYCLE	100
DPF2	KEGG_CITRATE_CYCLE_TCA_CYCLE	98
DPF3	KEGG_CITRATE_CYCLE_TCA_CYCLE	100
DPRX	KEGG_CITRATE_CYCLE_TCA_CYCLE	100
DR1	KEGG_CITRATE_CYCLE_TCA_CYCLE	100
DRAP1	KEGG_CITRATE_CYCLE_TCA_CYCLE	99
DRD3	KEGG_CITRATE_CYCLE_TCA_CYCLE	100
DTX1	KEGG_CITRATE_CYCLE_TCA_CYCLE	100
DUX1	KEGG_CITRATE_CYCLE_TCA_CYCLE	86
DUX3	KEGG_CITRATE_CYCLE_TCA_CYCLE	81
DUX4	KEGG_CITRATE_CYCLE_TCA_CYCLE	54
E2F2	KEGG_CITRATE_CYCLE_TCA_CYCLE	100
E2F3	KEGG_CITRATE_CYCLE_TCA_CYCLE	89
E2F4	KEGG_CITRATE_CYCLE_TCA_CYCLE	81
E2F5	KEGG_CITRATE_CYCLE_TCA_CYCLE	100
E2F6	KEGG_CITRATE_CYCLE_TCA_CYCLE	100
EAF1	KEGG_CITRATE_CYCLE_TCA_CYCLE	100
EBF1	KEGG_CITRATE_CYCLE_TCA_CYCLE	100
EBF3	KEGG_CITRATE_CYCLE_TCA_CYCLE	100
EBF4	KEGG_CITRATE_CYCLE_TCA_CYCLE	100
ECD	KEGG_CITRATE_CYCLE_TCA_CYCLE	100
EDA	KEGG_CITRATE_CYCLE_TCA_CYCLE	98
EDA2R	KEGG_CITRATE_CYCLE_TCA_CYCLE	100
EDF1	KEGG_CITRATE_CYCLE_TCA_CYCLE	100
EFCAB6	KEGG_CITRATE_CYCLE_TCA_CYCLE	100
EGLN1	KEGG_CITRATE_CYCLE_TCA_CYCLE	100
EGR1	KEGG_CITRATE_CYCLE_TCA_CYCLE	100
EGR2	KEGG_CITRATE_CYCLE_TCA_CYCLE	98
EGR3	KEGG_CITRATE_CYCLE_TCA_CYCLE	100
EGR4	KEGG_CITRATE_CYCLE_TCA_CYCLE	100
EHF	KEGG_CITRATE_CYCLE_TCA_CYCLE	100
EHMT1	KEGG_CITRATE_CYCLE_TCA_CYCLE	92
EID1	KEGG_CITRATE_CYCLE_TCA_CYCLE	100
EID3	KEGG_CITRATE_CYCLE_TCA_CYCLE	100
EIF2C1	KEGG_CITRATE_CYCLE_TCA_CYCLE	100
EIF2C2	KEGG_CITRATE_CYCLE_TCA_CYCLE	54
ELAVL2	KEGG_CITRATE_CYCLE_TCA_CYCLE	67
ELF2	KEGG_CITRATE_CYCLE_TCA_CYCLE	58
ELF4	KEGG_CITRATE_CYCLE_TCA_CYCLE	100
ELK3	KEGG_CITRATE_CYCLE_TCA_CYCLE	97
ELL	KEGG_CITRATE_CYCLE_TCA_CYCLE	100
ELL2	KEGG_CITRATE_CYCLE_TCA_CYCLE	100
ELL3	KEGG_CITRATE_CYCLE_TCA_CYCLE	100
ELOF1	KEGG_CITRATE_CYCLE_TCA_CYCLE	100
ELP2	KEGG_CITRATE_CYCLE_TCA_CYCLE	95
ELP3	KEGG_CITRATE_CYCLE_TCA_CYCLE	61
ELP4	KEGG_CITRATE_CYCLE_TCA_CYCLE	100
EMX1	KEGG_CITRATE_CYCLE_TCA_CYCLE	100
EMX2	KEGG_CITRATE_CYCLE_TCA_CYCLE	100
EN1	KEGG_CITRATE_CYCLE_TCA_CYCLE	85
ENG	KEGG_CITRATE_CYCLE_TCA_CYCLE	100
ENO1	KEGG_CITRATE_CYCLE_TCA_CYCLE	100
ENY2	KEGG_CITRATE_CYCLE_TCA_CYCLE	100
EOMES	KEGG_CITRATE_CYCLE_TCA_CYCLE	100
EPAS1	KEGG_CITRATE_CYCLE_TCA_CYCLE	69
EPO	KEGG_CITRATE_CYCLE_TCA_CYCLE	100
ERC1	KEGG_CITRATE_CYCLE_TCA_CYCLE	100
ERCC3	KEGG_CITRATE_CYCLE_TCA_CYCLE	100
ERCC6	KEGG_CITRATE_CYCLE_TCA_CYCLE	100
EREG	KEGG_CITRATE_CYCLE_TCA_CYCLE	100
ERF	KEGG_CITRATE_CYCLE_TCA_CYCLE	100
ERN2	KEGG_CITRATE_CYCLE_TCA_CYCLE	100
ESF1	KEGG_CITRATE_CYCLE_TCA_CYCLE	96
ESR1	KEGG_CITRATE_CYCLE_TCA_CYCLE	100
ESR2	KEGG_CITRATE_CYCLE_TCA_CYCLE	100
ESRRB	KEGG_CITRATE_CYCLE_TCA_CYCLE	100
ESRRG	KEGG_CITRATE_CYCLE_TCA_CYCLE	98
ESX1	KEGG_CITRATE_CYCLE_TCA_CYCLE	52
ETS1	KEGG_CITRATE_CYCLE_TCA_CYCLE	99
ETS2	KEGG_CITRATE_CYCLE_TCA_CYCLE	99
ETV1	KEGG_CITRATE_CYCLE_TCA_CYCLE	100
ETV3L	KEGG_CITRATE_CYCLE_TCA_CYCLE	100
ETV4	KEGG_CITRATE_CYCLE_TCA_CYCLE	100
ETV5	KEGG_CITRATE_CYCLE_TCA_CYCLE	100
ETV7	KEGG_CITRATE_CYCLE_TCA_CYCLE	100
EVX1	KEGG_CITRATE_CYCLE_TCA_CYCLE	100
EVX2	KEGG_CITRATE_CYCLE_TCA_CYCLE	100
EYA1	KEGG_CITRATE_CYCLE_TCA_CYCLE	100
EYA3	KEGG_CITRATE_CYCLE_TCA_CYCLE	100
EYA4	KEGG_CITRATE_CYCLE_TCA_CYCLE	100
EZH1	KEGG_CITRATE_CYCLE_TCA_CYCLE	73
F2R	KEGG_CITRATE_CYCLE_TCA_CYCLE	95
FABP4	KEGG_CITRATE_CYCLE_TCA_CYCLE	89
FADS1	KEGG_CITRATE_CYCLE_TCA_CYCLE	100
FERD3L	KEGG_CITRATE_CYCLE_TCA_CYCLE	100
FEZF1	KEGG_CITRATE_CYCLE_TCA_CYCLE	97
FEZF2	KEGG_CITRATE_CYCLE_TCA_CYCLE	100
FGF10	KEGG_CITRATE_CYCLE_TCA_CYCLE	100
FGF2	KEGG_CITRATE_CYCLE_TCA_CYCLE	100
FHL2	KEGG_CITRATE_CYCLE_TCA_CYCLE	100
FHL5	KEGG_CITRATE_CYCLE_TCA_CYCLE	74
FIZ1	KEGG_CITRATE_CYCLE_TCA_CYCLE	88
FLI1	KEGG_CITRATE_CYCLE_TCA_CYCLE	99
FLNA	KEGG_CITRATE_CYCLE_TCA_CYCLE	100
FLYWCH1	KEGG_CITRATE_CYCLE_TCA_CYCLE	100
FOS	KEGG_CITRATE_CYCLE_TCA_CYCLE	98
FOSB	KEGG_CITRATE_CYCLE_TCA_CYCLE	100
FOSL1	KEGG_CITRATE_CYCLE_TCA_CYCLE	100
FOSL2	KEGG_CITRATE_CYCLE_TCA_CYCLE	100
FOXA1	KEGG_CITRATE_CYCLE_TCA_CYCLE	96
FOXA2	KEGG_CITRATE_CYCLE_TCA_CYCLE	100
FOXB1	KEGG_CITRATE_CYCLE_TCA_CYCLE	99
FOXB2	KEGG_CITRATE_CYCLE_TCA_CYCLE	100
FOXC1	KEGG_CITRATE_CYCLE_TCA_CYCLE	100
FOXC2	KEGG_CITRATE_CYCLE_TCA_CYCLE	100
FOXD3	KEGG_CITRATE_CYCLE_TCA_CYCLE	80
FOXD4	KEGG_CITRATE_CYCLE_TCA_CYCLE	69
FOXD4L5	KEGG_CITRATE_CYCLE_TCA_CYCLE	100
FOXE1	KEGG_CITRATE_CYCLE_TCA_CYCLE	100
FOXF1	KEGG_CITRATE_CYCLE_TCA_CYCLE	100
FOXF2	KEGG_CITRATE_CYCLE_TCA_CYCLE	100
FOXG1	KEGG_CITRATE_CYCLE_TCA_CYCLE	100
FOXH1	KEGG_CITRATE_CYCLE_TCA_CYCLE	100
FOXI1	KEGG_CITRATE_CYCLE_TCA_CYCLE	100
FOXI2	KEGG_CITRATE_CYCLE_TCA_CYCLE	100
FOXI3	KEGG_CITRATE_CYCLE_TCA_CYCLE	100
FOXJ1	KEGG_CITRATE_CYCLE_TCA_CYCLE	100
FOXJ2	KEGG_CITRATE_CYCLE_TCA_CYCLE	98
FOXJ3	KEGG_CITRATE_CYCLE_TCA_CYCLE	100
FOXK1	KEGG_CITRATE_CYCLE_TCA_CYCLE	65
FOXL2	KEGG_CITRATE_CYCLE_TCA_CYCLE	100
FOXN1	KEGG_CITRATE_CYCLE_TCA_CYCLE	100
FOXN2	KEGG_CITRATE_CYCLE_TCA_CYCLE	100
FOXN4	KEGG_CITRATE_CYCLE_TCA_CYCLE	100
FOXO1	KEGG_CITRATE_CYCLE_TCA_CYCLE	100
FOXO3	KEGG_CITRATE_CYCLE_TCA_CYCLE	85
FOXO4	KEGG_CITRATE_CYCLE_TCA_CYCLE	94
FOXP2	KEGG_CITRATE_CYCLE_TCA_CYCLE	100
FOXP3	KEGG_CITRATE_CYCLE_TCA_CYCLE	100
FOXP4	KEGG_CITRATE_CYCLE_TCA_CYCLE	91
FOXQ1	KEGG_CITRATE_CYCLE_TCA_CYCLE	100
FOXR1	KEGG_CITRATE_CYCLE_TCA_CYCLE	100
FOXR2	KEGG_CITRATE_CYCLE_TCA_CYCLE	77
FOXS1	KEGG_CITRATE_CYCLE_TCA_CYCLE	100
FRY	KEGG_CITRATE_CYCLE_TCA_CYCLE	100
FST	KEGG_CITRATE_CYCLE_TCA_CYCLE	100
FZD1	KEGG_CITRATE_CYCLE_TCA_CYCLE	100
GABPA	KEGG_CITRATE_CYCLE_TCA_CYCLE	100
GABPB1	KEGG_CITRATE_CYCLE_TCA_CYCLE	100
GABPB2	KEGG_CITRATE_CYCLE_TCA_CYCLE	94
GAS7	KEGG_CITRATE_CYCLE_TCA_CYCLE	100
GATA1	KEGG_CITRATE_CYCLE_TCA_CYCLE	100
GATA3	KEGG_CITRATE_CYCLE_TCA_CYCLE	100
GATA4	KEGG_CITRATE_CYCLE_TCA_CYCLE	100
GATA5	KEGG_CITRATE_CYCLE_TCA_CYCLE	100
GATAD1	KEGG_CITRATE_CYCLE_TCA_CYCLE	100
GBX1	KEGG_CITRATE_CYCLE_TCA_CYCLE	100
GBX2	KEGG_CITRATE_CYCLE_TCA_CYCLE	100
GCLC	KEGG_CITRATE_CYCLE_TCA_CYCLE	100
GCM1	KEGG_CITRATE_CYCLE_TCA_CYCLE	100
GCM2	KEGG_CITRATE_CYCLE_TCA_CYCLE	100
GDF2	KEGG_CITRATE_CYCLE_TCA_CYCLE	100
GDF6	KEGG_CITRATE_CYCLE_TCA_CYCLE	100
GDF7	KEGG_CITRATE_CYCLE_TCA_CYCLE	100
GFI1	KEGG_CITRATE_CYCLE_TCA_CYCLE	100
GFI1B	KEGG_CITRATE_CYCLE_TCA_CYCLE	100
GHRH	KEGG_CITRATE_CYCLE_TCA_CYCLE	100
GLI1	KEGG_CITRATE_CYCLE_TCA_CYCLE	100
GLI2	KEGG_CITRATE_CYCLE_TCA_CYCLE	100
GLI3	KEGG_CITRATE_CYCLE_TCA_CYCLE	100
GLIS1	KEGG_CITRATE_CYCLE_TCA_CYCLE	100
GLIS2	KEGG_CITRATE_CYCLE_TCA_CYCLE	100
GLIS3	KEGG_CITRATE_CYCLE_TCA_CYCLE	100
GLRX2	KEGG_CITRATE_CYCLE_TCA_CYCLE	100
GMCL1	KEGG_CITRATE_CYCLE_TCA_CYCLE	100
GMEB1	KEGG_CITRATE_CYCLE_TCA_CYCLE	100
GMEB2	KEGG_CITRATE_CYCLE_TCA_CYCLE	48
GPBP1L1	KEGG_CITRATE_CYCLE_TCA_CYCLE	100
GRHL2	KEGG_CITRATE_CYCLE_TCA_CYCLE	100
GRHL3	KEGG_CITRATE_CYCLE_TCA_CYCLE	100
GRIN1	KEGG_CITRATE_CYCLE_TCA_CYCLE	100
GRLF1	KEGG_CITRATE_CYCLE_TCA_CYCLE	91
GSX2	KEGG_CITRATE_CYCLE_TCA_CYCLE	100
GTF2A1L	KEGG_CITRATE_CYCLE_TCA_CYCLE	100
GTF2E1	KEGG_CITRATE_CYCLE_TCA_CYCLE	97
GTF2E2	KEGG_CITRATE_CYCLE_TCA_CYCLE	100
GTF2H2	KEGG_CITRATE_CYCLE_TCA_CYCLE	100
GTF2H2C	KEGG_CITRATE_CYCLE_TCA_CYCLE	100
GTF2H2D	KEGG_CITRATE_CYCLE_TCA_CYCLE	100
GTF2H4	KEGG_CITRATE_CYCLE_TCA_CYCLE	89
GTF2H5	KEGG_CITRATE_CYCLE_TCA_CYCLE	100
GTF2IRD2	KEGG_CITRATE_CYCLE_TCA_CYCLE	100
GTF2IRD2B	KEGG_CITRATE_CYCLE_TCA_CYCLE	81
HABP4	KEGG_CITRATE_CYCLE_TCA_CYCLE	100
HAND1	KEGG_CITRATE_CYCLE_TCA_CYCLE	100
HAND2	KEGG_CITRATE_CYCLE_TCA_CYCLE	99
HAT1	KEGG_CITRATE_CYCLE_TCA_CYCLE	100
HBP1	KEGG_CITRATE_CYCLE_TCA_CYCLE	100
HCLS1	KEGG_CITRATE_CYCLE_TCA_CYCLE	99
HDAC1	KEGG_CITRATE_CYCLE_TCA_CYCLE	100
HDAC10	KEGG_CITRATE_CYCLE_TCA_CYCLE	98
HDAC11	KEGG_CITRATE_CYCLE_TCA_CYCLE	76
HDAC2	KEGG_CITRATE_CYCLE_TCA_CYCLE	100
HDAC3	KEGG_CITRATE_CYCLE_TCA_CYCLE	100
HDAC4	KEGG_CITRATE_CYCLE_TCA_CYCLE	100
HDAC5	KEGG_CITRATE_CYCLE_TCA_CYCLE	100
HDAC7	KEGG_CITRATE_CYCLE_TCA_CYCLE	100
HDAC9	KEGG_CITRATE_CYCLE_TCA_CYCLE	100
HDGF	KEGG_CITRATE_CYCLE_TCA_CYCLE	100
HDX	KEGG_CITRATE_CYCLE_TCA_CYCLE	100
HELT	KEGG_CITRATE_CYCLE_TCA_CYCLE	74
HES2	KEGG_CITRATE_CYCLE_TCA_CYCLE	100
HES3	KEGG_CITRATE_CYCLE_TCA_CYCLE	99
HES4	KEGG_CITRATE_CYCLE_TCA_CYCLE	54
HES5	KEGG_CITRATE_CYCLE_TCA_CYCLE	99
HES6	KEGG_CITRATE_CYCLE_TCA_CYCLE	64
HES7	KEGG_CITRATE_CYCLE_TCA_CYCLE	100
HESX1	KEGG_CITRATE_CYCLE_TCA_CYCLE	99
HEXIM1	KEGG_CITRATE_CYCLE_TCA_CYCLE	70
HEXIM2	KEGG_CITRATE_CYCLE_TCA_CYCLE	100
HEY1	KEGG_CITRATE_CYCLE_TCA_CYCLE	100
HEYL	KEGG_CITRATE_CYCLE_TCA_CYCLE	100
HHEX	KEGG_CITRATE_CYCLE_TCA_CYCLE	100
HIC1	KEGG_CITRATE_CYCLE_TCA_CYCLE	100
HIC2	KEGG_CITRATE_CYCLE_TCA_CYCLE	100
HIF1A	KEGG_CITRATE_CYCLE_TCA_CYCLE	100
HIF1AN	KEGG_CITRATE_CYCLE_TCA_CYCLE	100
HIF3A	KEGG_CITRATE_CYCLE_TCA_CYCLE	100
HIP1	KEGG_CITRATE_CYCLE_TCA_CYCLE	55
HIPK1	KEGG_CITRATE_CYCLE_TCA_CYCLE	100
HIPK2	KEGG_CITRATE_CYCLE_TCA_CYCLE	100
HIPK3	KEGG_CITRATE_CYCLE_TCA_CYCLE	96
HIRA	KEGG_CITRATE_CYCLE_TCA_CYCLE	100
HIVEP1	KEGG_CITRATE_CYCLE_TCA_CYCLE	52
HIVEP2	KEGG_CITRATE_CYCLE_TCA_CYCLE	74
HIVEP3	KEGG_CITRATE_CYCLE_TCA_CYCLE	100
HKR1	KEGG_CITRATE_CYCLE_TCA_CYCLE	76
HLF	KEGG_CITRATE_CYCLE_TCA_CYCLE	100
HLTF	KEGG_CITRATE_CYCLE_TCA_CYCLE	100
HLX	KEGG_CITRATE_CYCLE_TCA_CYCLE	100
HMBOX1	KEGG_CITRATE_CYCLE_TCA_CYCLE	80
HMG20A	KEGG_CITRATE_CYCLE_TCA_CYCLE	59
HMGA2	KEGG_CITRATE_CYCLE_TCA_CYCLE	98
HMGB1	KEGG_CITRATE_CYCLE_TCA_CYCLE	100
HMGN1	KEGG_CITRATE_CYCLE_TCA_CYCLE	97
HMGN2	KEGG_CITRATE_CYCLE_TCA_CYCLE	100
HMOX1	KEGG_CITRATE_CYCLE_TCA_CYCLE	100
HMX1	KEGG_CITRATE_CYCLE_TCA_CYCLE	99
HMX2	KEGG_CITRATE_CYCLE_TCA_CYCLE	100
HMX3	KEGG_CITRATE_CYCLE_TCA_CYCLE	94
HNF1A	KEGG_CITRATE_CYCLE_TCA_CYCLE	100
HNF1B	KEGG_CITRATE_CYCLE_TCA_CYCLE	82
HNF4A	KEGG_CITRATE_CYCLE_TCA_CYCLE	100
HNRNPAB	KEGG_CITRATE_CYCLE_TCA_CYCLE	100
HNRNPD	KEGG_CITRATE_CYCLE_TCA_CYCLE	99
HNRNPUL1	KEGG_CITRATE_CYCLE_TCA_CYCLE	99
HOMEZ	KEGG_CITRATE_CYCLE_TCA_CYCLE	100
HOPX	KEGG_CITRATE_CYCLE_TCA_CYCLE	100
HOXA1	KEGG_CITRATE_CYCLE_TCA_CYCLE	100
HOXA10	KEGG_CITRATE_CYCLE_TCA_CYCLE	68
HOXA13	KEGG_CITRATE_CYCLE_TCA_CYCLE	100
HOXA2	KEGG_CITRATE_CYCLE_TCA_CYCLE	99
HOXA3	KEGG_CITRATE_CYCLE_TCA_CYCLE	86
HOXA4	KEGG_CITRATE_CYCLE_TCA_CYCLE	100
HOXA5	KEGG_CITRATE_CYCLE_TCA_CYCLE	98
HOXA7	KEGG_CITRATE_CYCLE_TCA_CYCLE	100
HOXA9	KEGG_CITRATE_CYCLE_TCA_CYCLE	78
HOXB1	KEGG_CITRATE_CYCLE_TCA_CYCLE	100
HOXB13	KEGG_CITRATE_CYCLE_TCA_CYCLE	100
HOXB2	KEGG_CITRATE_CYCLE_TCA_CYCLE	100
HOXB3	KEGG_CITRATE_CYCLE_TCA_CYCLE	100
HOXB4	KEGG_CITRATE_CYCLE_TCA_CYCLE	100
HOXB5	KEGG_CITRATE_CYCLE_TCA_CYCLE	97
HOXB7	KEGG_CITRATE_CYCLE_TCA_CYCLE	98
HOXB8	KEGG_CITRATE_CYCLE_TCA_CYCLE	100
HOXB9	KEGG_CITRATE_CYCLE_TCA_CYCLE	95
HOXC13	KEGG_CITRATE_CYCLE_TCA_CYCLE	97
HOXC4	KEGG_CITRATE_CYCLE_TCA_CYCLE	83
HOXC6	KEGG_CITRATE_CYCLE_TCA_CYCLE	100
HOXC8	KEGG_CITRATE_CYCLE_TCA_CYCLE	100
HOXC9	KEGG_CITRATE_CYCLE_TCA_CYCLE	99
HOXD1	KEGG_CITRATE_CYCLE_TCA_CYCLE	99
HOXD10	KEGG_CITRATE_CYCLE_TCA_CYCLE	100
HOXD11	KEGG_CITRATE_CYCLE_TCA_CYCLE	100
HOXD12	KEGG_CITRATE_CYCLE_TCA_CYCLE	100
HOXD13	KEGG_CITRATE_CYCLE_TCA_CYCLE	100
HOXD3	KEGG_CITRATE_CYCLE_TCA_CYCLE	100
HOXD4	KEGG_CITRATE_CYCLE_TCA_CYCLE	100
HOXD8	KEGG_CITRATE_CYCLE_TCA_CYCLE	99
HOXD9	KEGG_CITRATE_CYCLE_TCA_CYCLE	100
HR	KEGG_CITRATE_CYCLE_TCA_CYCLE	100
HSBP1	KEGG_CITRATE_CYCLE_TCA_CYCLE	100
HSF1	KEGG_CITRATE_CYCLE_TCA_CYCLE	76
HSF2	KEGG_CITRATE_CYCLE_TCA_CYCLE	99
HSF4	KEGG_CITRATE_CYCLE_TCA_CYCLE	98
HSF5	KEGG_CITRATE_CYCLE_TCA_CYCLE	100
HSFX1	KEGG_CITRATE_CYCLE_TCA_CYCLE	99
HSFX2	KEGG_CITRATE_CYCLE_TCA_CYCLE	99
HSFY1	KEGG_CITRATE_CYCLE_TCA_CYCLE	94
HSFY2	KEGG_CITRATE_CYCLE_TCA_CYCLE	99
HTATIP2	KEGG_CITRATE_CYCLE_TCA_CYCLE	100
HTATSF1	KEGG_CITRATE_CYCLE_TCA_CYCLE	100
HTT	KEGG_CITRATE_CYCLE_TCA_CYCLE	100
ICAM1	KEGG_CITRATE_CYCLE_TCA_CYCLE	99
ICMT	KEGG_CITRATE_CYCLE_TCA_CYCLE	100
ID1	KEGG_CITRATE_CYCLE_TCA_CYCLE	100
ID2	KEGG_CITRATE_CYCLE_TCA_CYCLE	93
ID3	KEGG_CITRATE_CYCLE_TCA_CYCLE	100
ID4	KEGG_CITRATE_CYCLE_TCA_CYCLE	100
IFI16	KEGG_CITRATE_CYCLE_TCA_CYCLE	98
IFNAR2	KEGG_CITRATE_CYCLE_TCA_CYCLE	64
IFNG	KEGG_CITRATE_CYCLE_TCA_CYCLE	74
IFNK	KEGG_CITRATE_CYCLE_TCA_CYCLE	72
IFT57	KEGG_CITRATE_CYCLE_TCA_CYCLE	100
IGF1	KEGG_CITRATE_CYCLE_TCA_CYCLE	99
IGF2	KEGG_CITRATE_CYCLE_TCA_CYCLE	100
IGHMBP2	KEGG_CITRATE_CYCLE_TCA_CYCLE	69
IGSF1	KEGG_CITRATE_CYCLE_TCA_CYCLE	100
IKBKAP	KEGG_CITRATE_CYCLE_TCA_CYCLE	90
IKBKG	KEGG_CITRATE_CYCLE_TCA_CYCLE	89
IKZF1	KEGG_CITRATE_CYCLE_TCA_CYCLE	97
IKZF3	KEGG_CITRATE_CYCLE_TCA_CYCLE	99
IKZF4	KEGG_CITRATE_CYCLE_TCA_CYCLE	100
IKZF5	KEGG_CITRATE_CYCLE_TCA_CYCLE	100
IL10	KEGG_CITRATE_CYCLE_TCA_CYCLE	100
IL11	KEGG_CITRATE_CYCLE_TCA_CYCLE	100
IL16	KEGG_CITRATE_CYCLE_TCA_CYCLE	100
IL17A	KEGG_CITRATE_CYCLE_TCA_CYCLE	98
IL17F	KEGG_CITRATE_CYCLE_TCA_CYCLE	99
IL1B	KEGG_CITRATE_CYCLE_TCA_CYCLE	100
IL22	KEGG_CITRATE_CYCLE_TCA_CYCLE	73
IL29	KEGG_CITRATE_CYCLE_TCA_CYCLE	100
IL31RA	KEGG_CITRATE_CYCLE_TCA_CYCLE	84
IL4	KEGG_CITRATE_CYCLE_TCA_CYCLE	94
IL6	KEGG_CITRATE_CYCLE_TCA_CYCLE	100
IL6R	KEGG_CITRATE_CYCLE_TCA_CYCLE	60
ILF2	KEGG_CITRATE_CYCLE_TCA_CYCLE	100
ILF3	KEGG_CITRATE_CYCLE_TCA_CYCLE	100
ING2	KEGG_CITRATE_CYCLE_TCA_CYCLE	99
ING3	KEGG_CITRATE_CYCLE_TCA_CYCLE	99
INHBA	KEGG_CITRATE_CYCLE_TCA_CYCLE	100
INS	KEGG_CITRATE_CYCLE_TCA_CYCLE	100
INSM1	KEGG_CITRATE_CYCLE_TCA_CYCLE	89
INSM2	KEGG_CITRATE_CYCLE_TCA_CYCLE	100
INSR	KEGG_CITRATE_CYCLE_TCA_CYCLE	90
IRAK2	KEGG_CITRATE_CYCLE_TCA_CYCLE	100
IRAK3	KEGG_CITRATE_CYCLE_TCA_CYCLE	99
IRF1	KEGG_CITRATE_CYCLE_TCA_CYCLE	87
IRF2BP2	KEGG_CITRATE_CYCLE_TCA_CYCLE	64
IRF3	KEGG_CITRATE_CYCLE_TCA_CYCLE	100
IRF4	KEGG_CITRATE_CYCLE_TCA_CYCLE	100
IRF5	KEGG_CITRATE_CYCLE_TCA_CYCLE	91
IRF6	KEGG_CITRATE_CYCLE_TCA_CYCLE	84
IRF7	KEGG_CITRATE_CYCLE_TCA_CYCLE	100
IRF8	KEGG_CITRATE_CYCLE_TCA_CYCLE	99
IRX1	KEGG_CITRATE_CYCLE_TCA_CYCLE	100
IRX5	KEGG_CITRATE_CYCLE_TCA_CYCLE	92
IRX6	KEGG_CITRATE_CYCLE_TCA_CYCLE	100
ISL1	KEGG_CITRATE_CYCLE_TCA_CYCLE	100
ISL2	KEGG_CITRATE_CYCLE_TCA_CYCLE	100
ISX	KEGG_CITRATE_CYCLE_TCA_CYCLE	99
ITGB3BP	KEGG_CITRATE_CYCLE_TCA_CYCLE	100
JARID2	KEGG_CITRATE_CYCLE_TCA_CYCLE	62
JAZF1	KEGG_CITRATE_CYCLE_TCA_CYCLE	100
JDP2	KEGG_CITRATE_CYCLE_TCA_CYCLE	100
JMJD1C	KEGG_CITRATE_CYCLE_TCA_CYCLE	94
JMJD6	KEGG_CITRATE_CYCLE_TCA_CYCLE	93
JMY	KEGG_CITRATE_CYCLE_TCA_CYCLE	62
JRKL	KEGG_CITRATE_CYCLE_TCA_CYCLE	99
JUNB	KEGG_CITRATE_CYCLE_TCA_CYCLE	96
JUND	KEGG_CITRATE_CYCLE_TCA_CYCLE	53
KAT2A	KEGG_CITRATE_CYCLE_TCA_CYCLE	79
KAT2B	KEGG_CITRATE_CYCLE_TCA_CYCLE	95
KAT5	KEGG_CITRATE_CYCLE_TCA_CYCLE	95
KCNH1	KEGG_CITRATE_CYCLE_TCA_CYCLE	100
KCNH2	KEGG_CITRATE_CYCLE_TCA_CYCLE	100
KCNH3	KEGG_CITRATE_CYCLE_TCA_CYCLE	100
KCNH4	KEGG_CITRATE_CYCLE_TCA_CYCLE	100
KCNH5	KEGG_CITRATE_CYCLE_TCA_CYCLE	100
KCNH7	KEGG_CITRATE_CYCLE_TCA_CYCLE	97
KCNIP3	KEGG_CITRATE_CYCLE_TCA_CYCLE	100
KDM2A	KEGG_CITRATE_CYCLE_TCA_CYCLE	93
KDM2B	KEGG_CITRATE_CYCLE_TCA_CYCLE	100
KDM3B	KEGG_CITRATE_CYCLE_TCA_CYCLE	64
KDM4A	KEGG_CITRATE_CYCLE_TCA_CYCLE	98
KDM5B	KEGG_CITRATE_CYCLE_TCA_CYCLE	100
KDM5C	KEGG_CITRATE_CYCLE_TCA_CYCLE	54
KEAP1	KEGG_CITRATE_CYCLE_TCA_CYCLE	100
KHDRBS1	KEGG_CITRATE_CYCLE_TCA_CYCLE	100
KHDRBS2	KEGG_CITRATE_CYCLE_TCA_CYCLE	100
KLF1	KEGG_CITRATE_CYCLE_TCA_CYCLE	100
KLF10	KEGG_CITRATE_CYCLE_TCA_CYCLE	85
KLF11	KEGG_CITRATE_CYCLE_TCA_CYCLE	75
KLF12	KEGG_CITRATE_CYCLE_TCA_CYCLE	100
KLF14	KEGG_CITRATE_CYCLE_TCA_CYCLE	100
KLF17	KEGG_CITRATE_CYCLE_TCA_CYCLE	100
KLF2	KEGG_CITRATE_CYCLE_TCA_CYCLE	100
KLF3	KEGG_CITRATE_CYCLE_TCA_CYCLE	62
KLF4	KEGG_CITRATE_CYCLE_TCA_CYCLE	74
KLF5	KEGG_CITRATE_CYCLE_TCA_CYCLE	100
KLF6	KEGG_CITRATE_CYCLE_TCA_CYCLE	95
KLF7	KEGG_CITRATE_CYCLE_TCA_CYCLE	100
KLF8	KEGG_CITRATE_CYCLE_TCA_CYCLE	100
KLF9	KEGG_CITRATE_CYCLE_TCA_CYCLE	89
KLHL31	KEGG_CITRATE_CYCLE_TCA_CYCLE	100
KRAS	KEGG_CITRATE_CYCLE_TCA_CYCLE	100
L3MBTL	KEGG_CITRATE_CYCLE_TCA_CYCLE	100
[truncated: 1,046,576+ more rows]

## Sheet: Fig 2C
	KEGG_GLYCOLYSIS_GLUCONEOGENESIS	KEGG_CITRATE_CYCLE_TCA_CYCLE	KEGG_PENTOSE_PHOSPHATE_PATHWAY	KEGG_PENTOSE_AND_GLUCURONATE_INTERCONVERSIONS	KEGG_FRUCTOSE_AND_MANNOSE_METABOLISM	KEGG_GALACTOSE_METABOLISM	KEGG_ASCORBATE_AND_ALDARATE_METABOLISM	KEGG_FATTY_ACID_METABOLISM	KEGG_STEROID_BIOSYNTHESIS	KEGG_PRIMARY_BILE_ACID_BIOSYNTHESIS	KEGG_STEROID_HORMONE_BIOSYNTHESIS	KEGG_OXIDATIVE_PHOSPHORYLATION	KEGG_PURINE_METABOLISM	KEGG_PYRIMIDINE_METABOLISM	KEGG_ALANINE_ASPARTATE_AND_GLUTAMATE_METABOLISM	KEGG_GLYCINE_SERINE_AND_THREONINE_METABOLISM	KEGG_CYSTEINE_AND_METHIONINE_METABOLISM	KEGG_VALINE_LEUCINE_AND_ISOLEUCINE_DEGRADATION	KEGG_VALINE_LEUCINE_AND_ISOLEUCINE_BIOSYNTHESIS	KEGG_LYSINE_DEGRADATION	KEGG_ARGININE_AND_PROLINE_METABOLISM	KEGG_HISTIDINE_METABOLISM	KEGG_TYROSINE_METABOLISM	KEGG_PHENYLALANINE_METABOLISM	KEGG_TRYPTOPHAN_METABOLISM	KEGG_BETA_ALANINE_METABOLISM	KEGG_TAURINE_AND_HYPOTAURINE_METABOLISM	KEGG_SELENOAMINO_ACID_METABOLISM	KEGG_GLUTATHIONE_METABOLISM	KEGG_STARCH_AND_SUCROSE_METABOLISM	KEGG_N_GLYCAN_BIOSYNTHESIS	KEGG_OTHER_GLYCAN_DEGRADATION	KEGG_O_GLYCAN_BIOSYNTHESIS	KEGG_AMINO_SUGAR_AND_NUCLEOTIDE_SUGAR_METABOLISM	KEGG_GLYCOSAMINOGLYCAN_DEGRADATION	KEGG_GLYCOSAMINOGLYCAN_BIOSYNTHESIS_CHONDROITIN_SULFATE	KEGG_GLYCOSAMINOGLYCAN_BIOSYNTHESIS_KERATAN_SULFATE	KEGG_GLYCOSAMINOGLYCAN_BIOSYNTHESIS_HEPARAN_SULFATE	KEGG_GLYCEROLIPID_METABOLISM	KEGG_INOSITOL_PHOSPHATE_METABOLISM	KEGG_GLYCOSYLPHOSPHATIDYLINOSITOL_GPI_ANCHOR_BIOSYNTHESIS	KEGG_GLYCEROPHOSPHOLIPID_METABOLISM	KEGG_ETHER_LIPID_METABOLISM	KEGG_ARACHIDONIC_ACID_METABOLISM	KEGG_LINOLEIC_ACID_METABOLISM	KEGG_ALPHA_LINOLENIC_ACID_METABOLISM	KEGG_SPHINGOLIPID_METABOLISM	KEGG_GLYCOSPHINGOLIPID_BIOSYNTHESIS_LACTO_AND_NEOLACTO_SERIES	KEGG_GLYCOSPHINGOLIPID_BIOSYNTHESIS_GLOBO_SERIES
AATF	99	100	82	0	0	84	0	100	63	0	0	100	100	100	98	0	100	100	0	54	100	0	0	0	84	80	0	99	100	0	79	100	0	0	95	100	0	89	59	100	99	0	0	94	0	74	0	0	66
ABCG1	0	94	0	0	67	0	0	0	71	0	0	0	0	69	0	0	95	63	0	0	89	0	64	54	0	0	0	73	0	77	93	0	0	0	0	0	56	0	0	0	100	96	0	0	0	0	92	100	99
ABCG4	0	100	0	0	0	100	0	100	98	0	0	100	76	100	0	0	100	100	0	74	100	0	0	0	78	67	98	99	87	99	100	79	0	98	0	75	64	0	0	100	100	0	0	99	68	0	93	78	0
ABL1	0	0	0	83	85	0	91	0	0	0	92	0	57	0	0	0	0	0	0	96	0	88	0	0	0	60	0	0	88	0	76	0	55	0	0	97	0	0	0	100	57	0	91	62	73	0	0	0	0
ABRA	0	98	0	0	0	100	0	96	0	0	0	100	0	93	0	0	90	100	0	0	98	0	0	0	0	0	0	76	98	80	99	0	0	0	0	0	0	0	0	98	92	0	0	0	0	0	58	0	0
ACAD8	0	99	0	87	99	0	45	100	100	0	0	68	0	0	51	64	50	100	89	93	100	95	96	100	96	76	0	100	0	0	100	0	0	100	0	0	98	0	0	0	99	0	0	0	0	0	100	99	99
ACTL6A	100	100	96	58	65	0	52	100	97	0	0	100	100	100	97	0	100	100	100	98	100	77	0	0	100	92	100	100	99	0	100	99	0	94	97	100	0	94	0	100	99	49	0	100	52	89	0	0	90
ACTL6B	0	100	0	0	0	100	0	100	85	0	0	100	96	100	0	0	99	100	0	0	100	65	0	0	87	95	100	94	100	94	100	0	0	100	0	92	48	65	0	100	99	0	0	95	86	0	91	69	0
ACTN2	0	100	0	85	68	97	52	100	100	0	0	100	93	100	0	0	100	100	82	96	95	49	0	0	91	0	92	100	0	95	100	0	0	97	70	84	88	0	0	93	100	0	0	93	0	0	88	97	99
ACTR5	55	57	0	0	83	0	68	84	0	0	0	100	0	62	0	0	0	61	85	100	84	65	0	0	92	100	0	0	100	0	0	0	100	0	90	0	93	52	69	100	71	0	100	60	0	62	100	87	100
ACVR1	0	0	0	0	80	0	0	0	0	0	0	83	0	100	55	0	100	0	0	0	78	0	86	0	0	0	65	97	79	0	0	0	67	0	0	82	83	0	0	99	85	68	0	0	0	0	0	80	62
ACVR1B	55	100	63	0	100	0	0	92	100	0	0	0	0	0	0	65	0	100	79	99	94	0	95	100	80	0	0	71	0	77	100	0	0	98	0	0	0	62	0	0	100	0	0	54	0	0	100	61	88
ACVR2B	0	0	0	0	97	0	0	57	0	0	0	100	0	0	0	0	0	0	97	100	75	0	0	0	0	97	84	0	100	0	0	0	0	0	92	0	89	0	76	100	65	0	97	57	0	0	0	0	100
ACVRL1	100	100	98	82	100	0	65	99	100	0	0	100	94	100	100	90	100	100	59	100	100	69	97	0	93	65	0	100	0	0	100	100	0	0	100	100	58	0	0	98	100	0	96	98	0	0	0	0	100
ADH1A	87	99	97	0	100	0	0	0	100	0	0	0	81	100	67	0	99	98	99	100	74	0	0	0	0	0	76	97	0	0	100	83	0	0	99	62	0	0	0	0	100	0	100	100	84	90	0	57	100
ADNP	0	90	0	0	0	95	0	0	0	0	64	0	69	97	0	0	90	99	99	100	0	0	0	98	0	0	100	76	70	62	63	94	0	0	100	100	100	100	0	0	98	0	76	100	0	0	0	98	100
ADNP2	78	100	88	0	91	0	0	100	99	0	0	98	100	100	0	0	99	100	100	100	63	0	0	0	85	0	100	100	0	0	100	98	82	59	100	100	97	79	0	55	99	82	83	100	97	91	0	67	100
ADORA2A	93	100	58	68	100	83	53	100	100	0	0	100	100	100	92	0	100	100	84	99	100	71	0	0	99	90	79	100	92	74	100	97	0	100	80	98	0	0	0	100	100	0	0	100	0	0	94	67	99
ADRB2	0	100	0	53	99	0	0	82	100	0	0	59	65	70	0	0	49	100	100	98	65	47	55	69	88	0	100	80	68	87	100	0	0	100	60	0	100	0	0	0	100	0	0	94	0	0	100	100	100
AEBP1	99	100	100	87	100	0	0	98	83	0	0	74	88	100	99	82	100	100	73	100	60	82	64	0	67	0	63	99	0	0	73	69	53	47	100	100	96	100	0	0	100	0	100	95	0	69	0	0	100
AEBP2	0	0	0	0	0	0	0	0	64	0	84	71	0	0	0	0	81	0	92	97	100	0	77	99	0	0	100	0	97	66	0	0	0	0	59	0	64	88	82	95	0	100	79	100	70	65	0	0	0
AES	52	99	0	0	99	0	0	88	94	0	0	91	0	0	0	0	0	97	0	62	100	0	60	100	60	72	0	0	0	0	99	0	0	86	0	79	59	58	0	0	95	90	0	0	0	0	95	0	0
AFAP1L2	86	100	95	94	100	0	0	99	100	0	0	96	100	100	82	92	100	100	100	100	87	61	70	0	98	0	99	100	0	0	100	73	0	97	100	100	100	94	0	50	100	0	100	100	0	57	0	99	100
AFF1	0	85	0	0	98	0	0	0	89	0	0	0	0	0	0	0	0	100	100	100	0	0	0	0	64	0	100	45	100	0	100	0	0	89	100	0	100	0	94	96	98	75	92	100	61	0	0	81	100
AFF3	0	0	0	55	66	0	0	93	100	0	0	0	0	0	0	0	0	100	66	81	68	90	77	93	85	0	0	86	0	0	100	73	0	99	0	0	100	0	0	0	92	0	0	0	0	0	100	95	94
AFF4	54	100	0	0	0	0	0	100	50	0	0	99	98	97	0	0	59	100	90	92	0	64	0	0	88	89	100	75	0	0	100	0	60	88	0	97	0	58	0	69	91	96	0	100	0	0	0	0	0
AGRN	0	63	0	0	96	81	81	100	0	0	0	100	56	0	68	0	0	98	0	100	53	97	0	0	84	100	0	58	100	0	0	0	100	0	0	100	0	0	0	100	0	0	100	0	0	0	0	0	83
AHCTF1	81	100	84	0	0	0	0	100	0	0	0	94	100	100	0	0	84	100	100	100	0	0	0	99	78	0	100	87	0	0	99	93	0	0	100	100	0	96	0	0	84	100	69	100	79	95	0	0	92
AHR	0	68	0	0	100	0	0	0	96	0	0	0	0	99	0	93	70	69	92	100	0	0	94	0	0	0	0	75	98	88	78	0	98	0	100	0	99	0	0	73	100	0	100	99	0	0	0	93	100
AHRR	0	100	0	0	0	99	0	100	48	0	0	100	89	94	0	0	92	100	0	0	94	68	0	0	61	99	100	86	100	0	100	0	92	100	0	97	0	0	0	100	85	0	0	70	56	0	87	0	0
AIP	82	91	90	0	100	0	0	60	85	0	0	85	0	94	0	77	0	66	0	85	99	0	78	98	0	0	0	0	70	0	95	0	85	84	0	88	91	0	0	0	90	0	0	0	0	0	0	0	0
AIRE	0	100	0	0	0	100	0	100	99	0	0	100	100	100	0	0	100	100	69	95	100	0	0	0	86	71	99	100	91	95	100	91	0	98	53	91	59	0	0	100	100	0	0	100	75	0	83	69	55
AKIRIN2	96	100	0	0	0	0	0	100	0	0	0	100	94	100	61	0	99	100	0	0	95	0	0	0	96	100	0	88	100	0	100	95	83	0	0	83	0	0	0	100	60	0	0	81	0	0	0	0	0
AKNA	100	100	96	88	100	0	76	100	100	0	0	100	100	100	100	84	100	100	80	100	100	97	94	0	100	100	0	100	90	55	100	99	0	87	90	100	0	0	0	100	100	0	60	99	0	0	78	0	100
ALS2CR8	92	100	56	0	46	0	52	76	100	0	0	100	0	93	69	0	100	70	0	0	100	0	0	100	61	59	88	73	100	0	100	0	63	73	0	0	95	59	99	100	56	100	48	0	0	0	99	0	0
ALX3	84	100	0	0	0	0	0	100	0	0	0	100	0	79	0	0	86	100	0	0	66	97	0	0	79	99	97	91	100	0	97	0	71	100	0	100	0	72	0	97	82	0	0	0	0	0	0	0	0
ALX4	53	100	0	0	0	0	0	100	0	0	0	100	67	0	0	0	54	100	0	0	60	98	0	0	97	100	97	88	100	0	96	0	93	100	0	100	64	62	0	95	0	0	66	0	0	0	58	0	0
ANKRD1	0	100	0	0	0	100	0	100	100	0	0	100	70	100	0	0	100	100	0	88	89	0	0	0	96	54	61	97	0	100	100	89	0	89	82	68	0	0	0	87	100	0	0	97	0	0	81	82	81
ANKRD30A	0	0	0	62	0	0	0	0	0	0	96	0	0	69	0	0	0	60	0	0	0	0	0	0	0	0	0	0	0	0	92	0	0	0	0	80	0	0	0	0	65	0	0	0	72	0	0	0	0
ANKZF1	93	84	0	0	77	0	64	83	0	0	0	100	0	0	0	0	0	0	89	100	99	0	0	0	49	100	0	0	100	0	0	0	99	0	96	0	100	0	93	100	0	0	100	0	0	0	0	98	100
ANP32A	100	100	79	67	64	60	89	100	99	0	0	100	100	100	100	0	100	100	0	45	100	99	0	0	100	100	0	100	100	0	100	99	0	93	0	100	0	0	79	100	100	0	0	82	0	0	0	0	0
APBB1	100	100	100	96	95	0	88	100	100	0	0	100	100	100	99	0	100	100	96	100	100	96	0	0	100	86	91	100	98	0	100	87	0	99	97	100	94	97	0	100	100	0	0	95	0	0	64	68	100
APBB2	99	100	100	79	100	0	0	97	94	0	0	89	71	100	98	62	100	99	0	99	90	57	77	0	53	0	0	99	0	0	0	56	81	57	100	100	84	96	0	51	100	0	99	64	0	0	0	71	100
APEX1	80	100	78	0	73	71	0	98	92	0	0	100	100	100	90	0	100	100	88	92	99	0	0	0	75	0	0	100	97	92	98	100	0	0	98	100	0	67	0	100	100	0	0	98	0	78	0	72	96
APP	83	0	0	0	0	84	0	0	0	0	0	0	0	0	0	0	0	0	0	80	0	0	69	0	0	0	0	0	0	86	49	0	0	0	0	0	97	0	0	0	0	0	0	0	0	0	0	84	91
AR	0	100	0	0	100	0	0	97	100	0	60	85	83	96	0	50	75	100	100	100	89	56	82	80	87	0	100	99	0	91	100	0	0	100	60	0	100	0	0	0	100	0	81	100	81	0	100	99	100
ARGFX	0	0	0	0	76	99	0	0	0	81	0	0	0	74	0	79	64	0	59	97	0	80	0	0	97	0	53	0	0	92	0	100	68	95	0	0	0	0	0	97	0	72	0	0	0	0	0	0	0
ARHGAP22	90	100	86	73	100	0	0	100	100	0	0	100	100	100	75	0	100	100	100	100	100	66	82	0	99	0	98	100	0	61	100	93	0	95	100	94	98	0	0	85	100	0	79	100	0	0	76	89	100
ARHGEF11	0	56	0	61	91	61	92	95	0	0	0	100	63	0	81	0	94	68	71	100	90	76	0	0	73	99	0	0	100	0	0	0	87	0	0	99	0	0	94	100	0	0	100	59	0	0	0	0	93
ARID1A	0	0	0	0	100	0	0	0	53	0	0	100	0	0	0	0	0	0	81	100	0	0	0	67	0	90	0	0	100	0	87	0	90	0	0	93	0	0	0	100	100	0	100	0	0	0	0	62	100
ARID1B	0	0	0	57	84	0	91	51	0	0	96	100	0	0	87	0	90	0	95	100	96	0	0	0	0	86	91	0	100	0	0	0	73	0	84	81	0	0	98	100	74	0	100	95	82	0	0	0	98
ARID2	0	85	58	0	59	0	0	0	0	0	86	0	92	90	0	0	0	99	100	100	73	0	0	99	0	0	100	0	100	0	96	0	0	0	100	96	97	92	86	76	89	100	99	100	94	95	0	0	100
ARID3A	0	54	0	0	66	0	0	70	0	0	0	83	0	0	0	68	0	72	0	0	0	0	70	53	0	97	57	0	83	0	0	0	98	0	0	84	0	0	0	81	0	90	92	0	0	0	0	82	76
ARID3B	99	99	69	0	0	0	77	100	0	0	0	100	98	95	0	0	70	100	0	0	83	78	0	0	95	100	0	0	100	0	92	0	100	81	0	0	82	0	0	100	0	80	77	0	0	0	0	64	96
ARID3C	0	100	0	0	50	99	0	100	100	0	0	100	100	100	0	0	100	100	66	95	100	0	0	0	92	71	100	100	78	90	100	82	0	100	75	89	55	48	0	100	100	0	0	100	79	0	84	77	72
ARID4A	0	0	0	0	0	61	0	0	80	0	61	100	0	0	44	0	99	0	72	96	100	0	65	100	0	47	100	0	100	74	0	0	0	0	80	0	81	88	94	100	0	100	77	100	0	0	97	0	60
ARID4B	0	0	0	0	0	0	0	0	0	0	86	56	77	0	0	0	0	89	100	100	100	0	55	100	0	0	100	0	100	0	55	0	0	0	100	99	100	99	97	93	61	100	100	100	95	73	61	0	100
ARID5A	83	100	78	76	99	0	0	100	100	0	0	89	100	100	100	88	100	100	99	100	85	86	94	0	99	0	82	100	0	77	100	98	0	0	100	100	100	70	0	0	100	0	100	100	0	0	0	46	100
ARID5B	0	97	0	54	0	84	0	99	93	0	0	99	0	0	0	0	0	100	0	0	0	76	0	84	91	77	56	43	0	0	100	0	91	100	0	0	100	0	0	0	87	0	0	0	0	0	100	96	0
ARNT	0	0	0	84	0	0	72	0	86	0	88	95	0	67	62	70	96	0	0	92	99	0	99	50	0	0	99	66	90	62	0	0	0	0	0	0	0	0	66	100	0	96	0	95	77	71	0	61	0
ARNT2	96	90	41	59	0	0	73	100	0	0	0	100	64	100	97	0	100	100	0	0	97	100	62	0	66	89	0	99	100	0	0	0	0	57	0	100	0	100	0	100	55	0	0	0	0	0	0	0	0
ARNTL	0	60	0	0	100	0	0	0	100	0	0	0	0	0	0	68	0	66	100	100	0	0	67	54	0	0	80	0	100	0	99	0	0	0	89	0	99	0	0	99	95	0	86	75	0	0	0	100	100
ARNTL2	0	100	0	0	99	0	0	53	100	0	0	0	60	86	0	0	45	100	100	100	74	0	82	86	48	0	80	98	82	98	100	0	0	80	76	0	100	0	0	0	100	0	79	97	0	0	96	100	100
ARX	96	99	0	0	0	0	0	100	0	0	0	100	97	66	0	0	73	100	0	0	0	97	0	0	77	91	94	88	99	0	0	0	98	54	0	100	0	79	0	100	0	60	66	0	0	0	0	0	0
ASCC1	82	100	100	0	97	0	0	0	0	0	95	0	99	98	0	0	0	99	100	100	0	0	0	84	0	0	100	0	86	0	93	88	0	0	100	93	0	83	48	65	89	100	99	100	95	99	54	0	100
ASCC2	0	97	75	0	100	90	0	54	100	0	0	0	0	0	0	72	0	86	81	100	0	0	60	95	0	0	0	0	60	0	100	0	52	97	0	69	0	0	0	99	98	0	95	0	67	0	55	90	95
ASCC3	50	0	56	0	0	0	0	0	0	0	0	0	72	91	0	0	0	59	0	76	62	0	78	100	0	0	100	0	0	61	0	64	0	0	94	99	0	97	0	0	0	100	75	98	0	94	77	0	0
ASCL2	66	100	0	0	0	0	0	100	70	0	0	100	99	98	0	0	54	100	93	83	0	97	0	0	98	83	100	59	0	0	97	0	0	100	65	100	60	95	0	0	80	0	0	82	0	0	0	0	0
ASCL3	0	100	0	0	0	69	0	93	62	0	0	100	0	92	0	0	75	100	0	56	89	0	0	0	0	0	0	61	47	62	100	63	0	69	52	0	0	0	0	56	92	48	0	63	0	0	0	0	0
ASCL4	0	100	0	0	64	100	0	80	99	0	69	99	78	100	0	0	95	100	66	99	95	0	0	0	0	0	78	94	0	100	100	100	0	0	99	0	0	0	0	57	100	0	0	100	77	0	0	53	100
ASF1A	99	100	84	0	0	0	0	100	0	0	0	100	100	100	77	0	100	100	97	92	54	89	0	70	98	83	100	99	71	0	100	94	0	0	95	100	0	98	0	99	94	98	0	100	53	91	0	0	74
ASF1B	67	0	99	0	84	64	0	0	0	81	0	0	98	100	0	0	72	0	85	99	0	78	0	80	0	100	73	0	0	0	0	99	0	0	100	0	59	62	0	0	0	0	100	94	67	100	77	0	66
ASH1L	70	0	0	0	0	54	85	67	0	0	94	100	0	86	85	0	100	0	100	100	100	0	0	0	0	68	100	0	100	0	0	0	0	0	84	0	91	0	100	100	0	100	97	99	69	0	0	0	98
ASH2L	100	100	87	0	0	0	0	100	60	0	0	100	100	100	91	0	100	100	0	54	99	94	0	0	100	100	77	99	100	0	100	94	72	90	0	100	0	63	0	100	85	47	0	87	0	71	0	0	0
ASXL1	56	88	0	0	92	95	90	99	0	0	0	100	0	0	76	0	85	99	98	100	100	83	0	0	88	100	70	58	100	0	0	0	100	48	90	80	0	0	96	100	0	0	100	57	68	0	100	0	96
ASXL2	96	100	100	0	91	71	0	0	0	0	76	0	95	99	0	0	0	89	100	100	0	0	0	82	0	0	100	0	0	0	93	92	0	0	99	86	0	78	0	0	77	99	98	100	92	100	72	0	97
ASXL3	93	100	100	91	100	0	0	93	100	0	0	99	100	100	66	52	100	100	100	100	93	0	0	0	54	0	96	100	0	0	100	61	0	97	99	93	77	91	0	53	100	0	97	99	0	72	0	97	100
ATAD2	90	100	66	84	0	69	90	100	82	0	0	100	100	100	94	0	100	100	78	88	99	0	0	76	83	87	88	100	100	0	100	97	0	0	93	100	0	85	0	100	100	0	0	100	0	91	0	0	67
ATF1	100	100	57	55	0	72	74	100	97	0	0	100	100	100	92	0	100	100	0	0	100	96	0	0	100	100	76	100	100	0	100	85	96	100	0	100	0	0	0	100	99	0	0	94	0	0	98	0	0
ATF2	0	94	0	0	0	0	0	91	0	0	55	0	76	0	0	0	0	100	98	99	0	53	0	57	73	0	100	0	0	0	98	0	0	0	70	73	62	64	52	0	67	100	0	100	50	0	0	0	69
ATF3	0	100	0	0	0	0	0	100	97	0	0	83	98	91	92	0	88	100	47	83	62	76	61	0	98	59	0	99	0	71	99	84	0	0	0	66	62	0	0	0	98	0	0	99	0	0	83	55	98
ATF4	69	100	93	0	100	0	0	100	100	0	0	87	66	100	0	96	91	100	96	100	99	0	88	94	100	0	68	93	0	61	100	0	0	100	0	0	55	0	0	0	100	0	80	86	67	0	82	99	100
ATF5	0	0	0	0	93	0	0	96	0	0	0	96	0	0	0	0	0	70	0	82	0	66	0	0	57	100	0	0	100	0	0	0	96	0	0	89	0	0	0	99	51	47	95	0	0	0	0	80	93
ATF6	98	100	56	54	0	0	54	100	85	0	0	100	100	100	70	0	94	100	78	74	90	87	0	0	99	99	100	97	93	0	100	61	75	98	0	100	0	63	0	100	97	78	0	100	0	0	61	0	0
ATF6B	0	0	0	0	100	0	0	0	94	0	0	0	0	0	0	0	0	58	67	100	0	0	74	98	0	0	0	0	90	0	99	55	74	60	0	90	0	0	0	97	100	0	93	0	0	0	86	52	95
ATF7	63	73	0	0	93	97	93	98	0	0	81	100	68	85	81	0	100	90	91	100	100	65	0	0	71	100	75	78	100	0	0	61	99	0	71	92	49	0	98	100	0	0	100	60	0	0	66	0	100
ATF7IP2	66	94	90	0	100	80	0	0	100	0	0	73	0	76	0	91	0	0	100	100	0	0	82	0	0	0	0	0	100	0	100	0	64	0	98	0	0	0	0	90	100	0	100	96	0	0	0	0	100
ATN1	61	75	0	57	0	0	77	100	0	75	0	100	98	74	77	0	63	97	0	81	70	99	0	0	87	100	0	86	100	0	0	0	96	68	0	100	0	0	0	100	0	71	85	0	0	0	0	0	55
ATOH1	0	99	0	0	99	0	0	76	51	0	97	64	0	100	0	0	76	100	99	100	0	0	0	0	0	0	100	63	0	66	100	0	0	85	71	0	59	99	0	0	100	0	99	96	100	92	0	86	90
ATOH7	49	47	0	0	0	88	0	77	0	0	0	0	80	0	0	0	0	79	46	0	0	77	0	0	68	69	100	0	0	94	0	63	96	90	0	0	0	0	0	0	0	100	0	0	0	0	0	0	67
ATOH8	95	100	89	89	75	0	51	100	95	0	0	100	100	100	97	0	100	100	99	99	0	97	0	0	100	81	100	99	62	0	95	0	0	92	94	100	94	100	0	81	96	63	0	97	0	0	0	55	97
ATP8B1	0	100	0	88	0	55	80	100	100	0	0	100	0	75	67	0	79	100	0	0	97	99	0	0	97	100	66	100	85	0	100	0	78	100	0	93	97	0	0	98	99	0	0	0	0	0	100	46	0
ATRX	0	0	0	0	0	0	0	0	0	0	89	98	0	0	0	0	0	0	100	100	100	0	68	100	0	68	100	0	100	0	0	0	0	0	100	92	100	98	93	100	0	100	100	100	84	70	86	0	100
ATXN1	78	76	0	81	0	81	85	91	45	0	69	100	97	100	99	0	100	71	0	0	100	0	0	0	0	0	0	99	100	0	0	78	0	0	0	100	0	86	81	100	90	0	0	0	0	0	0	0	0
ATXN3	0	0	0	0	0	0	0	0	0	0	64	0	46	0	0	0	0	67	92	100	100	0	58	100	0	0	100	0	96	0	0	0	0	0	100	100	100	100	69	71	0	99	92	100	60	49	51	0	100
ATXN3L	0	66	0	0	0	93	0	69	0	0	78	97	0	94	0	0	73	84	0	0	82	0	0	0	0	0	0	0	63	76	86	0	0	0	0	0	0	0	0	0	80	78	0	0	81	57	0	0	0
ATXN7	98	88	74	0	0	0	90	98	63	0	93	100	0	0	72	0	59	49	98	100	100	52	0	64	89	100	89	0	100	0	0	0	98	90	98	0	100	51	97	100	0	0	100	98	60	0	90	0	100
ATXN7L3	88	100	100	0	100	0	0	0	100	74	0	0	87	100	0	80	88	70	94	100	60	0	0	0	0	0	0	57	0	0	100	92	0	0	94	0	0	0	0	0	100	0	100	99	85	95	0	0	100
BACH1	0	97	0	0	0	0	0	97	0	0	59	69	0	0	0	0	0	100	69	76	0	62	0	0	64	75	100	0	0	0	100	0	97	87	0	67	0	0	0	0	55	67	0	97	50	0	88	0	0
BACH2	92	100	93	86	100	0	0	100	100	0	0	100	100	100	90	80	100	100	100	100	100	63	87	0	99	0	95	100	0	77	100	76	0	100	98	81	92	0	0	63	100	0	95	100	0	0	98	99	100
BANP	0	100	0	70	0	85	0	100	98	0	0	99	100	100	62	0	98	100	99	79	84	88	0	0	99	54	100	100	0	94	100	68	0	80	97	100	100	0	0	85	100	0	0	100	0	0	100	88	100
BARHL1	52	100	0	0	0	0	0	100	0	0	0	100	98	94	0	0	64	100	76	83	0	91	0	0	99	99	100	85	74	0	100	0	86	98	0	99	0	0	0	78	66	82	0	94	0	0	0	0	0
BARHL2	0	100	0	0	0	100	0	100	83	0	0	100	80	100	0	0	98	100	0	69	96	0	0	0	61	64	100	91	92	85	100	0	0	99	0	80	57	0	0	97	99	0	0	96	78	0	76	83	0
BARX1	78	100	0	45	0	84	58	100	97	0	0	100	100	100	74	0	100	100	56	67	100	99	0	0	100	100	97	100	100	0	100	0	84	100	0	100	60	0	0	100	99	0	0	98	0	0	92	0	0
BARX2	0	99	0	0	0	100	0	100	84	0	0	100	100	100	0	0	100	100	0	0	96	0	0	0	79	76	0	87	97	0	99	94	75	64	0	93	0	0	0	100	78	62	0	0	0	0	58	0	0
BATF	66	100	0	0	93	97	0	100	100	0	0	100	96	100	86	0	100	100	72	99	100	53	0	0	99	76	79	100	0	98	100	97	0	91	97	96	68	0	0	100	100	0	0	100	0	0	93	77	100
BATF2	0	100	0	0	0	100	0	99	99	0	67	100	80	100	0	0	98	100	49	89	100	0	0	0	0	0	96	97	52	100	100	95	0	87	67	0	0	0	0	99	100	0	0	100	93	0	75	50	0
BAZ1A	81	100	0	0	0	99	70	100	88	0	0	100	100	100	97	0	100	100	43	0	100	66	0	0	89	77	42	100	100	65	100	100	0	59	94	100	80	98	0	100	99	0	0	96	0	0	0	74	55
BAZ1B	84	100	85	0	78	0	0	0	0	0	53	0	65	99	0	0	91	97	100	100	0	0	0	82	0	0	100	75	0	0	59	89	0	0	100	100	0	96	0	0	91	92	100	100	54	100	0	0	100
BAZ2A	0	0	0	0	100	0	84	0	0	0	78	100	0	0	0	0	0	0	89	100	56	65	0	0	0	100	0	0	100	0	0	0	96	0	98	64	0	0	58	100	93	0	100	84	66	0	0	64	100
BAZ2B	98	100	0	0	0	42	87	99	99	0	73	100	0	92	93	0	100	88	67	93	100	0	58	100	80	100	100	89	100	50	88	0	79	51	80	0	100	88	100	100	0	100	94	71	0	0	100	0	87
BBX	0	64	0	0	66	0	0	80	0	0	0	73	0	0	0	83	0	97	0	0	0	0	90	78	0	85	93	0	51	0	0	0	70	0	0	88	0	0	0	0	0	91	0	79	0	0	0	55	0
BCL10	100	100	82	69	0	73	88	100	95	0	0	100	100	100	97	0	100	100	0	0	100	72	0	0	96	100	0	96	100	0	100	96	96	65	0	100	0	0	94	100	84	0	0	0	0	0	72	0	0
BCL11A	93	100	85	90	100	71	63	100	100	0	0	100	100	100	98	0	100	100	96	100	100	73	0	0	100	62	75	100	76	60	100	88	0	100	95	100	98	90	0	100	100	0	69	93	0	0	87	100	100
BCL11B	91	100	49	87	88	57	71	100	100	0	0	100	100	100	100	0	100	100	100	100	100	99	87	0	100	98	92	100	0	0	100	91	0	90	97	100	100	60	0	98	100	0	0	100	0	0	0	78	100
BCL2	63	100	94	88	100	0	0	74	100	0	0	56	100	100	0	56	99	100	100	100	0	0	0	0	55	0	98	97	0	0	100	0	0	95	100	78	99	91	0	0	100	0	100	100	69	72	0	96	100
BCL3	0	98	0	0	0	80	0	100	0	0	0	100	100	100	97	0	100	100	48	54	0	99	0	0	95	98	51	100	85	0	58	63	0	0	61	100	87	88	0	98	84	82	0	94	0	53	0	0	0
BCL6	0	0	0	0	0	98	0	0	0	0	81	0	97	100	0	0	75	92	80	96	0	0	0	0	0	0	64	92	57	100	61	89	89	0	100	97	100	81	0	0	100	0	83	100	52	0	0	87	100
BCL6B	100	100	100	97	100	0	68	100	99	0	0	99	93	100	99	87	100	100	77	100	90	87	62	0	100	0	83	100	0	0	100	94	0	75	100	100	88	67	0	89	100	54	94	98	0	52	0	0	100
BCL7A	0	99	0	77	0	0	54	100	100	0	0	100	0	0	0	0	0	100	0	0	99	97	81	100	99	96	0	94	0	0	100	0	57	100	0	0	90	0	0	56	98	57	0	0	0	60	100	89	0
BCL9L	53	100	0	0	0	82	72	100	0	0	0	100	93	60	79	0	88	100	0	59	90	99	0	0	99	100	0	92	100	0	68	0	97	89	0	100	0	0	0	100	0	0	98	0	0	0	68	0	0
BCLAF1	0	100	0	0	0	0	0	93	0	0	68	0	100	98	0	0	0	100	100	100	0	0	0	98	60	0	100	75	0	0	98	76	0	0	100	100	99	97	0	0	85	99	91	100	88	73	0	0	100
BCOR	0	100	0	58	98	0	0	99	100	0	0	96	94	100	0	0	90	100	100	100	82	52	0	0	97	0	100	100	0	96	100	0	0	99	89	49	100	0	0	0	100	0	57	100	69	0	100	98	100
BCORL1	0	79	0	90	52	0	56	98	97	0	0	49	96	75	0	0	66	100	77	63	0	88	0	0	93	0	96	93	0	71	100	0	64	96	0	74	98	80	0	63	67	0	0	0	0	0	0	0	0
BDP1	0	72	0	0	0	0	0	55	0	0	80	0	98	97	0	0	0	96	100	95	55	0	0	100	0	0	100	0	75	0	0	67	0	0	100	100	100	100	55	0	73	96	84	100	81	56	0	0	100
BHLHA15	0	0	0	68	50	0	59	90	92	0	65	100	0	0	43	0	90	88	0	0	100	81	100	100	69	73	99	100	94	64	84	0	0	94	58	0	0	0	0	97	95	100	0	97	0	58	99	90	0
BHLHA9	67	100	0	0	0	0	0	100	0	0	0	100	73	69	0	0	73	100	0	0	54	95	0	0	59	96	97	89	100	0	88	0	80	99	0	100	70	94	0	100	60	0	0	0	0	0	0	61	0
BHLHE22	76	99	84	78	100	0	0	97	100	0	0	0	74	88	0	0	0	100	100	100	0	70	0	0	58	0	100	100	0	0	100	0	0	98	0	96	100	70	0	0	99	91	98	98	0	0	0	75	100
BHLHE23	86	100	0	0	0	0	53	100	0	0	0	100	90	82	0	0	88	100	0	0	59	91	0	0	90	100	75	93	100	0	74	0	84	96	0	100	0	0	0	100	0	0	66	0	0	0	0	0	53
BHLHE40	0	94	0	0	59	68	0	57	85	0	0	0	97	100	77	83	100	99	93	100	0	0	72	0	0	0	47	98	60	99	86	91	91	0	100	99	100	58	0	0	100	0	100	100	0	0	0	90	100
BHLHE41	56	93	57	71	0	0	65	97	52	0	0	100	53	100	81	74	100	100	55	0	84	0	0	0	0	0	0	99	80	0	0	0	0	0	0	100	80	90	0	90	74	0	53	59	0	79	0	0	55
BLM	76	0	98	0	51	88	0	0	0	0	0	0	97	100	0	0	0	0	78	99	62	0	0	100	0	98	74	0	0	75	0	96	0	0	100	0	0	89	0	0	0	95	100	88	0	100	95	49	56
BLOC1S2	100	100	70	68	0	84	86	100	92	0	0	100	100	100	99	0	100	100	0	0	100	94	0	0	100	100	0	100	100	0	100	97	86	99	0	100	0	0	84	100	99	0	0	55	0	0	97	0	0
BLZF1	0	99	0	0	0	70	0	98	0	0	66	97	100	100	0	0	96	100	100	99	0	0	0	100	0	0	100	99	0	0	95	97	0	0	100	100	99	100	0	64	96	100	87	100	95	95	0	0	100
BMI1	97	100	0	0	0	73	68	100	79	0	0	100	100	100	77	0	100	100	0	0	99	85	0	0	99	100	87	99	100	0	100	93	93	93	0	100	0	63	0	100	93	0	0	98	0	0	86	0	0
BMP10	0	100	0	0	96	56	0	99	84	0	62	100	0	100	0	0	96	100	0	90	100	0	0	60	76	0	69	79	0	86	100	0	0	100	0	0	0	0	0	0	100	0	0	0	0	0	0	90	61
BMP15	0	97	0	0	0	100	0	61	0	84	99	100	0	100	0	0	77	100	0	45	87	0	0	0	0	0	64	55	0	100	100	67	0	0	0	0	0	0	0	0	99	0	0	99	99	72	0	0	0
BMP2	99	100	90	90	98	64	76	100	100	0	0	100	100	100	99	0	100	100	100	100	100	96	0	0	100	97	98	100	88	0	100	74	0	100	90	100	100	97	0	100	100	0	0	99	0	0	98	100	100
BMP3	0	100	52	0	100	0	0	64	100	0	0	0	92	100	0	61	77	100	100	100	0	0	52	0	0	0	100	91	97	0	100	0	97	73	100	0	100	75	95	0	100	89	100	100	86	66	0	100	100
BMP4	100	100	100	96	100	0	45	99	96	0	0	98	98	100	98	62	100	100	96	100	76	56	0	0	76	0	89	99	0	0	98	65	0	78	100	100	100	99	0	63	100	0	100	98	0	82	0	77	100
BMP6	97	100	96	0	92	0	0	100	83	0	0	99	56	100	100	0	100	100	0	95	93	63	0	0	67	76	0	99	0	0	81	96	0	0	93	100	53	50	0	97	100	0	70	97	0	0	0	0	98
BMP7	97	100	98	99	96	0	91	100	97	0	0	100	99	100	100	89	100	100	98	100	92	87	62	0	100	0	89	100	0	0	97	0	0	93	90	100	94	94	0	93	100	0	82	94	0	55	0	65	100
BNC1	0	95	0	0	0	94	0	60	66	0	97	94	0	98	0	0	56	100	58	83	0	0	0	0	0	0	98	57	0	98	100	0	0	79	0	0	0	0	0	0	100	0	0	94	97	0	0	49	0
BNC2	92	100	100	93	100	0	0	97	100	0	0	94	97	100	95	63	100	100	98	100	82	49	0	0	66	0	81	100	0	0	100	0	0	86	100	100	95	97	0	47	100	0	100	98	0	66	0	76	100
BPTF	0	0	0	0	0	0	69	77	0	0	92	100	0	0	0	0	68	0	100	100	100	0	0	100	0	100	100	0	100	0	0	0	59	0	100	0	100	86	100	100	0	100	100	100	80	76	96	0	100
BRCA1	70	0	97	0	55	59	0	0	0	0	0	0	99	100	0	0	76	0	87	99	0	55	55	100	0	100	88	0	0	0	0	98	0	0	100	0	0	91	0	0	0	89	100	100	64	100	88	0	61
BRCA2	61	0	97	0	0	78	0	0	0	0	0	0	96	100	0	0	0	0	71	97	65	57	55	100	0	99	80	0	0	60	0	99	0	0	100	0	0	88	0	0	0	89	100	94	48	100	98	55	0
BRD7	100	100	60	69	0	0	80	100	89	0	0	100	98	100	100	0	100	100	0	0	100	93	0	0	99	100	0	100	100	0	100	98	60	92	0	100	0	56	0	100	99	0	0	93	0	0	0	0	0
BRD8	0	77	0	0	52	72	0	64	0	0	0	66	92	100	0	0	98	99	99	100	0	0	0	0	0	0	82	100	0	72	0	66	100	0	100	100	100	100	61	0	98	0	99	100	0	59	95	100	100
BRDT	0	94	0	0	0	100	0	62	0	0	95	100	0	90	0	0	0	98	0	0	77	0	0	0	0	0	0	44	0	100	99	0	0	66	0	0	0	0	0	0	98	64	0	0	93	0	0	0	0
BRF2	100	81	96	0	0	0	0	92	78	0	0	100	57	94	61	0	62	61	0	0	100	67	0	0	86	96	0	64	100	0	0	0	72	77	92	0	99	71	54	100	0	0	0	0	0	0	68	55	97
BRIP1	71	50	93	0	0	0	0	0	0	0	0	0	100	100	0	0	97	0	59	86	0	0	57	100	0	72	64	0	0	0	0	100	0	0	100	90	0	95	0	0	0	65	97	95	0	100	73	0	0
BRMS1L	100	100	66	0	0	0	79	100	73	0	0	100	100	100	93	0	100	100	0	0	99	85	0	0	99	100	85	99	100	0	100	93	93	84	0	100	0	63	0	100	87	45	0	97	0	61	69	0	0
BRPF1	0	54	0	0	95	94	90	99	0	0	0	100	66	0	85	0	90	93	74	100	78	86	0	0	87	100	0	0	100	0	0	62	96	0	0	100	0	0	88	100	0	0	100	0	0	0	0	0	70
BRWD1	85	0	0	0	0	0	0	0	55	0	88	100	0	0	0	0	0	0	98	100	100	0	60	100	51	97	100	0	100	0	0	0	67	0	100	97	100	100	100	100	0	100	99	100	65	0	95	0	100
BSX	0	100	0	0	0	100	0	100	98	0	0	100	99	100	0	0	100	100	0	65	100	0	0	0	71	72	98	98	94	99	100	86	0	100	0	90	67	0	0	100	100	0	0	100	90	0	89	83	0
BTAF1	0	0	0	0	0	57	0	0	0	0	88	99	0	0	0	0	61	0	100	100	100	0	56	99	0	65	100	0	100	0	0	0	0	0	99	0	98	95	99	100	0	100	99	100	93	72	59	0	100
BTF3	74	100	0	0	0	100	72	100	65	0	0	100	98	100	96	0	100	100	0	0	100	79	0	0	96	100	0	100	100	82	98	100	68	62	0	100	0	54	87	100	90	0	77	0	0	0	81	0	0
BTG1	0	0	0	61	0	0	0	41	54	0	61	0	0	0	0	0	0	0	0	0	80	82	98	62	90	0	0	52	0	0	0	0	0	85	0	0	57	0	0	73	0	0	0	0	0	54	0	75	0
BTG2	0	87	0	0	0	92	0	93	0	0	0	93	92	77	67	0	97	83	0	0	56	0	0	0	48	0	0	78	0	97	75	97	0	0	0	84	0	0	60	0	93	55	0	98	0	0	85	55	69
BUD31	87	100	95	0	100	0	0	97	100	0	0	100	99	100	77	97	100	100	0	89	100	54	98	94	85	0	0	100	96	85	100	0	92	99	0	0	0	0	0	97	100	0	77	0	0	0	0	46	94
BZW1	99	100	0	0	0	96	80	100	96	0	0	100	100	100	94	0	100	100	0	0	100	90	0	0	100	100	0	100	100	0	100	85	93	99	0	100	0	0	67	100	99	0	0	69	0	0	99	0	0
C10orf137	0	91	0	0	0	81	0	89	0	0	0	100	84	100	0	0	92	100	65	0	0	0	0	0	0	0	94	84	0	69	87	0	0	100	0	100	100	100	0	89	99	0	0	84	0	0	72	100	57
C11orf30	0	0	84	0	95	64	0	0	0	0	95	96	85	60	0	0	0	71	100	100	98	0	0	81	0	70	100	0	100	0	96	0	0	0	100	0	97	70	100	100	88	100	100	100	95	91	0	0	100
C11orf9	0	100	0	0	0	100	0	100	96	0	0	100	83	100	0	0	99	100	0	0	100	62	0	0	82	86	95	100	99	97	100	0	0	100	0	86	72	0	0	100	100	0	0	93	53	0	97	88	0
C14orf156	99	100	52	63	0	97	82	100	99	0	0	100	100	100	100	0	100	100	0	0	100	99	0	0	100	100	0	100	100	80	100	97	0	100	0	100	0	0	90	100	100	0	0	0	0	0	90	0	0
C14orf169	0	88	0	0	92	90	0	94	0	0	0	100	0	0	0	84	56	99	0	85	0	62	0	0	70	100	0	0	100	0	0	0	97	0	0	100	0	0	0	100	0	0	99	0	0	0	0	0	0
C14orf43	97	100	95	81	77	0	61	100	94	0	0	100	100	100	92	0	100	100	84	91	86	82	0	0	66	0	88	100	67	0	99	0	0	67	68	99	0	87	0	99	100	99	78	93	0	90	0	0	79
C17orf79	53	100	56	47	100	0	0	97	100	0	0	100	74	100	58	87	97	100	0	0	100	76	98	100	87	74	0	98	89	92	100	0	0	100	0	0	0	0	0	93	100	0	0	0	0	0	96	57	49
C17orf81	89	96	73	0	96	0	0	99	97	0	0	98	0	98	58	97	58	100	0	51	100	80	89	100	65	87	0	66	98	0	99	62	0	100	76	0	61	0	0	55	98	0	0	0	0	0	80	0	0
C19orf2	89	100	0	0	0	89	68	100	86	0	0	100	100	100	89	0	100	100	65	57	99	82	0	0	100	100	93	100	100	0	100	96	77	90	57	100	0	87	0	100	99	0	0	100	0	45	86	0	0
C1D	99	100	0	0	0	81	80	100	80	0	0	100	97	100	90	0	100	100	0	0	100	95	0	0	98	100	0	99	100	0	100	62	99	100	0	100	0	0	80	100	85	0	69	49	0	0	96	0	0
C1orf83	69	59	96	0	90	0	0	0	0	0	0	53	100	100	0	75	100	0	98	100	0	0	0	85	0	57	66	93	0	0	0	100	86	0	100	86	0	93	0	0	92	79	100	97	60	100	97	0	99
C20orf20	0	88	0	0	70	92	70	100	0	67	0	100	0	0	0	0	0	100	0	93	86	95	0	0	97	100	0	47	100	0	94	0	100	94	56	91	0	0	0	100	0	0	100	0	0	71	99	0	71
C21orf66	79	54	0	0	0	0	0	63	0	0	69	97	0	0	0	0	0	0	98	100	100	0	0	100	74	100	99	0	100	0	64	0	70	0	100	100	100	100	86	95	0	60	100	100	0	0	100	95	100
C2orf3	80	100	64	91	84	68	66	100	100	0	0	100	100	100	94	0	100	100	100	100	91	94	0	0	100	70	100	100	0	0	100	84	0	95	100	100	100	96	0	97	100	0	76	100	0	0	64	78	100
C5orf41	68	78	79	0	100	0	0	0	100	0	0	0	0	98	78	96	98	0	0	0	97	0	97	98	0	0	77	77	0	0	53	0	0	0	0	0	0	0	0	0	99	98	65	0	0	0	54	46	79
CALCA	0	100	0	0	0	100	0	99	97	0	0	100	0	100	0	0	99	100	53	98	99	0	0	0	0	0	90	94	0	99	100	88	0	66	56	0	0	0	0	78	100	0	0	100	87	0	0	0	0
CALCOCO1	97	97	96	91	0	0	52	0	100	0	0	99	100	100	58	0	100	80	67	0	58	0	0	0	87	0	0	82	0	0	88	98	0	0	91	77	0	0	0	100	63	88	0	66	0	0	0	0	0
CALR	98	100	61	86	99	0	72	100	100	0	0	100	98	100	88	0	100	100	86	82	100	88	86	82	100	97	0	100	100	79	100	0	0	100	0	67	0	0	0	100	100	0	0	80	0	0	100	99	82
CAMK2A	0	100	0	0	0	100	0	100	93	0	79	100	77	100	0	0	99	100	0	83	99	0	0	0	0	0	100	97	73	100	100	75	0	96	0	65	60	0	0	97	100	0	0	100	93	0	72	87	0
CAMK4	92	100	100	82	100	0	0	64	100	0	0	0	86	100	95	73	100	99	98	100	75	0	51	0	0	0	47	100	0	0	99	73	0	0	100	97	76	68	0	0	100	0	100	100	0	72	0	62	100
CAMKK2	0	94	0	0	100	0	0	0	100	0	0	0	0	0	0	0	0	99	100	99	0	0	77	59	0	0	95	59	100	75	100	0	0	95	93	0	100	0	0	64	100	0	91	94	0	0	86	100	100
CAMTA2	81	84	0	0	77	0	83	98	0	0	0	100	92	42	66	0	66	91	0	89	71	73	0	0	85	100	0	0	100	0	0	0	100	0	0	96	0	0	69	100	0	0	98	0	0	0	0	67	98
CAND1	98	100	80	0	0	64	0	100	86	0	0	100	100	100	88	0	100	100	91	97	92	52	0	0	96	85	100	100	91	0	100	99	73	65	91	100	0	88	0	100	99	55	0	100	53	88	0	0	68
CAND2	100	100	96	94	100	0	62	100	100	0	0	100	100	100	96	0	100	100	100	100	100	86	60	0	100	51	99	100	0	0	100	74	0	100	98	100	100	92	0	100	100	0	75	100	0	0	77	99	100
CARD11	95	100	88	82	100	0	63	99	100	0	0	99	96	100	100	77	100	100	85	100	100	58	95	0	90	0	0	100	0	0	100	100	0	0	98	92	62	0	0	96	100	0	93	99	0	0	0	0	100
CARHSP1	51	99	0	78	0	0	83	100	85	100	0	99	0	0	88	0	0	100	0	0	80	99	74	0	100	100	0	95	71	0	99	0	0	92	0	85	76	0	0	93	0	88	0	0	64	0	0	0	0
CASK	99	100	78	0	0	0	0	100	70	0	0	100	100	100	83	0	100	100	46	65	90	0	0	51	92	96	98	96	100	0	100	98	89	51	77	100	0	70	0	100	92	0	0	100	48	92	0	0	0
CASP8AP2	0	0	0	0	0	82	0	0	0	0	63	79	0	0	0	0	0	0	99	99	100	0	0	99	0	0	100	0	97	65	0	0	0	0	94	61	62	98	87	95	0	100	100	98	78	97	81	0	60
CASZ1	72	0	0	0	92	0	57	0	0	0	0	100	71	0	0	0	0	0	0	98	0	0	0	71	0	94	0	0	100	0	0	0	96	0	0	87	85	0	68	100	84	53	97	0	0	0	0	82	100
CAT	86	100	0	0	0	84	79	100	85	0	0	100	0	86	71	0	100	100	0	0	100	96	0	0	99	100	0	98	100	0	100	0	100	100	54	95	0	0	74	100	95	0	91	0	0	0	100	0	0
CBFA2T2	0	100	0	65	0	100	0	99	100	0	0	100	56	99	58	0	100	100	0	0	97	0	0	0	73	51	0	99	0	100	100	89	0	62	73	100	100	0	0	100	100	80	0	85	0	0	99	99	85
CBFA2T3	100	100	65	0	0	0	0	100	0	0	0	100	100	99	86	0	94	100	0	0	0	89	0	79	86	98	87	81	100	0	53	86	88	0	0	100	0	84	0	100	0	95	0	78	0	61	0	0	0
CBFB	99	100	78	0	0	0	59	100	63	0	0	100	100	100	88	0	100	100	0	65	62	59	0	90	77	78	74	92	96	0	87	100	68	64	82	100	0	98	0	100	91	55	0	95	0	69	0	0	0
CBL	0	0	0	0	100	0	0	0	92	0	0	0	0	0	0	69	0	0	72	97	0	0	99	77	0	0	0	74	94	0	57	0	97	0	0	0	100	0	0	0	100	0	98	0	0	0	0	94	100
CBX2	0	78	0	0	0	73	0	100	0	0	0	99	0	0	0	0	0	100	0	0	0	99	0	0	90	100	68	50	93	0	87	0	83	99	0	87	83	0	0	87	0	0	94	0	0	0	93	0	0
CBX3	93	100	0	59	0	99	75	100	85	0	0	100	100	100	97	0	100	100	57	0	100	63	0	0	96	93	54	100	100	54	100	100	0	0	95	100	59	97	0	100	99	0	0	96	0	57	0	0	66
CBX4	0	0	0	0	100	0	0	0	100	0	0	0	0	90	0	86	49	0	98	99	0	0	75	57	0	75	0	45	92	57	99	0	93	0	0	64	67	0	0	0	100	0	100	0	0	0	0	98	100
CBX5	98	100	78	0	0	0	0	99	0	0	52	89	0	91	0	0	72	100	0	91	0	0	0	56	51	85	100	0	0	0	84	81	0	0	68	98	0	0	0	0	58	51	0	100	0	84	0	0	0
CBX6	0	87	0	91	0	86	89	100	0	0	0	100	100	100	99	0	100	99	0	0	73	96	0	0	96	90	0	99	96	0	0	0	0	52	78	100	93	99	0	100	95	0	0	48	0	0	0	0	0
CBX7	77	100	88	91	61	0	0	84	93	0	0	94	100	100	93	0	100	100	100	96	0	64	0	84	88	0	95	99	0	0	77	90	0	0	100	100	100	100	0	89	100	78	83	99	0	0	0	0	100
CBX8	0	0	0	0	96	0	0	98	0	0	0	100	0	88	0	87	0	95	87	100	0	85	0	0	70	100	0	0	100	0	0	0	99	61	100	71	0	0	0	99	0	0	100	0	0	67	72	0	100
CBY1	71	100	93	0	100	0	0	100	100	0	0	100	100	100	85	92	99	100	95	99	100	63	99	94	99	60	0	99	0	77	100	61	0	100	73	0	83	0	0	0	100	0	0	83	0	0	0	99	100
CC2D1A	0	93	0	0	75	75	73	100	0	0	0	100	88	0	0	0	0	99	0	61	0	90	0	0	95	100	0	65	100	0	51	0	100	0	0	100	0	0	0	100	0	0	99	0	0	0	61	0	0
CCAR1	65	0	0	0	0	0	0	47	0	0	73	100	0	0	0	0	0	0	97	100	100	0	0	100	0	100	99	0	100	0	0	0	95	0	100	100	100	100	88	100	0	82	100	100	0	0	100	77	100
CCDC101	93	100	0	78	0	0	76	100	97	0	0	100	100	97	94	0	100	100	41	0	99	98	0	0	100	99	77	100	100	0	100	0	62	99	0	100	55	72	0	100	99	0	0	72	0	0	93	0	0
CCDC59	96	98	50	0	0	71	0	96	0	0	0	100	99	100	0	0	100	86	0	0	73	0	0	55	0	61	0	74	100	0	0	100	71	0	0	100	0	66	79	100	0	0	0	0	0	86	0	0	0
CCDC85B	0	66	0	0	0	0	0	96	0	0	0	75	62	0	0	0	0	100	53	0	0	96	0	0	68	89	100	78	0	0	0	0	79	92	0	100	96	53	0	0	0	61	0	63	0	0	0	0	0
CCNA2	75	0	98	0	70	63	0	0	0	0	0	0	100	100	0	0	82	0	91	99	0	0	0	98	0	97	90	0	0	0	0	97	0	0	100	0	0	91	0	0	0	91	100	99	50	100	87	0	73
CCNC	100	100	0	67	0	78	75	100	99	0	0	100	100	100	95	0	100	100	0	0	100	98	0	0	100	100	76	100	100	0	100	69	94	100	0	100	0	0	0	100	99	0	0	90	0	0	100	0	0
CCNE1	99	56	94	0	0	0	0	0	0	0	0	95	90	100	79	0	100	0	0	0	83	0	0	0	0	0	0	0	100	0	0	100	0	0	0	0	98	0	92	100	0	0	0	0	0	80	0	60	0
CCNH	68	0	0	0	0	0	0	0	0	0	89	0	0	65	0	0	0	61	98	98	99	0	0	99	0	0	100	0	100	0	0	0	52	0	100	93	100	95	100	62	56	100	95	100	76	0	86	0	100
CCNK	96	100	63	0	0	72	0	100	74	0	0	100	100	100	89	0	100	100	63	85	94	0	0	0	68	67	85	99	99	0	100	100	0	61	86	100	0	80	0	100	99	0	0	100	47	91	0	0	0
CCNL1	0	0	0	0	0	0	0	0	0	0	0	0	0	0	0	63	0	0	79	89	100	0	96	100	0	74	100	0	91	0	0	0	0	0	100	99	100	100	78	0	0	96	69	100	0	60	93	0	77
CCNL2	95	90	65	0	0	0	63	82	56	0	0	99	0	0	0	0	0	0	0	90	100	0	0	57	83	100	0	0	100	0	99	0	100	76	96	77	100	95	80	99	0	0	99	0	0	0	99	99	100
CCNT1	97	100	98	0	82	0	0	100	79	0	0	99	100	100	64	0	98	100	100	100	0	0	0	96	79	0	100	94	0	0	100	98	44	52	100	100	0	95	0	82	97	98	83	100	91	97	0	0	98
CCNT2	0	0	0	0	0	0	0	0	0	0	87	100	0	0	0	0	66	0	100	100	100	0	0	99	0	75	100	0	100	0	0	0	0	0	100	57	100	98	99	100	0	100	99	100	77	0	92	0	100
CCRN4L	82	100	0	0	0	100	0	92	92	0	0	100	98	100	68	0	100	99	0	0	100	0	0	0	0	0	0	100	100	93	99	100	0	0	69	80	0	0	0	100	100	0	0	92	0	64	71	0	0
CD80	66	99	57	0	100	0	0	81	100	0	0	53	64	100	98	73	100	99	54	100	100	0	94	0	0	0	0	100	0	0	100	100	0	0	94	0	0	0	0	0	100	0	98	99	0	0	0	0	100
CD86	46	98	60	0	100	0	0	0	97	0	0	0	0	95	93	74	98	84	0	100	82	0	94	0	0	0	0	93	50	51	90	99	89	0	100	0	0	0	0	0	100	0	99	99	0	0	0	0	100
CDC2L1	87	100	0	0	0	98	94	100	78	0	0	100	100	100	85	0	100	100	0	0	100	84	0	0	100	100	0	99	100	0	100	95	100	72	0	99	0	0	69	100	60	0	98	0	0	0	100	0	0
CDC2L2	88	100	0	59	0	98	92	100	94	0	0	100	100	100	88	0	100	100	0	0	100	89	0	0	100	100	0	100	100	54	100	93	99	72	0	99	0	0	0	100	98	0	86	48	0	0	100	0	0
CDC5L	98	100	73	0	0	0	0	100	0	0	0	100	100	100	61	0	92	100	98	98	0	87	0	82	100	92	100	95	49	0	99	88	0	67	97	100	0	94	0	90	91	100	0	100	64	88	0	0	81
CDCA7	63	0	0	0	0	0	0	0	0	0	0	0	0	48	75	0	0	0	71	0	0	0	0	0	0	0	71	0	97	54	65	0	0	0	0	0	99	0	99	83	0	0	0	62	0	0	0	90	94
CDCA7L	0	56	0	0	0	0	0	0	0	0	0	0	97	72	0	0	0	0	54	76	0	0	0	0	0	0	60	0	0	0	67	100	0	0	94	0	0	0	0	0	0	0	0	99	0	0	0	0	90
CDH1	78	100	0	90	95	0	65	100	100	0	0	100	72	98	66	0	96	100	84	92	100	95	67	85	100	98	83	100	0	0	100	0	72	100	0	0	64	0	0	100	100	0	0	93	0	0	100	76	77
CDK2	100	100	100	0	96	0	0	100	100	0	0	100	100	100	95	0	100	100	0	75	100	0	0	0	94	72	0	86	100	0	100	99	0	91	0	86	63	0	87	100	100	0	0	72	0	54	0	0	0
CDK7	100	100	86	72	60	83	57	100	93	0	0	100	100	100	98	0	100	100	0	73	100	94	0	0	98	95	85	100	100	68	100	99	0	97	97	100	70	97	0	100	100	0	0	97	0	0	63	0	97
CDK8	95	100	74	0	0	0	0	100	0	0	0	96	100	95	0	0	0	100	66	77	0	0	0	91	60	65	100	0	0	0	98	86	68	0	55	100	0	80	0	70	0	100	0	100	46	78	0	0	0
CDK9	0	0	0	49	99	91	90	80	0	0	0	100	63	0	0	0	71	65	0	100	58	81	0	0	0	100	0	63	100	0	0	0	95	0	0	100	0	0	0	100	0	0	100	0	0	0	0	0	75
CDKN1B	69	100	0	0	0	0	0	100	0	0	0	100	0	93	0	0	99	100	0	0	89	0	0	0	45	94	0	55	90	0	91	0	91	49	0	65	0	0	0	85	0	66	0	0	0	0	90	0	0
CDKN1C	83	100	0	75	0	0	66	100	0	0	0	100	100	100	82	0	100	100	87	0	0	64	0	79	87	0	96	94	54	0	64	81	84	0	91	100	75	97	0	96	59	0	0	90	0	0	0	0	0
CDKN2A	0	0	89	0	99	0	0	0	73	0	0	0	0	96	0	82	66	0	0	97	0	81	0	0	0	89	0	0	0	0	0	0	85	0	0	98	0	0	0	0	0	0	99	0	0	0	0	0	83
CDX1	0	58	0	0	0	0	0	76	0	0	0	96	0	0	0	78	0	98	0	0	0	0	0	0	0	0	100	0	85	0	0	0	0	92	84	96	0	79	0	0	0	0	0	0	87	0	0	0	50
CDX2	0	100	0	0	0	100	0	100	98	0	52	100	78	100	0	0	98	100	55	85	99	0	0	0	70	56	100	99	69	99	100	80	0	92	0	72	0	0	0	99	100	0	0	100	69	0	76	78	0
CDX4	0	88	0	56	0	100	51	0	0	98	100	100	0	88	0	88	0	100	0	0	0	0	69	0	0	0	100	0	0	100	98	67	0	0	0	52	58	0	57	0	98	0	0	100	100	0	0	87	0
CDYL	92	0	60	0	0	0	0	0	0	67	0	60	0	97	0	0	74	0	0	0	0	0	0	0	0	0	0	0	96	0	0	100	95	0	0	62	97	0	78	89	0	0	0	0	0	0	0	83	0
CEBPA	0	0	0	0	99	0	0	0	95	0	0	0	0	73	0	64	0	0	0	0	88	0	86	97	0	0	0	0	0	60	73	0	95	0	0	80	0	0	0	0	92	87	0	0	0	0	0	65	72
CEBPB	0	100	0	0	0	80	0	96	90	0	0	84	100	100	59	55	99	100	99	100	0	81	52	0	88	0	99	100	54	97	96	76	0	0	100	100	100	82	52	0	100	60	87	100	0	0	0	90	100
CEBPD	0	82	0	0	0	75	0	80	0	0	90	70	100	100	54	0	93	100	96	98	0	69	0	0	45	0	92	100	0	91	63	98	0	0	100	100	100	95	0	0	99	0	86	100	56	68	0	0	100
CEBPE	0	96	0	0	99	0	0	0	99	0	0	0	78	96	0	0	0	99	100	100	0	0	0	0	46	0	100	82	81	0	100	0	0	96	93	0	100	0	95	0	99	64	82	99	0	0	0	96	100
CEBPG	100	100	100	0	95	0	0	100	100	0	0	100	100	100	98	0	100	100	96	98	100	0	0	0	100	91	88	100	100	0	100	92	0	98	50	100	0	0	0	100	100	0	0	99	0	84	0	0	0
CEBPZ	79	100	63	0	0	0	0	100	0	0	0	100	100	100	69	0	100	100	100	99	0	69	0	98	96	59	100	100	0	0	99	97	0	0	100	100	63	96	0	97	85	100	51	100	66	90	0	0	90
CELSR2	97	100	51	87	0	80	85	100	100	0	0	100	100	100	91	0	100	100	75	0	100	98	0	0	100	100	93	100	100	0	100	0	86	100	0	100	93	61	0	100	99	0	0	89	0	0	99	71	0
CENPB	0	90	0	0	0	0	0	97	0	0	0	90	65	0	0	0	0	100	0	0	0	88	0	55	93	82	79	78	0	0	71	0	99	0	0	100	92	0	0	86	0	83	0	59	0	0	0	0	0
CENPF	76	0	99	0	77	59	0	0	0	0	0	0	99	100	0	0	89	0	90	99	0	48	0	97	0	100	82	0	0	0	0	97	0	0	100	0	0	88	0	0	0	84	100	99	49	100	84	0	77
CENPK	58	0	97	0	52	63	0	0	0	0	0	0	99	100	0	0	65	0	87	99	54	56	69	99	0	99	91	0	0	0	0	97	0	0	100	0	0	92	0	0	0	92	100	99	62	100	92	48	59
CEP290	0	0	0	0	0	97	0	0	0	0	0	0	61	89	0	0	98	96	83	98	0	0	0	100	0	0	100	78	0	0	0	100	0	0	100	100	100	100	0	0	91	0	55	100	0	0	0	96	100
CGGBP1	90	100	87	0	0	0	0	100	56	0	0	94	100	100	0	0	64	100	100	100	0	70	0	51	97	60	100	91	0	0	100	59	0	66	89	96	0	68	0	0	93	100	0	100	82	87	0	0	89
CHAF1A	0	0	60	0	99	0	0	0	0	0	0	0	0	100	0	96	0	0	89	100	0	0	84	0	0	69	0	0	97	61	0	0	100	0	95	0	0	0	61	84	99	0	100	88	0	57	0	0	100
CHAF1B	73	0	99	0	70	0	0	0	0	0	0	0	100	100	0	0	94	0	60	98	0	62	0	85	0	98	0	0	0	0	0	100	0	0	100	0	57	51	0	0	0	0	100	82	0	100	85	0	0
CHD1	0	0	0	0	0	0	0	0	0	0	86	66	92	76	0	0	0	0	100	100	100	0	88	100	0	72	100	0	100	0	0	58	0	0	100	88	98	98	99	62	0	100	100	100	95	93	99	0	98
CHD2	99	100	90	0	0	0	0	82	90	0	0	100	0	47	0	0	0	59	0	80	100	0	0	99	91	100	0	0	100	0	100	0	87	76	99	91	100	100	71	100	0	0	92	57	0	0	99	86	100
CHD3	0	0	0	0	0	0	0	0	0	0	0	0	87	84	0	0	0	0	0	0	0	0	0	90	0	0	0	0	0	0	0	99	56	0	0	0	0	0	0	95	0	0	0	0	0	0	81	0	0
CHD4	78	99	99	0	75	0	0	0	0	94	0	0	0	91	0	0	48	0	64	100	0	57	68	0	0	0	81	0	0	0	55	100	0	0	82	0	62	0	0	0	0	0	82	97	64	99	0	0	0
CHD5	0	100	0	0	0	100	0	100	98	0	0	100	100	100	0	0	100	100	48	71	100	79	0	0	98	94	100	99	100	86	100	0	0	100	0	100	84	86	0	100	99	0	0	95	67	0	84	87	0
CHD6	45	0	0	0	89	0	0	0	50	0	84	65	0	0	0	0	0	92	100	100	63	0	0	0	0	83	100	0	100	63	85	0	70	0	100	73	100	69	98	100	100	64	100	100	0	0	0	99	100
CHD7	0	68	0	0	53	0	0	0	0	0	0	0	92	96	0	0	0	100	100	100	0	0	0	0	0	0	100	99	77	0	67	0	64	0	100	99	100	100	99	0	81	90	100	100	61	61	0	97	100
CHD8	98	100	94	0	99	0	0	100	99	0	0	100	100	100	99	0	100	100	100	100	88	0	0	0	92	0	96	100	0	59	100	100	0	51	100	100	92	87	0	77	100	0	94	100	0	90	0	56	100
CHD9	83	98	76	0	57	0	62	67	100	0	0	100	81	100	90	75	100	58	0	0	100	0	0	91	60	0	83	88	100	54	82	75	0	48	0	0	0	0	94	100	67	100	0	0	0	0	69	0	0
CHMP1A	0	0	0	0	97	92	0	0	0	0	0	84	94	0	0	0	0	0	0	77	0	0	0	85	0	0	0	0	0	0	0	92	95	0	0	100	0	0	0	100	0	0	89	0	0	0	0	0	0
CHURC1	100	100	0	0	0	73	71	100	0	0	0	100	61	100	89	0	100	100	0	0	100	78	0	0	94	100	0	91	100	0	95	91	98	72	0	100	0	0	90	100	51	0	69	0	0	0	75	0	0
CIAO1	88	100	56	70	56	100	49	100	99	0	0	100	100	100	92	0	100	100	0	0	100	70	0	0	85	92	0	100	100	97	100	100	0	80	60	99	0	53	0	100	100	0	0	77	0	0	51	0	86
CIC	95	100	0	64	0	62	88	100	0	0	0	100	100	100	98	0	100	100	0	0	95	99	0	0	99	100	0	98	100	0	64	0	92	80	0	100	0	76	0	100	49	0	76	0	0	0	0	0	0
CIITA	72	99	74	0	100	0	0	76	100	0	0	0	84	100	99	78	100	99	75	100	98	0	95	0	0	0	0	99	0	48	100	100	0	0	99	0	0	0	0	0	100	0	99	100	0	0	0	0	100
CITED1	77	71	0	0	0	0	0	0	0	0	0	99	88	100	0	0	97	78	72	0	0	0	0	0	0	0	81	83	0	0	0	0	0	0	0	99	72	58	0	68	83	0	0	0	0	0	0	75	70
CITED2	0	97	0	0	99	0	0	61	100	0	0	0	0	0	0	0	0	100	0	90	97	0	85	100	0	0	0	83	0	59	100	0	0	80	0	0	0	0	0	0	100	81	0	0	0	0	99	52	79
CITED4	0	67	54	66	0	0	0	92	0	0	0	0	99	67	63	0	0	96	100	99	0	94	0	96	86	0	100	82	0	0	0	0	0	0	82	100	100	99	0	0	0	100	49	99	0	0	0	0	82
CIZ1	65	75	0	0	83	82	88	100	0	0	0	100	71	51	79	0	90	98	0	100	94	94	0	0	87	100	0	77	100	0	0	0	99	58	0	100	0	0	71	100	0	0	100	0	0	0	0	0	94
CLOCK	89	100	84	0	0	0	0	100	55	0	0	92	100	98	0	0	57	100	100	100	0	71	0	60	96	69	100	85	0	0	100	52	59	83	90	98	0	71	0	0	90	100	0	100	63	75	0	0	81
CNBP	100	100	84	0	0	0	0	100	89	0	0	100	100	100	86	0	100	100	93	98	99	95	0	0	100	100	100	100	96	0	100	92	58	99	83	100	0	82	0	100	96	76	0	100	57	78	0	0	56
CNOT1	100	100	92	0	60	0	0	100	91	0	0	100	100	100	84	0	99	100	63	94	87	77	0	0	97	98	100	99	89	0	100	91	89	96	64	100	0	71	0	100	97	52	0	100	0	59	60	0	0
CNOT3	0	66	0	0	95	71	87	98	0	0	0	100	75	0	63	0	0	94	0	100	79	90	0	0	78	100	0	60	100	0	0	0	100	0	0	99	0	0	0	100	0	0	100	0	0	0	0	0	94
CNOT4	0	0	0	0	0	75	53	0	0	0	80	99	0	0	0	0	67	0	100	100	100	0	61	100	0	78	100	0	100	66	0	0	0	0	100	0	82	97	100	100	0	100	100	100	82	88	98	0	99
CNOT6	99	100	84	80	86	0	56	100	100	0	0	100	100	100	82	0	100	100	100	100	100	85	0	0	100	72	100	100	0	0	100	86	59	100	97	100	89	77	0	100	100	0	0	100	0	56	88	54	100
CNOT7	100	100	62	0	0	0	60	100	66	0	0	100	100	100	84	0	100	100	0	54	96	82	0	0	100	99	93	98	100	0	100	96	91	71	60	100	0	78	0	100	87	51	0	99	0	51	0	0	0
CNOT8	99	100	95	0	49	0	0	100	87	0	0	100	100	100	60	0	100	100	99	100	91	56	0	0	100	95	100	99	70	0	100	96	0	68	87	99	0	53	0	91	99	77	0	100	92	97	0	0	81
COBRA1	0	0	0	0	100	0	0	0	57	0	0	84	0	0	0	87	0	0	82	100	0	0	59	77	0	94	0	0	100	0	62	0	98	0	0	98	0	0	0	100	80	0	100	0	0	0	0	65	100
COMMD7	88	100	95	62	100	0	0	99	100	0	0	100	100	100	89	94	100	100	89	99	100	0	73	72	93	0	0	100	90	93	100	55	0	97	0	0	0	0	0	100	100	0	55	82	0	0	79	76	96
COPS5	85	100	0	59	0	100	67	100	92	0	0	100	100	100	97	0	100	100	73	58	100	72	0	0	99	97	74	100	100	85	100	100	0	60	83	100	0	92	0	100	100	0	0	99	0	72	0	0	70
CRABP2	0	100	59	70	97	62	0	100	100	0	50	100	100	100	0	52	100	100	100	100	0	66	0	0	95	0	100	100	0	82	100	0	0	96	100	100	100	99	65	0	100	57	93	100	88	63	0	100	100
CREB1	0	46	0	0	67	0	0	0	0	0	67	58	76	54	0	0	0	87	100	100	96	0	0	99	0	0	100	0	100	0	95	0	0	0	100	0	92	88	96	93	67	100	99	100	81	76	0	0	100
CREB3	87	100	58	0	100	0	0	100	100	0	0	100	0	0	62	0	0	100	0	0	100	93	90	100	96	100	0	75	98	0	100	84	0	100	78	0	0	0	0	0	100	79	0	0	0	0	100	0	0
CREB3L1	0	0	0	0	100	0	0	0	92	0	0	84	0	0	0	0	0	0	92	92	0	0	61	74	0	88	0	0	100	0	87	53	81	58	0	78	91	0	0	98	99	0	92	0	0	0	0	98	99
CREB3L2	0	91	0	0	99	0	0	50	100	0	0	0	0	0	0	0	0	97	71	100	66	0	77	100	0	0	0	59	0	0	100	56	0	93	0	74	0	0	0	66	100	61	0	0	0	0	100	63	90
CREB3L3	0	100	0	0	0	100	0	100	97	0	0	100	59	100	0	0	100	100	0	76	99	0	0	0	63	49	92	97	78	100	100	72	0	92	0	61	0	0	0	100	100	0	0	98	58	0	84	71	0
CREB3L4	0	100	0	48	100	0	0	78	100	0	0	0	0	0	0	0	0	100	99	98	70	0	92	92	68	0	82	87	79	83	100	0	0	100	0	0	100	0	0	0	100	0	60	74	0	0	100	100	100
CREB5	80	100	52	62	97	97	52	100	100	0	0	100	97	100	97	0	100	100	61	99	100	83	75	0	100	96	0	100	97	99	100	95	0	99	79	100	73	0	0	100	100	0	0	94	0	0	98	89	100
CREBBP	91	95	0	69	0	71	93	100	53	0	89	100	99	100	89	0	100	98	0	100	100	82	0	0	90	100	0	83	100	0	0	0	92	79	0	94	0	0	84	100	0	0	99	0	0	0	0	0	92
CREBL2	99	100	0	59	0	96	87	100	70	0	0	100	56	99	98	0	100	100	0	0	100	100	0	0	100	100	0	100	100	0	100	57	82	97	0	100	0	0	56	100	100	0	0	0	0	0	100	0	0
CREBZF	0	0	0	0	0	96	0	0	0	0	0	0	91	99	0	0	91	98	86	99	52	0	0	100	0	0	100	64	0	0	0	96	0	0	100	100	100	100	0	0	96	68	82	100	0	58	0	67	100
CREG1	100	100	0	0	0	87	80	100	75	0	0	100	80	100	93	0	100	100	0	0	100	81	0	0	98	100	0	99	100	0	100	83	94	97	0	99	0	0	91	100	94	0	70	0	0	0	93	0	0
CREM	0	77	0	0	99	0	0	0	92	0	0	0	0	99	0	76	93	60	78	99	0	0	84	0	0	0	0	89	71	84	73	0	94	0	98	0	93	0	0	0	100	0	100	75	0	0	0	85	100
CRK	100	100	100	0	100	0	0	99	82	0	78	93	84	100	66	59	98	100	100	100	91	0	0	0	61	0	97	91	0	0	100	82	0	57	87	89	0	0	0	0	100	0	96	100	94	99	0	0	98
CRKRS	0	66	49	0	100	0	0	0	0	0	85	77	87	95	0	0	0	0	100	100	71	0	0	84	0	94	100	0	100	0	72	60	86	0	100	82	100	100	64	100	98	60	100	100	92	93	89	99	100
CRTC1	91	100	0	0	0	0	73	100	0	0	0	100	99	0	63	0	0	100	0	0	71	99	0	0	99	100	46	83	100	0	79	0	100	73	0	98	0	0	0	100	0	77	94	0	0	0	0	0	69
CRTC2	54	100	0	0	61	0	66	100	0	0	0	100	89	0	0	0	0	99	0	0	56	84	0	0	98	100	47	0	100	0	86	0	100	0	0	96	0	0	0	100	0	0	98	0	0	0	0	0	0
CRTC3	89	100	87	82	89	0	0	98	83	0	0	95	99	100	100	75	100	100	85	98	70	90	82	0	75	0	0	100	0	0	68	80	0	0	100	100	99	97	0	86	100	0	93	95	0	0	0	0	100
CRX	0	100	0	0	100	0	0	99	100	0	0	49	93	99	0	0	53	100	100	100	0	0	0	0	100	0	100	98	62	0	100	0	84	99	94	45	100	65	61	0	99	100	100	100	65	0	0	89	100
CRY1	49	100	98	0	100	86	0	0	87	0	82	0	98	86	0	0	0	100	100	100	0	0	0	62	0	0	100	0	100	0	99	0	0	88	100	0	100	93	89	77	54	100	100	100	100	96	0	51	100
CRY2	100	100	99	74	0	0	73	100	68	0	0	100	100	100	96	0	100	99	0	0	81	0	0	81	70	0	48	87	100	0	50	99	54	0	79	100	0	96	73	100	59	0	0	63	0	75	0	0	0
CRYM	0	0	0	0	0	0	0	0	0	0	63	0	0	93	0	0	100	0	0	0	0	0	0	88	0	0	0	0	78	0	0	99	0	66	0	79	0	0	53	98	0	0	0	0	0	62	87	0	0
CSDA	91	70	70	0	0	0	0	0	0	0	0	74	0	0	0	0	0	0	0	0	0	0	0	0	0	0	0	0	85	95	0	88	97	61	0	0	68	0	0	93	67	0	0	0	0	0	0	0	65
CSDC2	99	100	97	92	100	0	65	100	100	0	0	100	100	100	96	0	100	100	100	100	92	86	0	0	100	0	100	100	0	0	100	84	0	98	100	100	100	96	0	96	100	58	93	100	0	70	0	81	100
CSDE1	97	100	0	0	0	71	0	100	0	0	0	100	100	100	71	0	99	100	0	0	97	90	0	0	100	100	88	98	100	0	100	94	81	81	0	100	0	66	0	100	82	0	0	96	0	0	0	0	0
CSRNP2	0	0	89	0	89	100	85	0	0	0	74	98	0	0	0	0	55	0	100	100	96	82	0	88	0	77	100	0	100	0	0	0	68	0	81	0	0	0	72	100	63	99	100	99	86	92	83	0	86
CSRNP3	72	100	83	87	100	0	0	100	100	0	0	100	100	100	62	49	100	100	100	100	99	59	0	0	94	0	99	100	0	73	100	0	0	100	97	97	100	84	0	82	100	0	87	99	61	0	96	100	100
CTBP1	0	0	0	0	100	0	0	0	86	0	0	78	0	54	0	56	0	0	100	100	0	0	56	0	0	80	0	0	100	0	96	0	98	0	76	76	0	0	69	100	100	0	100	81	68	0	0	59	100
CTBP2	0	0	0	0	97	0	0	0	0	0	0	83	0	0	0	0	0	0	0	82	0	0	80	85	0	0	0	0	100	0	0	0	61	0	0	72	0	0	0	94	97	61	98	0	0	0	0	65	99
CTCF	98	100	97	0	100	0	0	99	94	0	0	50	49	100	0	0	86	100	60	100	0	0	0	0	69	0	91	87	0	0	100	0	0	89	60	53	0	0	0	0	100	0	100	99	67	74	0	0	58
CTCFL	0	97	0	0	0	100	0	83	0	0	93	100	0	97	0	0	69	100	0	65	82	0	0	0	0	0	78	62	0	100	100	0	0	55	0	0	0	0	0	0	100	0	0	98	93	0	0	0	0
CTNNB1	100	100	65	0	0	0	58	100	76	0	0	100	100	100	82	0	99	100	0	65	99	90	0	0	100	100	91	99	100	0	100	86	91	90	0	100	0	0	0	100	93	47	0	99	0	51	55	0	0
CTNNBIP1	0	0	0	0	91	0	0	0	97	0	0	0	0	0	0	0	0	89	0	0	95	48	99	100	0	0	0	80	0	83	99	64	73	91	0	57	0	0	0	0	100	71	0	0	0	0	97	45	70
CTNND1	52	100	0	0	82	0	0	98	0	0	0	0	55	89	0	0	66	100	85	100	0	48	0	0	0	0	100	91	0	0	97	0	0	52	93	100	96	90	0	0	94	0	96	100	0	0	0	51	100
CTNND2	0	92	80	0	100	0	0	0	100	0	0	0	69	100	0	92	95	49	97	100	0	0	88	0	0	0	0	84	98	0	93	63	94	0	100	0	95	0	0	0	100	0	100	87	0	0	0	82	100
CUX1	0	58	0	0	100	0	0	0	0	0	0	0	66	0	0	0	0	90	0	100	0	0	0	93	0	0	0	77	0	0	97	0	78	0	0	0	0	0	0	80	100	56	100	0	0	0	64	0	88
CUX2	50	0	0	0	91	0	0	0	85	0	0	79	0	0	0	0	0	0	53	81	0	0	72	94	0	0	0	0	100	50	76	70	68	62	0	91	97	0	0	99	94	51	0	0	0	0	69	94	98
CXXC1	87	99	0	0	58	0	85	98	0	0	0	100	85	0	69	0	72	99	0	67	93	77	0	0	99	100	0	49	100	0	85	0	100	0	0	92	55	0	68	100	0	0	99	0	0	0	70	57	80
CYTL1	100	100	100	96	100	0	60	100	100	0	0	95	100	100	100	89	100	100	100	100	88	88	45	0	92	0	96	100	0	0	100	62	0	85	100	100	94	100	0	0	100	0	100	99	0	74	0	88	100
DACH1	0	0	86	0	88	0	0	0	0	0	0	0	54	99	0	0	95	0	0	92	0	64	0	78	0	91	0	0	65	0	0	100	0	0	100	0	0	0	0	0	57	0	98	91	0	60	51	0	94
DACH2	0	97	0	0	95	0	0	67	0	0	0	87	82	100	0	0	86	92	58	84	0	0	0	0	0	0	91	41	0	0	97	0	0	48	61	0	0	69	0	0	99	0	91	97	90	63	0	0	79
DAXX	54	88	76	0	100	0	0	0	76	0	0	82	78	100	0	96	99	67	61	99	97	0	92	75	0	0	0	99	0	71	93	0	99	0	0	0	0	0	0	0	100	0	100	0	0	66	0	0	98
DBP	0	0	0	0	0	0	0	0	0	0	0	0	0	62	0	53	0	0	0	0	66	0	66	89	0	0	77	0	0	79	0	0	98	0	0	0	0	0	0	0	0	95	0	0	0	0	0	0	0
DBX2	0	82	0	0	0	100	0	0	0	94	100	100	0	91	0	63	0	93	0	0	0	0	0	0	0	0	91	0	0	100	98	0	0	0	0	0	0	0	0	0	99	0	0	99	100	0	0	0	0
DCC	0	100	0	0	98	95	0	100	100	0	0	100	63	100	0	0	100	100	70	95	100	0	0	0	0	0	82	100	81	93	100	0	0	100	0	50	0	47	0	100	100	0	0	90	79	0	78	85	60
DDIT3	0	67	0	0	97	0	0	0	100	0	0	0	0	0	0	64	0	62	76	94	55	0	81	98	0	0	0	0	0	0	100	0	0	58	0	97	0	0	0	0	99	0	0	0	0	0	98	0	0
DDX20	78	100	99	0	85	0	0	0	0	0	72	0	100	100	0	0	57	100	100	100	0	0	0	92	70	0	100	49	58	0	99	91	0	0	100	92	0	85	0	0	90	100	97	100	92	100	0	0	100
DDX5	0	78	0	0	0	72	0	0	0	0	71	88	0	0	0	59	0	99	79	0	0	0	64	0	0	0	100	0	0	0	97	0	83	97	0	65	0	0	0	0	0	0	0	80	61	0	66	0	0
DDX54	0	0	0	0	99	0	0	0	53	0	0	0	0	83	0	80	0	0	58	100	0	64	0	63	0	93	0	0	86	0	0	0	95	0	55	85	0	0	0	87	72	66	99	0	0	0	0	62	98
DEAF1	0	0	0	0	100	0	0	0	85	0	0	79	0	0	0	65	0	0	80	100	0	0	65	70	0	98	0	0	100	0	59	0	97	0	0	90	58	0	0	99	94	0	100	0	0	0	0	91	100
DEDD	0	87	89	0	100	73	0	0	97	0	0	0	0	82	0	0	0	62	97	100	0	0	51	91	0	0	0	0	69	0	100	0	88	0	0	59	0	0	0	96	100	0	100	75	72	0	0	0	98
DEDD2	0	0	0	0	96	0	0	0	70	0	0	0	0	0	0	0	0	0	0	76	0	0	76	86	0	79	0	0	74	89	0	0	97	0	0	78	0	0	0	60	99	87	82	0	0	0	0	49	97
DEK	92	100	0	0	0	94	72	100	0	0	0	100	68	100	94	0	100	100	0	0	99	64	0	0	78	100	0	94	100	0	80	98	80	0	0	100	0	0	91	100	0	0	69	0	0	0	0	0	0
DENND4A	0	100	0	0	0	0	0	87	0	0	64	0	90	79	0	0	0	100	97	99	0	0	0	87	0	0	100	42	0	0	98	64	73	0	95	98	59	92	0	0	62	97	51	100	74	60	0	0	90
DGKQ	74	100	0	0	0	78	68	100	0	0	0	100	87	73	55	0	86	100	0	0	91	95	0	0	99	100	54	83	100	0	96	0	100	96	0	99	0	0	0	100	0	0	97	0	0	0	86	0	56
DLX1	0	82	0	50	100	0	0	0	100	0	0	0	0	69	0	0	47	0	86	100	0	0	0	0	0	0	0	0	100	0	100	59	0	0	100	0	55	0	0	0	99	0	84	70	0	0	0	61	100
DLX3	0	100	0	0	0	89	0	100	0	0	72	100	53	100	0	0	97	100	0	96	0	0	0	0	0	0	100	91	61	61	100	0	0	96	0	63	65	82	0	0	99	0	0	93	86	68	0	69	0
DLX4	0	100	0	0	0	77	0	100	87	0	65	100	94	100	0	0	96	100	70	93	0	0	0	0	61	56	100	96	63	0	100	0	0	99	0	84	84	71	0	82	99	0	0	100	84	0	59	0	0
DLX6	99	100	74	89	82	89	77	100	100	0	0	100	100	100	97	0	100	100	76	98	100	92	58	0	100	96	90	100	99	65	100	62	0	99	0	100	97	55	0	100	100	0	0	85	0	0	90	78	96
DMAP1	0	77	0	0	79	0	79	87	0	0	0	100	71	0	55	0	0	76	0	85	0	0	0	52	69	98	0	0	99	0	0	0	100	0	0	96	0	0	70	100	0	0	97	0	0	0	0	0	69
DMBX1	97	100	53	0	60	0	0	100	100	0	0	100	100	100	52	0	94	100	85	98	100	98	0	0	100	100	99	100	93	0	100	0	55	100	0	71	0	0	0	100	99	0	0	100	51	0	98	0	43
DMD	0	74	93	63	100	0	0	0	81	0	0	0	78	100	0	73	99	61	100	100	0	0	0	0	0	0	91	87	0	0	70	0	59	0	98	90	89	93	0	0	100	0	100	99	0	76	0	64	100
DMRT1	0	100	0	46	0	97	0	100	0	0	0	100	0	97	0	0	100	100	0	54	100	53	0	0	57	81	97	90	91	0	100	0	0	98	0	79	59	0	0	98	92	0	0	0	0	0	71	78	0
DMRT2	87	100	64	0	87	78	0	100	100	0	0	100	100	100	69	0	100	100	82	100	100	46	0	0	100	94	89	100	79	76	100	98	0	100	99	100	0	0	0	100	100	0	0	100	0	0	68	63	100
DMRT3	0	100	0	0	0	100	0	100	91	0	55	100	54	100	0	0	99	100	0	55	100	0	0	0	0	0	87	94	91	100	100	67	0	91	0	0	0	0	0	100	100	0	0	94	71	0	86	66	0
DMRTA1	0	55	0	0	96	0	0	0	100	0	0	0	0	65	0	76	0	0	0	71	67	0	94	98	0	0	0	0	70	92	97	0	90	58	0	0	66	0	0	0	100	84	71	0	0	0	75	98	100
DMRTA2	70	100	0	0	0	96	0	100	96	0	0	100	100	100	52	0	100	100	0	0	100	92	0	0	100	99	97	100	100	73	100	0	69	100	0	100	68	72	0	100	99	0	0	89	0	0	90	70	0
DMRTB1	0	100	0	0	0	100	0	100	87	0	0	100	100	100	0	0	100	100	0	55	100	75	0	0	95	96	100	98	100	80	100	0	56	100	0	94	45	66	0	100	99	0	0	96	81	0	83	58	0
DMRTC1	0	99	0	0	0	100	0	99	0	0	0	100	0	99	0	0	99	100	0	0	99	0	0	0	0	0	0	77	100	89	98	97	0	54	0	49	0	0	0	100	96	0	0	74	51	0	0	0	0
DMRTC1B	0	100	0	0	0	100	0	99	0	0	0	100	0	100	0	0	99	100	0	0	96	0	0	0	0	0	0	81	99	90	96	99	0	0	0	0	0	0	0	100	94	0	0	83	0	0	0	0	0
DMRTC2	0	100	0	0	0	100	0	100	79	0	0	100	60	99	0	0	99	100	0	54	100	0	0	0	0	63	95	96	96	96	100	70	0	97	0	63	0	0	0	100	99	0	0	97	85	0	81	0	0
DMTF1	74	77	0	0	0	0	73	65	90	0	72	100	0	0	43	0	90	0	100	100	100	0	0	100	50	100	100	0	100	0	0	0	88	0	98	61	100	100	98	100	0	100	99	100	53	54	100	0	98
DNAJA3	71	100	100	0	100	0	0	64	100	0	0	69	99	100	49	99	100	98	100	100	94	0	76	0	56	0	68	96	0	60	100	0	95	82	93	0	0	0	0	0	100	0	100	96	84	82	0	87	100
DNAJB6	77	100	0	0	55	97	71	100	0	0	0	100	0	79	86	0	100	99	91	92	99	0	0	0	52	100	0	67	100	0	0	96	89	0	0	100	51	0	99	100	0	69	100	0	0	0	0	0	89
DNLZ	0	0	0	0	0	0	0	95	0	0	0	86	0	0	0	73	0	88	0	0	0	90	0	0	0	98	0	0	97	75	0	0	97	0	0	99	0	0	0	84	0	54	80	0	0	0	0	0	63
DNM2	0	0	66	0	100	77	56	0	89	0	0	0	0	0	0	62	0	0	54	100	0	0	0	93	0	0	0	0	73	0	95	0	97	53	0	93	0	0	0	100	99	0	99	0	0	0	0	51	85
DNMT1	0	0	85	0	67	96	63	98	0	0	0	99	0	0	0	0	0	98	0	84	85	99	63	54	99	100	0	81	87	58	65	0	0	80	0	0	60	0	0	100	0	0	95	0	0	87	93	0	0
DNMT3A	93	100	0	60	0	60	94	100	59	0	0	100	99	99	81	0	94	100	0	0	100	99	0	0	100	100	0	94	100	0	100	0	98	99	0	99	0	0	62	100	0	0	96	0	0	0	97	0	71
DNMT3B	0	0	94	0	93	78	0	86	0	67	0	99	52	100	0	79	0	92	89	99	0	87	0	52	61	100	0	0	97	0	0	89	84	74	100	0	0	0	0	88	0	0	100	57	0	96	95	0	100
DNMT3L	0	100	0	0	0	100	0	100	85	0	0	100	88	100	0	0	99	100	0	0	99	0	0	0	59	70	88	98	100	99	100	80	0	98	0	88	65	0	0	100	99	0	0	97	70	0	88	74	0
DNTTIP2	93	100	56	0	0	0	0	100	0	0	0	100	100	100	86	0	100	100	92	88	62	88	0	83	99	96	99	99	89	0	98	97	0	0	96	100	0	96	0	100	78	95	0	100	0	77	0	0	0
DPF1	0	100	0	0	0	98	0	100	96	0	0	100	92	96	0	0	96	100	0	0	99	88	0	0	100	100	81	98	97	66	100	0	89	100	0	95	72	0	0	100	99	0	0	81	0	0	99	69	0
DPF2	64	98	63	0	85	0	0	55	0	0	0	0	0	0	0	0	0	66	0	98	46	0	0	0	0	0	0	0	0	0	99	0	0	0	0	77	91	74	0	0	0	0	0	0	0	0	0	0	0
DPF3	0	100	0	0	0	98	0	100	0	0	0	100	56	99	0	0	97	100	0	0	0	0	0	0	51	0	92	70	95	0	100	0	86	97	0	86	53	43	0	100	95	0	0	0	0	0	70	55	0
DPRX	94	100	52	0	0	0	0	100	95	0	0	100	95	100	0	0	83	100	79	76	96	75	0	0	100	94	100	85	63	0	100	0	90	100	0	0	0	0	0	93	97	0	0	100	45	0	96	0	0
DR1	100	100	81	0	0	0	56	100	94	0	0	100	100	100	93	0	100	100	79	83	100	92	0	0	100	100	93	100	100	0	100	96	72	99	75	100	0	65	0	100	99	0	0	100	0	63	58	0	0
DRAP1	95	99	100	0	100	0	0	87	95	0	0	100	64	100	64	94	100	86	0	86	100	0	79	75	54	0	0	88	97	0	94	52	82	66	0	0	0	0	0	82	94	49	69	0	0	0	0	0	0
DRD3	0	100	0	0	0	100	0	98	76	0	90	100	58	100	0	0	98	100	0	65	96	0	0	0	0	0	96	90	76	100	100	80	0	81	0	0	0	0	0	94	100	0	0	100	99	0	60	80	0
DTX1	100	100	84	81	66	71	84	100	99	0	0	100	100	100	99	0	100	100	78	100	100	99	71	0	100	99	75	100	97	0	100	99	0	79	89	100	71	0	0	100	100	0	0	100	0	0	60	0	99
DUX1	0	86	0	0	0	76	0	70	0	0	100	95	0	99	0	0	0	100	0	85	0	0	0	0	0	0	100	0	0	95	100	0	0	78	0	0	0	0	65	0	98	0	0	100	100	83	0	0	0
DUX3	76	81	77	0	81	98	0	0	0	0	0	0	0	0	0	0	0	83	98	99	0	0	0	0	0	0	100	0	71	92	97	0	96	52	0	0	0	0	0	0	0	99	51	97	0	0	0	0	0
DUX4	0	54	0	0	0	0	0	98	0	0	0	0	0	87	0	0	0	100	89	100	0	91	0	0	85	0	97	96	0	0	95	0	0	71	0	61	97	90	56	0	82	49	0	0	0	0	0	0	0
DUX5	0	0	0	0	0	0	65	50	0	0	0	0	0	0	76	0	0	0	0	0	0	66	0	0	63	94	0	0	0	0	0	0	0	0	0	94	0	0	88	0	0	0	0	0	70	0	0	0	0
DUXA	0	0	0	89	0	0	84	0	74	0	84	0	0	0	89	55	0	0	0	0	66	0	0	0	0	57	93	0	52	79	0	0	0	0	0	0	0	0	91	0	0	0	0	94	88	74	0	0	0
DVL3	0	0	0	0	95	0	68	54	0	0	0	100	91	0	0	0	0	0	0	100	0	54	0	0	0	82	0	0	100	0	0	0	88	0	0	93	0	0	0	100	0	52	99	0	0	0	0	0	84
DYRK1B	0	0	0	0	95	0	57	95	0	0	0	100	0	0	0	0	0	69	0	98	0	85	0	0	0	100	0	0	100	0	0	0	98	0	0	99	0	0	0	100	53	0	99	0	0	0	0	47	97
DZIP3	0	0	0	0	0	0	0	0	0	0	0	0	0	0	0	0	0	84	100	98	62	0	0	100	0	0	100	0	0	0	0	0	0	0	0	94	73	90	70	0	0	100	77	100	60	91	0	0	73
E2F1	0	0	85	0	89	59	0	95	0	74	0	99	0	100	0	82	0	97	57	98	0	96	0	0	73	100	0	0	95	0	0	84	94	87	100	0	0	0	0	89	0	0	100	0	0	94	95	0	89
E2F2	0	100	0	0	0	98	0	100	92	0	81	100	0	100	0	0	98	100	0	88	100	0	0	0	0	0	86	93	67	98	100	0	0	96	0	0	0	0	0	72	100	0	0	99	94	0	65	59	0
E2F3	79	89	100	0	96	0	0	0	61	0	0	0	100	100	0	0	100	0	100	100	0	0	0	90	0	80	93	0	0	0	61	100	0	0	100	62	0	70	0	0	56	0	99	100	81	98	84	0	98
E2F4	0	81	0	0	91	97	82	99	0	0	0	100	93	0	70	0	91	99	0	83	65	90	0	0	85	100	0	85	100	0	0	54	97	0	0	100	0	0	0	100	0	0	99	0	0	0	0	0	0
E2F5	94	100	93	95	99	64	62	100	100	0	0	100	100	100	94	49	100	100	100	100	100	65	0	0	98	0	99	100	0	56	100	98	0	89	100	100	98	90	0	100	100	0	91	100	0	84	59	87	100
E2F6	98	100	54	0	0	0	66	100	0	0	0	100	100	100	92	0	100	99	0	0	95	0	0	80	75	96	0	84	100	0	48	100	83	0	0	100	0	0	81	100	0	0	0	67	0	52	0	0	0
E2F7	0	0	95	0	0	78	0	76	0	0	0	75	62	100	0	69	51	94	0	82	0	84	0	89	0	100	0	0	0	0	0	94	0	88	100	0	61	0	0	0	0	0	100	0	0	99	98	0	0
E2F8	70	0	98	0	72	95	0	0	0	0	0	0	90	100	0	73	59	0	73	98	0	53	0	96	0	100	0	0	0	71	0	91	0	0	100	0	0	70	0	0	0	83	100	57	0	100	98	56	0
E4F1	0	0	0	0	95	0	0	85	0	0	0	96	45	0	0	0	0	71	0	75	0	64	0	0	55	99	0	0	99	0	0	0	99	0	0	92	0	0	0	98	55	76	99	0	0	0	0	52	89
EAF1	74	100	78	54	100	0	0	98	100	0	0	99	91	100	0	83	97	100	100	100	100	67	96	95	92	0	65	100	0	86	100	0	0	99	0	0	0	0	0	0	100	0	87	97	61	0	100	58	100
EAF2	0	0	75	52	0	49	60	90	69	75	0	0	0	0	0	0	0	97	0	0	58	87	0	83	82	71	0	72	0	0	58	81	0	95	0	0	97	0	0	0	0	0	80	0	0	98	97	0	0
EBF1	99	100	100	81	100	0	0	97	96	0	0	82	65	100	100	90	100	99	0	100	87	51	90	0	77	0	0	100	0	0	91	93	79	0	100	100	85	77	0	48	100	0	100	92	0	0	0	0	100
EBF2	0	0	0	0	70	90	0	91	0	0	0	100	0	0	0	0	82	84	59	0	83	0	0	0	0	100	0	0	100	0	0	0	0	0	0	98	53	0	0	99	0	0	90	0	0	0	0	0	0
EBF3	100	100	69	59	0	0	0	100	0	0	0	100	68	100	91	0	100	100	0	0	76	100	0	0	89	98	60	92	100	0	0	0	0	95	0	100	90	98	0	100	97	0	0	0	0	0	0	0	0
EBF4	100	100	46	84	0	78	89	100	74	0	0	100	100	100	97	0	100	100	50	0	99	98	0	0	100	100	72	99	100	0	99	91	80	80	56	100	68	95	0	100	97	0	0	84	0	0	0	0	0
ECD	95	100	100	0	99	0	0	98	68	0	80	0	100	100	0	0	57	100	100	100	0	0	0	77	70	0	100	74	0	0	99	66	0	73	99	98	60	91	0	0	96	99	100	100	94	95	0	0	100
ECSIT	0	0	61	0	100	0	0	0	84	0	0	0	0	78	0	94	0	0	77	100	0	0	76	87	0	76	0	0	83	0	82	0	98	0	0	97	0	0	0	88	81	0	99	0	0	0	0	64	99
EDA	83	98	0	0	0	0	77	100	0	0	0	100	0	0	0	0	0	100	0	0	91	89	0	0	95	100	0	44	100	0	80	0	98	99	0	74	0	0	0	100	0	0	95	0	0	0	68	0	87
EDA2R	99	100	0	0	0	75	83	100	0	0	0	100	77	100	69	0	100	100	0	0	98	0	0	0	90	100	0	82	100	0	71	95	98	65	0	100	0	0	98	100	0	0	0	0	0	0	0	0	0
EDF1	84	100	77	0	100	66	0	100	100	0	0	100	93	100	79	65	100	100	0	77	100	65	81	96	100	85	0	98	100	99	100	53	0	100	0	0	0	0	0	100	100	86	0	0	0	0	89	97	65
EED	0	0	0	0	0	0	0	0	82	0	85	0	0	0	0	0	0	0	0	0	100	0	69	100	0	0	98	0	0	0	63	0	0	0	98	100	81	97	0	0	0	98	0	98	0	0	98	0	0
EFCAB6	97	100	71	66	0	0	78	78	86	0	65	100	80	80	67	0	95	81	0	0	98	0	0	0	51	73	0	72	100	0	100	56	86	0	0	0	97	0	74	100	0	0	0	0	0	0	54	0	0
EGLN1	100	100	100	0	0	0	0	100	83	0	0	100	100	100	56	0	100	100	0	0	100	0	0	0	99	98	50	72	100	0	100	95	70	94	0	0	72	0	0	100	76	0	0	68	54	75	76	0	0
EGR1	60	100	0	0	0	0	0	100	97	0	0	82	99	99	99	71	99	100	54	99	82	85	86	0	99	66	0	100	0	61	98	97	0	0	68	88	0	0	0	0	100	0	58	99	0	0	47	57	100
EGR2	50	98	0	0	88	0	0	82	61	0	0	0	81	99	99	86	97	96	51	100	0	0	96	0	56	0	0	97	0	75	90	98	98	0	100	79	59	0	0	0	100	0	100	98	0	0	0	0	100
EGR3	79	100	0	0	0	0	0	100	62	0	0	94	99	100	99	0	100	100	0	85	79	82	53	0	98	82	0	98	0	50	91	100	0	0	74	98	0	0	54	62	100	0	0	97	0	0	0	0	89
EGR4	0	100	0	0	0	0	0	97	0	0	74	100	98	80	0	0	0	100	93	67	0	69	0	0	69	0	100	73	0	0	96	0	54	93	0	100	87	98	0	0	0	92	0	98	86	60	0	0	0
EHF	0	100	0	0	94	0	0	93	81	0	71	70	84	100	0	0	96	100	99	100	0	52	0	0	60	0	99	97	0	89	100	0	0	95	100	100	100	84	0	0	100	0	90	100	0	0	60	95	100
EHMT1	85	92	0	0	81	0	90	99	0	0	0	100	83	0	62	0	76	99	0	100	96	85	0	0	88	100	0	53	100	0	0	0	100	0	0	92	74	0	68	100	0	0	100	0	0	0	0	66	98
EID1	81	100	0	0	0	92	68	100	73	0	0	100	48	88	90	0	100	100	0	0	100	96	0	0	100	100	0	100	100	0	100	78	88	88	0	99	0	0	0	100	88	0	72	55	0	0	95	0	0
EID2	0	0	0	0	0	0	0	63	0	0	0	0	0	0	0	0	0	72	79	56	76	84	0	70	0	0	100	0	0	85	0	74	0	77	0	94	88	84	0	0	0	100	0	50	0	0	0	0	0
EID3	0	100	0	0	53	0	0	96	99	0	0	96	53	53	0	0	0	100	94	0	90	0	0	61	70	0	93	88	0	0	100	0	63	99	0	0	83	0	0	0	99	0	0	84	0	0	100	66	86
EIF2C1	52	100	94	0	100	0	0	90	100	0	73	0	0	97	0	50	0	100	100	100	0	0	0	0	84	0	100	90	92	0	100	0	0	66	94	0	0	0	0	93	100	0	100	100	88	79	48	0	100
EIF2C2	0	54	0	0	92	98	91	100	0	72	73	100	0	0	76	0	76	99	100	100	100	98	0	56	95	100	89	68	100	0	0	0	95	74	94	80	0	0	80	100	0	0	100	86	80	80	99	0	97
ELAVL2	0	67	0	0	100	0	0	0	99	0	0	53	79	57	0	0	0	0	100	100	0	0	0	0	0	97	100	0	100	0	97	0	0	0	100	0	100	0	85	84	100	0	99	97	0	0	0	98	100
ELF1	0	0	0	0	100	0	0	83	57	0	0	99	0	73	0	93	0	63	98	98	0	0	0	0	0	100	0	0	100	0	0	0	97	0	100	0	66	0	0	93	76	0	100	0	0	0	0	56	100
ELF2	95	58	0	0	0	0	0	0	0	0	0	94	0	0	0	0	0	0	75	99	100	0	58	100	0	67	100	0	100	0	0	0	75	0	100	81	100	97	93	96	0	100	96	93	0	0	93	0	100
ELF3	61	0	0	0	92	100	0	0	0	0	81	58	92	82	0	0	0	0	0	0	0	0	0	0	0	0	0	0	0	96	0	92	0	68	0	81	90	0	0	0	0	0	0	100	78	49	0	66	79
ELF4	0	100	0	82	100	0	0	99	100	0	0	95	100	100	64	0	100	100	100	100	75	76	74	0	95	0	99	100	0	78	100	60	0	97	100	100	100	57	0	0	100	0	92	100	0	0	75	100	100
ELF5	0	0	0	93	0	0	49	49	0	0	0	0	0	57	0	95	63	0	75	93	0	91	89	0	0	0	0	88	0	0	0	0	0	0	0	0	0	85	0	0	0	0	74	0	0	0	0	0	96
ELK1	0	0	0	0	100	0	0	73	0	0	0	91	0	0	0	71	0	0	53	100	0	75	0	0	0	99	0	0	98	0	0	0	96	0	0	100	0	0	0	96	71	0	100	0	0	0	0	0	94
ELK3	84	97	99	60	100	0	0	60	87	0	0	0	0	100	98	93	99	97	74	100	0	0	94	0	45	0	0	95	50	0	49	76	98	0	100	100	98	65	0	0	100	0	100	95	0	0	0	0	100
ELK4	64	0	0	0	0	0	0	0	85	0	71	0	0	0	0	0	0	100	94	70	0	0	0	72	0	0	92	0	97	73	97	93	0	94	0	0	100	0	72	91	91	0	0	0	0	0	90	98	94
ELL	73	100	0	54	0	94	88	100	46	0	0	100	92	84	92	0	97	100	0	71	100	98	0	0	100	100	0	98	100	0	89	0	100	77	0	100	0	0	0	100	0	0	99	0	0	0	90	0	0
ELL2	0	100	0	82	73	0	0	100	100	0	0	100	79	95	64	0	88	100	98	95	94	98	56	0	99	89	100	100	0	0	100	0	0	100	0	95	100	83	0	0	99	0	0	94	0	0	100	100	100
ELL3	69	100	83	89	100	0	0	70	100	0	0	0	98	100	63	90	100	95	97	99	90	0	99	62	82	0	0	99	0	66	100	0	0	84	95	0	81	0	0	0	100	0	97	61	0	0	0	99	100
ELOF1	100	100	100	0	100	0	0	100	100	0	0	100	100	100	91	97	100	100	87	100	100	83	90	78	100	87	53	100	99	89	100	0	0	100	0	0	0	0	0	98	100	0	61	85	0	0	75	93	90
ELP2	0	95	0	0	0	0	0	69	0	0	71	0	95	93	0	0	0	100	100	100	0	0	0	0	0	0	100	61	97	0	100	0	0	0	100	90	100	69	78	0	99	90	91	100	72	0	0	73	100
ELP3	0	61	0	0	0	0	0	0	0	0	0	0	45	0	0	0	0	83	0	95	81	0	71	99	0	0	100	0	0	60	42	0	0	0	80	73	0	87	0	0	0	100	69	100	57	55	0	0	0
ELP4	98	100	76	53	0	60	64	100	69	0	0	100	100	100	84	0	100	100	57	69	92	82	0	54	99	98	99	99	100	0	100	97	68	79	63	100	0	87	0	100	94	88	0	99	0	75	0	0	0
EMX1	85	100	0	0	0	0	45	100	0	0	0	100	67	72	62	0	87	100	0	0	71	92	0	0	82	97	87	93	100	0	85	0	89	100	0	100	0	74	0	98	58	0	0	0	0	0	0	0	0
EMX2	100	100	0	57	0	0	62	100	91	0	0	100	75	96	87	0	90	100	0	86	89	87	0	0	100	100	66	98	78	0	100	53	0	100	0	93	0	0	0	95	81	0	0	71	0	0	0	0	0
EN1	0	85	0	0	0	0	0	97	0	0	0	96	0	0	0	0	0	99	0	0	0	67	0	0	0	0	98	70	85	0	60	0	0	99	0	93	83	89	0	0	0	0	0	0	0	0	0	68	0
EN2	0	0	0	0	77	0	0	93	0	0	0	100	0	0	0	0	0	92	69	86	0	78	0	0	0	99	0	0	100	0	0	0	79	0	86	88	0	0	68	99	0	0	94	0	0	0	0	0	100
ENG	98	100	100	80	100	0	47	98	85	0	0	57	73	100	100	91	100	100	0	100	72	89	92	0	92	0	0	99	0	0	70	91	74	0	100	100	94	86	0	0	100	0	100	96	0	0	0	0	100
ENO1	100	100	100	0	100	0	0	100	100	0	0	100	100	100	97	0	100	100	100	100	100	0	0	0	100	83	91	100	99	0	100	100	0	97	97	100	0	62	0	100	100	0	0	99	69	91	0	0	78
ENY2	96	100	0	0	0	100	85	100	80	0	0	100	100	100	99	0	100	100	0	0	100	92	0	0	100	100	0	100	100	65	100	98	0	75	0	100	0	72	88	100	98	0	0	48	0	0	59	0	0
EOMES	93	100	88	97	100	0	64	98	100	0	0	0	91	100	100	77	99	100	100	100	81	92	93	0	83	0	75	100	0	0	100	75	0	46	100	100	99	0	0	0	100	64	100	100	0	0	0	62	100
EP300	78	0	0	0	71	0	90	57	0	80	97	100	0	0	83	0	0	0	100	100	100	79	0	0	0	100	100	0	100	0	0	0	64	0	100	0	100	46	98	100	66	0	100	100	94	76	0	60	100
EPAS1	0	69	93	0	100	0	0	0	44	0	0	0	82	100	74	96	93	65	96	100	0	0	51	0	0	0	73	82	96	0	0	70	96	0	100	100	100	93	0	0	100	60	100	100	0	55	0	51	100
EPC1	80	0	0	0	0	0	58	55	61	0	95	100	0	0	65	0	90	0	87	100	100	0	0	98	0	98	100	0	100	0	0	0	0	0	100	0	100	60	100	100	0	97	96	100	0	0	86	0	100
EPC2	0	0	0	0	0	0	0	0	0	0	74	71	0	0	0	0	58	54	99	99	100	0	64	99	0	0	100	0	100	0	0	0	0	0	99	79	94	96	98	96	0	100	91	100	56	52	71	0	90
EPO	0	100	0	0	0	100	0	100	75	0	87	100	96	100	0	0	91	100	0	0	87	56	0	0	63	78	100	88	97	97	100	0	62	100	0	79	59	69	0	98	97	0	0	97	97	0	92	71	0
ERC1	83	100	89	87	94	0	69	85	100	0	0	100	99	100	84	91	100	92	0	0	100	0	94	72	77	0	0	99	99	0	96	0	0	88	0	0	0	0	0	100	100	61	0	0	0	0	78	48	61
ERCC2	0	0	63	0	100	68	0	0	68	0	0	92	0	65	0	95	0	0	96	100	0	0	0	0	0	98	0	0	100	0	63	0	98	0	63	91	0	0	0	100	89	0	100	0	0	0	0	60	100
ERCC3	89	100	73	0	100	0	0	98	100	0	77	100	91	100	0	0	99	100	99	100	94	0	0	0	52	0	98	100	0	74	100	76	0	96	96	70	0	61	0	0	100	0	98	100	97	93	0	71	99
ERCC6	0	100	0	0	94	58	0	98	94	0	72	80	99	100	0	0	98	100	100	100	0	0	0	85	85	0	100	93	59	64	99	89	0	57	100	100	100	97	57	0	100	69	84	100	0	0	0	92	100
ERCC8	0	0	0	0	85	73	0	0	0	0	0	78	0	0	0	51	0	0	100	100	0	0	0	0	0	0	95	0	100	0	0	0	64	0	85	0	100	0	77	97	0	100	97	95	0	0	0	65	100
EREG	0	100	0	0	100	0	0	92	100	0	0	89	98	100	0	0	98	100	100	100	81	0	65	0	77	0	100	98	0	94	100	94	76	91	100	68	100	0	0	0	100	0	99	100	60	0	0	98	100
ERF	83	100	0	70	0	66	73	100	0	0	0	100	100	100	96	0	99	100	48	0	58	99	0	0	100	100	74	100	90	0	88	67	71	0	65	100	86	73	0	100	78	87	0	78	0	0	0	0	0
ERG	0	0	0	0	0	0	54	0	72	0	0	0	78	0	0	0	0	0	0	0	0	0	0	0	0	53	69	0	99	98	56	0	0	0	0	0	98	0	79	0	77	0	0	0	0	0	0	58	0
ERN1	0	0	0	0	99	0	63	0	67	0	65	100	0	0	0	0	0	0	89	99	0	0	0	0	0	97	0	0	100	0	0	0	90	0	72	57	100	0	62	100	99	0	95	0	0	0	0	99	100
ERN2	99	100	95	85	99	0	0	100	100	0	0	100	100	100	87	0	100	100	100	100	100	92	0	0	100	77	100	100	57	0	100	69	0	100	87	100	95	88	0	100	100	0	78	100	83	81	81	91	100
ERV3	56	0	0	0	0	0	0	0	0	0	0	0	0	0	0	0	73	0	0	0	0	0	0	0	0	0	0	0	0	0	0	53	0	0	0	96	0	0	0	0	0	0	0	0	0	0	0	0	0
ESF1	0	96	0	0	0	0	0	82	0	0	0	79	100	100	0	0	92	100	100	100	0	0	0	100	0	0	100	91	0	0	74	95	0	0	100	100	98	100	0	0	78	100	97	100	87	97	0	54	100
ESR1	98	100	100	96	100	0	0	100	100	0	0	76	97	100	100	80	100	100	100	100	63	64	0	0	92	0	95	99	0	0	100	0	0	86	100	100	100	100	0	0	100	0	100	100	0	70	0	86	100
ESR2	75	100	56	71	99	59	67	97	100	0	0	99	90	100	99	68	100	100	74	100	100	0	87	0	69	48	0	100	0	78	100	100	0	0	93	81	0	0	0	95	100	0	85	98	0	0	81	0	100
ESRRA	0	0	57	0	99	0	0	0	84	0	0	0	0	100	0	85	85	0	87	100	0	63	0	0	0	98	0	0	77	0	69	74	86	0	93	71	0	0	0	0	86	53	100	0	0	0	0	66	100
ESRRB	0	100	0	0	0	100	0	98	54	0	84	100	69	99	0	0	96	100	0	0	94	0	0	0	0	0	99	85	92	100	100	90	0	87	0	0	0	0	0	100	100	0	0	100	98	0	78	0	0
ESRRG	0	98	0	75	90	0	0	99	100	0	0	0	0	0	0	0	0	100	53	60	77	94	92	100	98	58	0	80	0	0	100	51	0	100	0	0	91	0	0	0	99	0	0	0	0	63	100	67	94
ESX1	0	52	0	0	0	93	0	0	0	95	98	61	0	96	0	0	0	83	0	82	0	61	0	0	0	0	62	0	0	100	98	66	0	0	80	0	0	0	0	0	100	0	0	100	98	63	0	0	0
ETS1	72	99	89	0	100	0	0	0	100	0	0	0	0	100	99	95	100	92	70	100	78	0	97	0	0	0	0	96	52	0	76	96	95	0	100	87	82	0	0	0	100	0	100	95	0	0	0	0	100
ETS2	0	99	50	0	100	0	0	0	99	0	0	0	82	100	0	93	99	94	99	100	0	0	85	0	0	0	62	96	90	84	95	57	96	0	100	85	100	50	0	0	100	0	100	100	0	0	0	98	100
ETV1	86	100	99	58	100	0	0	75	99	0	0	0	68	100	97	94	100	98	91	100	78	0	86	0	0	0	0	99	0	0	90	0	79	0	100	100	76	76	0	0	100	0	100	93	0	63	0	63	100
ETV3	0	0	0	0	0	0	62	0	0	0	90	61	0	0	65	0	0	0	98	100	77	0	0	0	0	0	100	0	100	0	83	0	0	0	91	0	0	0	76	100	75	83	97	100	97	68	0	0	100
ETV3L	0	100	0	0	0	91	0	100	0	0	0	100	66	100	0	0	100	100	0	59	80	62	0	0	0	0	98	98	95	0	99	0	0	97	0	91	75	91	0	93	98	0	0	58	64	0	0	79	0
ETV4	97	100	93	80	88	0	51	100	100	0	0	100	100	100	89	0	100	100	100	100	100	99	51	0	100	100	100	100	0	0	100	0	0	100	97	100	88	75	0	94	100	0	0	100	0	0	87	0	100
ETV5	80	100	99	85	100	0	0	93	100	0	0	0	90	100	95	92	100	100	96	100	53	55	88	0	86	0	78	100	0	0	98	67	81	60	100	100	100	94	0	0	100	0	100	100	0	0	0	86	100
ETV6	0	0	0	0	66	0	0	0	0	0	61	0	99	100	0	56	49	0	100	99	0	0	0	0	0	63	81	73	98	84	0	84	97	0	100	0	100	83	81	75	98	0	100	100	75	75	0	94	100
ETV7	0	100	0	0	96	83	0	88	100	0	0	94	83	100	65	0	99	100	88	100	85	0	0	0	0	0	0	100	0	94	100	100	0	0	89	77	93	0	0	56	100	0	90	100	0	0	65	88	100
EVX1	66	100	0	0	0	0	0	100	54	0	0	100	99	95	59	0	100	100	0	77	0	70	0	61	98	92	94	95	57	0	92	91	0	0	91	100	80	87	0	93	74	0	0	100	0	0	0	0	90
EVX2	0	100	0	0	0	79	0	100	64	0	0	100	90	96	0	0	90	100	0	0	77	83	0	0	91	96	100	91	100	0	100	0	91	100	0	100	67	78	0	100	85	0	0	81	0	0	89	76	0
EWSR1	83	0	0	74	90	0	96	80	0	74	98	100	0	0	94	0	92	0	100	100	100	83	0	0	66	100	100	0	100	0	0	0	77	0	100	0	96	47	100	100	0	0	100	98	98	80	79	78	100
EYA1	89	100	99	83	100	0	0	69	100	0	0	83	93	100	74	49	100	99	98	100	57	0	0	0	0	0	79	98	0	0	100	0	0	69	100	100	74	94	0	0	100	0	100	99	0	82	0	61	100
EYA2	0	0	0	0	0	0	0	0	0	0	0	65	81	100	0	0	99	0	0	0	0	0	0	92	0	0	0	0	71	0	0	100	0	0	0	100	0	77	0	98	0	0	0	0	0	0	93	0	0
EYA3	0	100	0	0	96	0	0	99	99	0	65	59	99	98	0	0	96	100	100	100	0	76	0	0	97	0	100	100	76	0	100	0	0	76	100	100	100	94	72	0	99	88	96	100	70	52	0	94	100
EYA4	71	100	95	87	100	0	0	66	100	0	0	52	84	100	67	73	100	98	98	100	69	0	0	0	0	0	57	99	0	0	100	0	0	56	100	87	92	69	0	0	100	0	100	99	0	71	0	89	100
EZH1	66	73	54	95	0	0	88	52	100	0	88	100	100	100	93	71	100	0	0	0	100	0	81	0	68	0	61	94	98	0	85	61	0	0	0	0	0	0	58	100	73	0	0	0	0	0	66	0	0
F2R	74	95	89	0	96	0	0	96	0	0	0	0	0	100	99	62	99	98	0	99	0	59	80	0	49	0	0	86	0	0	0	0	94	0	100	100	82	95	0	0	100	0	98	0	0	0	0	0	100
FABP4	0	89	0	0	0	89	0	0	0	0	0	98	0	0	0	68	54	85	0	0	0	0	0	0	0	0	0	0	53	0	93	0	0	93	0	0	0	0	0	70	74	59	0	0	61	0	0	0	0
FADS1	100	100	94	82	55	51	92	100	100	0	0	100	92	100	100	0	100	100	0	0	100	85	0	0	100	100	0	100	100	0	100	93	61	97	0	100	0	0	100	100	100	0	0	0	0	0	94	0	0
FAM120B	0	0	0	0	0	0	0	0	0	0	75	99	0	60	58	0	100	68	99	100	94	0	0	0	0	0	100	0	100	0	79	95	0	0	0	0	100	0	100	100	0	93	93	97	80	0	0	0	96
FERD3L	0	100	0	0	0	100	0	100	89	0	54	100	81	100	0	0	98	100	0	62	100	0	0	0	61	65	99	91	91	99	100	70	0	95	0	50	0	0	0	98	99	0	0	98	87	0	75	69	0
FEV	0	0	0	0	0	0	0	0	54	0	0	0	63	0	0	0	0	0	0	0	68	0	0	97	0	0	100	0	0	77	0	0	0	0	0	96	0	69	0	0	62	99	0	0	0	0	74	0	0
FEZF1	0	97	0	0	0	0	0	99	0	0	0	100	72	0	0	0	0	100	46	0	0	90	0	0	75	0	100	72	55	0	98	0	56	100	0	99	95	87	0	0	71	0	0	57	0	0	0	80	0
FEZF2	69	100	0	0	0	0	0	100	0	0	0	100	97	98	0	0	85	100	0	48	0	96	0	0	83	94	100	91	99	0	100	0	61	100	0	100	81	90	0	95	97	0	0	88	0	0	68	0	0
FGF10	94	100	99	87	100	0	0	98	100	0	0	99	95	100	88	73	100	100	100	100	99	0	75	0	78	0	87	100	0	70	100	60	0	96	99	97	93	64	0	48	100	0	97	100	0	0	81	99	100
FGF2	86	100	100	87	100	0	0	95	100	0	0	76	94	100	96	85	100	100	99	100	65	51	56	0	68	0	86	100	0	0	100	67	0	57	100	100	99	96	0	0	100	0	100	100	0	64	0	73	100
FHL2	0	100	77	50	100	0	0	67	100	0	0	61	99	100	0	82	99	100	100	100	0	0	0	0	47	0	99	99	69	89	100	69	72	0	100	95	100	82	0	0	100	0	100	100	65	69	0	100	100
FHL5	96	74	100	61	100	0	0	89	0	0	0	0	0	100	99	85	99	90	0	100	0	94	74	0	70	0	0	85	0	0	0	0	70	0	100	100	95	92	0	0	100	0	100	0	0	0	0	0	100
FIZ1	0	88	0	0	61	0	77	100	0	0	0	100	65	0	70	0	0	100	0	57	0	96	0	0	95	100	0	77	100	0	0	0	100	53	0	100	0	0	0	100	0	0	97	0	0	0	0	0	67
FLI1	85	99	98	0	100	0	0	0	96	0	0	0	0	100	99	90	99	89	60	100	69	0	95	0	0	0	0	96	54	0	75	95	94	0	100	88	71	0	0	0	100	0	100	97	0	0	0	0	100
FLII	0	0	74	0	100	91	63	0	0	0	0	78	0	0	0	0	0	0	0	99	0	66	0	65	0	58	0	0	77	0	0	0	81	0	0	99	64	0	0	100	0	0	97	0	0	0	0	0	0
FLNA	70	100	97	86	99	0	0	78	88	0	0	57	98	100	83	77	100	99	99	100	0	0	0	0	0	0	94	99	0	0	79	0	0	0	100	100	99	100	0	0	100	0	100	100	0	78	0	59	100
FLYWCH1	97	100	0	66	0	0	90	100	55	0	0	100	100	96	85	0	86	100	0	0	95	98	0	0	100	100	46	94	100	0	99	0	100	84	0	100	0	0	0	100	0	54	69	0	0	0	72	0	0
FOS	0	98	0	0	0	0	0	97	92	0	0	63	94	98	94	57	97	93	54	91	54	67	70	0	87	0	0	95	0	71	89	95	0	0	64	76	81	0	0	0	99	0	63	98	0	0	51	82	100
FOSB	0	100	0	0	0	0	0	100	86	0	0	96	99	100	99	0	99	100	0	88	82	80	77	0	92	68	0	99	0	83	97	98	0	0	57	84	0	0	0	0	100	0	0	98	0	0	72	62	100
FOSL1	91	100	59	87	81	85	81	100	100	0	0	100	100	100	99	0	100	100	79	100	100	97	68	0	100	100	69	100	77	64	100	91	0	99	79	100	91	0	0	100	100	0	0	100	0	0	96	49	100
FOSL2	0	100	53	65	90	0	0	98	96	0	0	74	97	100	96	85	100	100	97	100	0	78	64	0	91	0	92	100	0	87	91	84	79	0	100	100	100	94	0	0	100	0	99	100	0	0	0	77	100
FOXA1	0	96	0	0	100	0	0	0	100	0	0	0	0	60	0	0	0	99	98	100	59	0	82	87	0	0	68	82	91	89	100	0	0	93	0	0	100	0	0	0	100	0	87	79	0	0	99	100	100
FOXA2	84	100	0	0	0	0	0	100	0	0	0	100	98	97	0	0	83	100	0	0	0	98	0	0	99	100	99	90	100	0	99	0	76	98	0	100	0	92	0	94	69	0	0	55	0	0	0	0	0
FOXB1	94	99	0	0	0	0	64	100	0	0	0	100	97	0	0	0	0	100	0	0	0	98	0	0	97	100	90	81	100	0	67	0	96	90	0	100	0	61	0	98	0	92	64	0	0	0	0	0	0
FOXB2	98	100	0	0	0	0	0	100	50	0	0	100	100	98	0	0	84	100	53	0	79	81	0	0	100	99	100	72	100	0	100	66	99	99	0	100	0	0	0	100	61	65	0	92	0	0	0	0	0
FOXC1	96	100	91	91	99	0	65	100	100	0	0	87	100	100	100	90	100	100	100	100	77	100	89	0	100	50	98	100	0	0	100	70	0	73	100	100	100	89	0	0	100	58	91	100	0	0	0	82	100
FOXC2	95	100	0	62	0	0	70	100	0	0	0	100	99	95	79	0	94	100	0	0	0	99	0	0	100	100	96	99	100	0	92	0	92	90	0	100	62	91	0	97	61	76	0	46	0	0	0	0	0
FOXD1	0	0	0	0	40	0	0	60	79	0	0	0	0	0	0	0	0	0	0	0	0	84	0	0	0	99	0	0	92	0	55	0	0	0	0	93	0	54	0	0	52	49	0	0	0	0	58	0	0
FOXD2	0	0	0	0	0	0	0	87	0	0	0	54	0	0	0	63	0	87	0	0	0	62	0	53	0	0	100	0	0	0	0	0	0	90	0	100	70	89	0	0	0	73	0	0	0	0	0	0	0
FOXD3	0	80	0	0	0	0	0	96	0	0	0	94	44	0	0	0	0	95	0	0	0	74	0	0	59	86	93	0	91	0	0	0	96	85	0	99	0	76	0	65	0	0	89	0	0	0	0	0	77
FOXD4	0	69	0	0	82	0	0	99	0	0	0	100	0	0	0	0	0	99	0	0	0	92	0	0	63	99	87	0	94	0	73	72	98	91	85	66	0	0	0	80	0	0	94	0	0	0	62	0	93
FOXD4L1	0	0	0	0	0	0	0	84	0	0	0	69	0	0	0	0	0	97	0	0	0	77	0	0	0	74	99	0	55	0	0	61	83	90	0	62	0	54	0	0	0	54	0	0	0	0	0	0	88
FOXD4L2	0	0	0	0	0	0	0	81	0	0	0	0	0	0	0	0	0	95	0	0	0	63	0	0	84	72	98	0	0	0	68	0	67	54	0	0	0	0	0	0	0	96	0	0	0	0	0	0	0
FOXD4L4	0	0	0	0	0	0	0	77	0	0	0	0	0	0	0	0	0	98	0	0	0	77	0	0	74	85	95	0	0	0	0	0	84	0	0	0	0	0	0	0	0	99	0	0	0	0	0	50	0
FOXD4L5	57	100	0	0	0	0	0	100	0	0	0	97	62	56	0	0	0	100	0	60	0	91	0	0	99	100	94	0	0	0	99	0	72	67	0	48	0	0	0	0	0	95	0	79	0	0	0	0	0
FOXD4L6	0	0	0	0	52	0	0	89	0	0	0	68	0	0	0	0	0	88	0	0	0	91	0	0	78	100	0	0	78	0	0	56	89	56	61	0	0	0	0	69	0	93	94	0	0	0	0	82	98
FOXE1	73	100	0	58	0	73	73	100	0	0	0	100	98	98	75	0	99	100	0	0	70	96	0	0	93	100	76	95	100	0	82	0	97	94	0	100	57	88	0	100	58	0	57	0	0	0	0	0	0
FOXE3	0	0	0	0	0	58	0	0	0	0	0	0	0	0	0	0	0	0	0	0	58	0	61	82	0	0	100	0	0	86	0	0	93	0	0	81	0	60	0	0	74	82	0	0	0	0	0	0	78
FOXF1	100	100	98	92	99	0	64	100	100	0	0	100	100	100	100	77	100	100	99	100	92	84	54	0	96	0	86	100	0	0	100	95	0	62	100	100	100	95	0	89	100	0	98	100	0	65	0	65	100
FOXF2	100	100	99	88	99	0	45	100	96	0	0	99	100	100	100	52	100	100	99	100	72	76	0	0	74	0	98	100	0	0	100	76	0	53	100	100	94	100	0	47	100	0	98	100	0	89	0	48	100
FOXG1	0	100	0	0	0	100	0	100	72	0	59	100	68	100	0	0	99	100	0	60	99	0	0	0	0	0	93	97	92	100	100	88	0	88	0	70	0	0	0	100	100	0	0	100	93	0	76	0	0
FOXH1	51	100	0	0	0	89	0	100	92	0	0	100	100	100	0	0	100	100	54	87	98	84	0	0	100	98	97	100	98	0	100	57	0	100	56	100	82	86	0	100	99	0	0	96	0	0	75	76	0
FOXI1	0	100	0	0	0	99	0	100	97	0	73	100	100	100	0	0	99	100	85	52	98	0	0	0	82	76	100	96	94	98	100	59	0	100	0	94	60	80	0	100	100	0	0	100	100	0	93	78	0
FOXI2	52	100	0	0	0	79	0	100	69	0	56	100	100	100	0	0	97	100	73	54	92	99	0	0	100	98	100	96	100	0	100	0	73	100	0	100	88	85	0	99	93	0	0	98	77	0	69	77	0
FOXI3	0	100	0	0	0	100	0	100	0	0	70	100	0	99	0	0	98	100	0	0	91	64	0	0	52	95	99	83	100	82	100	0	53	90	0	83	0	56	0	91	91	0	0	60	79	0	83	0	0
FOXJ1	0	100	0	0	0	95	0	100	0	0	0	100	0	68	0	0	66	100	0	0	74	0	0	0	85	100	0	76	98	0	96	95	0	0	0	0	0	0	0	100	0	0	83	66	0	0	0	0	0
FOXJ2	86	98	0	93	0	0	88	100	57	0	0	100	100	100	99	0	100	100	0	0	71	95	0	68	95	68	49	98	99	0	0	67	0	50	72	100	79	96	0	100	92	51	0	44	0	0	0	0	0
FOXJ3	94	100	52	66	0	72	58	100	98	0	0	100	100	100	85	0	100	100	84	95	91	83	0	0	100	95	98	100	68	0	100	90	76	81	93	100	70	61	0	100	99	0	0	100	0	0	92	0	86
FOXK1	0	65	0	0	79	0	59	94	0	0	0	100	0	0	0	0	0	85	0	94	0	78	0	0	79	100	0	0	100	0	0	0	91	0	60	85	0	0	0	100	0	60	97	0	0	0	0	0	88
FOXK2	0	0	88	0	100	0	0	0	78	0	0	68	0	94	0	89	0	0	98	100	0	59	0	0	0	91	0	0	99	0	79	0	98	0	88	79	0	0	0	100	99	0	100	82	77	76	0	0	100
FOXL2	97	100	57	69	60	0	52	100	99	0	0	100	98	95	72	0	94	100	69	93	91	97	0	0	100	99	99	96	63	0	100	0	0	100	0	100	64	0	0	93	99	0	0	98	0	0	62	64	57
FOXM1	66	0	98	0	75	64	0	0	0	0	0	0	100	100	0	55	82	0	89	99	0	71	0	97	0	100	73	0	0	0	0	99	0	0	100	0	0	77	0	0	0	76	100	94	66	100	90	0	61
FOXN1	75	100	0	0	0	73	0	100	96	0	0	100	100	100	53	0	100	100	42	51	97	0	0	0	77	71	96	84	100	0	100	95	90	84	54	100	0	80	0	100	93	0	0	98	63	0	71	0	0
FOXN2	0	100	69	0	0	0	0	98	44	0	0	90	100	100	0	0	95	100	100	100	0	0	0	100	74	0	100	73	0	0	99	89	0	0	100	100	74	99	0	0	87	100	82	100	90	100	0	0	98
FOXN3	0	0	100	0	100	73	0	0	65	0	0	79	70	97	0	74	0	0	100	100	0	0	0	0	0	100	64	0	100	0	0	0	90	0	100	0	55	49	0	92	88	0	100	81	0	0	0	0	100
FOXN4	0	100	0	0	0	87	0	100	0	0	0	100	0	94	0	0	96	100	0	0	75	70	0	0	71	97	97	89	99	0	100	0	67	100	0	89	0	48	0	98	96	0	0	61	0	0	77	0	0
FOXO1	87	100	81	73	61	0	0	100	38	0	0	96	100	100	83	0	100	100	100	100	0	96	0	70	85	0	100	100	0	0	92	95	0	0	100	100	99	100	0	52	100	98	88	100	0	92	0	0	100
FOXO3	0	85	56	0	100	0	0	0	100	0	0	0	0	69	0	76	0	89	97	100	0	0	68	78	0	0	77	0	98	63	100	0	86	56	0	87	0	0	63	91	100	0	100	89	0	0	80	0	100
FOXO4	58	94	88	87	46	0	0	56	69	0	0	74	100	100	82	0	100	85	94	90	0	0	0	95	53	0	84	90	0	0	0	86	0	0	100	100	95	100	0	77	100	88	85	92	0	64	0	0	100
FOXP1	77	0	0	0	81	0	56	0	0	0	90	100	0	0	0	0	0	0	100	100	100	0	0	0	0	97	100	0	100	0	0	0	91	0	100	0	100	95	100	100	90	66	100	100	0	0	0	96	100
FOXP2	63	100	88	91	100	0	0	52	100	0	0	79	86	100	0	0	100	98	100	100	59	0	0	0	0	0	84	99	0	0	100	0	0	80	95	76	77	90	0	0	100	0	100	91	0	78	0	97	100
FOXP3	94	100	0	67	71	79	76	100	100	0	0	100	99	100	99	0	100	100	57	93	100	76	59	0	96	91	0	100	91	58	100	99	0	83	61	100	0	0	0	100	100	0	0	100	0	0	92	0	86
FOXP4	88	91	57	0	0	0	0	100	0	0	0	100	99	72	68	0	0	99	0	0	0	95	0	0	99	98	0	63	100	0	43	0	63	65	0	90	0	66	0	100	0	94	0	0	0	0	0	0	0
FOXQ1	91	100	88	97	66	69	86	100	100	0	0	100	100	100	99	0	100	100	91	98	95	92	0	0	100	69	97	100	90	0	100	74	0	97	86	100	99	97	0	100	100	0	0	95	0	0	72	87	100
FOXR1	0	100	0	0	0	100	0	100	85	0	0	100	0	100	0	0	99	100	0	0	100	0	0	0	0	0	69	93	98	99	100	75	0	96	0	0	0	0	0	100	99	0	0	91	82	0	84	0	0
FOXR2	0	77	0	0	0	100	0	71	0	0	80	100	0	90	0	0	68	98	0	49	86	0	0	0	0	0	0	54	56	96	98	0	0	0	0	0	0	0	0	0	93	0	0	0	83	65	0	0	0
FOXS1	0	100	0	0	0	100	0	100	99	0	0	100	89	100	0	0	100	100	0	86	100	0	0	0	89	84	87	99	71	100	100	95	0	97	63	85	0	0	0	100	100	0	0	100	59	0	91	0	69
FRY	100	100	100	76	100	0	0	98	91	0	0	67	0	100	98	81	100	98	0	100	82	67	89	0	65	0	0	99	0	0	63	0	83	0	100	100	74	81	0	0	100	0	99	68	0	0	0	0	100
FRYL	0	0	0	0	74	0	0	0	0	0	70	97	62	0	0	0	0	0	100	100	100	0	0	100	0	81	100	0	100	0	0	0	0	0	100	73	100	96	98	100	56	100	100	100	84	82	83	0	100
FST	97	100	100	93	100	0	49	97	100	0	0	95	88	100	98	68	100	100	91	100	90	0	0	0	66	0	64	100	0	0	100	71	0	72	100	100	87	93	0	61	100	0	100	98	0	68	0	59	100
FUBP1	0	0	0	0	0	0	0	0	0	0	73	0	94	88	0	0	0	89	100	100	100	0	0	100	0	0	100	0	100	0	0	0	0	0	100	100	100	100	88	81	57	100	100	100	88	87	92	0	100
FUBP3	0	0	0	0	0	89	0	0	0	0	0	0	89	100	0	0	90	0	0	0	0	0	68	65	0	0	0	0	0	100	0	0	0	0	0	0	69	0	0	0	85	93	0	0	0	0	0	79	81
FZD1	80	100	89	70	51	55	0	93	88	0	0	100	100	100	75	0	100	100	100	99	0	0	0	67	81	0	99	84	0	0	73	100	0	0	100	100	99	97	0	65	98	0	57	100	0	75	0	82	100
GABPA	81	100	88	0	0	0	0	96	43	0	0	95	100	100	0	0	98	100	100	100	0	0	0	100	59	0	100	82	0	0	99	100	0	0	100	100	73	95	0	58	92	99	83	100	87	99	0	0	98
GABPB1	97	100	90	50	85	0	0	100	100	0	0	100	100	100	75	0	100	100	99	99	94	87	0	0	100	86	100	100	58	0	100	96	75	100	98	100	90	94	0	100	99	60	0	100	72	73	0	0	93
GABPB2	0	94	0	0	0	100	69	100	0	0	0	100	99	100	82	0	100	100	0	0	92	85	0	0	0	96	0	98	100	54	0	100	0	0	51	100	61	93	0	100	89	0	0	53	0	0	0	0	0
GAS7	100	100	100	95	100	0	68	100	100	0	0	100	100	100	100	91	100	100	99	100	97	94	90	0	100	0	90	100	0	0	100	94	0	90	100	100	100	91	0	84	100	0	96	100	0	0	0	65	100
GATA1	0	100	0	0	0	100	0	100	97	0	0	100	61	100	0	0	100	100	0	67	100	0	0	0	56	61	83	97	98	100	100	89	0	92	0	68	0	0	0	100	100	0	0	97	64	0	81	52	0
GATA2	0	0	0	0	97	0	0	0	58	0	0	0	0	92	0	90	0	0	82	100	0	0	62	0	0	0	0	0	98	67	91	0	97	0	89	56	0	0	0	93	100	0	100	88	55	0	0	0	100
GATA3	0	100	66	70	100	0	0	99	100	0	0	100	100	100	0	49	100	100	100	100	89	0	0	0	95	0	100	100	0	84	100	0	0	99	98	91	100	83	0	0	100	0	91	100	91	61	83	100	100
GATA4	89	100	0	0	0	75	0	100	95	0	0	100	99	100	0	0	100	100	0	65	100	96	0	0	99	99	100	99	100	0	100	0	72	100	0	100	65	80	0	100	99	0	0	96	55	0	83	57	0
GATA5	54	100	0	67	85	98	0	100	100	0	0	100	99	100	50	0	100	100	89	100	100	0	0	0	88	0	98	100	62	92	100	96	0	95	87	98	87	50	0	100	100	0	0	100	0	0	78	89	100
GATAD1	0	100	0	0	0	100	0	99	0	0	0	100	98	100	74	0	100	100	0	0	92	0	0	0	0	0	0	100	96	100	61	100	0	0	99	100	98	88	0	100	100	0	0	98	0	0	0	0	97
GATAD2A	0	0	67	0	100	0	0	89	0	0	0	100	0	0	0	68	0	53	95	100	0	87	0	0	0	100	0	0	100	0	0	0	91	0	77	97	0	0	0	100	51	0	100	0	66	68	0	0	100
GATAD2B	0	0	0	71	0	0	90	0	0	75	96	100	0	0	61	0	64	0	100	100	97	0	0	0	0	89	100	0	100	0	0	0	56	0	78	0	0	0	79	100	0	66	98	100	99	95	58	0	98
GBX1	0	100	0	0	0	0	0	100	0	0	0	100	60	74	0	0	0	100	0	52	0	97	0	0	85	99	100	69	99	0	99	0	77	88	0	95	0	48	0	59	59	0	0	78	0	0	0	0	0
GBX2	0	100	0	0	0	86	0	100	99	0	0	100	69	100	64	0	100	100	0	92	100	85	0	0	98	96	68	100	95	0	100	0	0	98	0	72	0	0	0	99	99	0	0	58	0	0	93	48	0
GCLC	99	100	0	58	0	75	87	100	79	0	0	100	48	100	91	0	100	100	0	0	100	99	0	0	100	100	0	100	100	0	100	0	74	100	0	100	0	0	80	100	95	0	75	0	0	0	100	0	0
GCM1	0	100	66	0	100	0	0	99	100	0	0	96	99	100	0	0	99	100	100	100	95	0	0	0	97	0	100	100	0	74	100	79	55	93	95	0	0	0	0	0	100	0	99	100	83	0	0	74	100
GCM2	0	100	0	0	0	100	0	100	96	0	76	100	85	100	0	0	99	100	0	73	100	0	0	0	84	88	100	98	91	100	100	60	0	99	0	89	72	54	0	99	99	0	0	100	95	0	87	90	0
GDF2	55	100	0	0	0	78	0	100	72	0	69	100	100	100	0	0	100	100	56	77	83	0	0	0	65	61	100	97	96	0	100	61	0	100	0	100	0	74	0	99	99	0	0	100	89	58	65	0	0
GDF6	68	100	0	70	0	92	72	100	83	0	0	100	44	100	0	0	100	100	0	65	100	78	0	0	88	93	57	100	99	0	100	0	0	100	0	100	73	0	0	100	99	0	0	0	0	0	78	0	0
GDF7	94	100	88	90	96	0	0	100	100	0	0	100	100	100	61	0	98	100	100	100	0	92	0	0	97	0	100	100	0	0	100	0	0	100	67	100	100	96	0	74	99	85	65	100	45	0	59	90	99
GFI1	86	100	0	62	76	81	69	100	100	0	0	100	100	100	95	0	100	100	71	99	100	94	0	0	98	99	90	100	90	0	100	97	0	97	0	98	61	0	0	100	100	0	0	100	0	0	93	47	70
GFI1B	0	100	0	0	0	100	0	100	97	0	62	100	52	100	0	0	98	100	0	79	98	0	0	0	0	0	100	96	79	99	100	79	0	85	0	54	0	0	0	99	100	0	0	100	85	0	72	0	0
GHRH	0	100	0	0	0	79	0	100	57	0	91	100	98	100	0	0	87	100	93	95	92	0	0	0	0	0	100	89	61	82	100	64	0	89	64	73	0	0	0	76	100	0	0	100	97	82	69	0	0
GLI1	100	100	93	91	100	61	68	100	100	0	0	100	99	100	98	0	100	100	85	100	100	84	0	0	99	82	90	100	88	0	100	97	0	100	98	100	89	86	0	100	100	0	85	100	0	68	61	63	100
GLI2	100	100	99	94	99	0	70	100	100	0	0	100	100	100	99	45	100	100	100	100	100	94	0	0	100	73	99	100	71	0	100	91	0	100	99	100	99	97	0	100	100	0	81	100	0	65	61	95	100
GLI3	73	100	98	81	100	0	0	91	100	0	0	68	100	100	81	89	100	100	100	100	0	50	63	0	84	0	95	99	0	0	97	0	76	87	100	100	100	100	0	0	100	0	100	99	0	0	0	97	100
GLIS1	100	100	96	94	99	0	77	100	100	0	0	100	100	100	95	0	100	100	100	100	100	90	0	0	100	83	99	100	85	0	100	70	0	100	92	100	88	92	0	100	100	0	75	100	0	67	85	82	100
GLIS2	96	100	93	93	99	0	47	100	100	0	0	100	100	100	99	45	100	100	100	100	81	94	52	0	100	0	100	100	0	0	100	79	0	97	100	100	100	97	0	70	100	56	93	100	0	0	0	99	100
GLIS3	84	100	93	93	100	0	54	100	100	0	0	100	100	100	93	67	100	100	100	100	98	88	81	0	99	0	98	100	0	68	100	62	0	97	100	100	100	82	0	83	100	0	91	100	0	0	82	99	100
GLRX2	68	100	0	91	65	67	77	100	100	0	0	100	94	100	91	0	100	100	79	84	100	100	81	82	100	100	87	100	87	59	100	0	0	100	0	94	99	0	0	100	100	0	0	86	0	0	100	81	92
GMCL1	85	100	48	82	63	61	56	100	100	0	0	100	100	100	73	0	100	100	100	100	79	91	0	0	99	63	100	100	0	0	100	71	0	99	97	100	100	88	0	95	99	56	0	100	0	0	71	54	100
GMEB1	72	100	98	0	94	0	0	64	0	0	61	0	100	100	0	0	95	100	100	100	0	0	0	54	59	0	100	92	0	0	100	97	0	0	100	60	0	58	0	0	98	86	98	100	98	99	0	0	100
GMEB2	0	48	0	0	100	0	0	99	0	0	0	100	0	0	0	68	0	90	74	100	49	88	0	0	67	100	0	0	100	0	0	0	99	0	74	98	0	0	66	100	0	0	100	0	0	0	0	0	100
GON4L	0	0	0	0	57	65	80	69	0	0	93	100	0	0	0	0	81	0	100	100	100	0	56	100	0	100	100	0	100	0	0	0	83	0	100	0	95	92	100	100	0	100	100	100	92	91	100	0	100
GPBP1	0	0	0	0	0	0	0	0	0	0	86	0	92	64	0	0	0	97	100	100	92	0	0	100	0	0	100	0	95	0	54	0	0	0	100	100	100	98	89	52	55	100	93	100	80	77	0	0	100
GPBP1L1	69	100	79	57	96	0	0	100	100	0	49	99	100	100	0	0	96	100	100	100	62	96	0	0	99	64	100	100	0	0	100	0	0	99	100	99	100	92	0	0	100	86	96	100	82	74	52	52	100
GPS2	0	0	70	0	91	85	0	0	75	0	0	0	0	0	0	0	0	0	0	64	0	0	0	99	0	0	0	0	0	0	71	0	0	0	0	100	88	84	0	92	0	78	0	0	0	0	49	0	0
GRHL1	0	0	0	0	0	0	0	0	0	0	0	86	87	76	0	0	69	79	0	91	0	0	0	0	0	0	86	0	97	0	0	92	0	0	0	0	98	0	55	100	73	0	68	0	0	0	0	0	93
GRHL2	0	100	0	87	100	0	0	100	100	0	0	96	88	99	0	0	94	100	100	100	96	84	79	57	96	0	100	100	0	69	100	0	0	100	77	0	100	0	0	0	100	0	82	97	0	0	100	100	100
GRHL3	0	100	0	0	0	100	0	100	94	0	95	100	100	100	0	0	99	100	99	88	90	0	0	0	0	0	100	91	0	100	100	83	0	91	80	74	76	84	0	70	100	0	0	100	100	0	54	100	95
GRIN1	69	100	0	0	0	80	0	100	0	0	0	100	87	89	0	0	91	100	0	0	99	96	0	0	99	100	0	91	100	0	100	0	99	100	0	100	0	0	0	100	63	0	90	0	0	0	87	0	52
GRLF1	0	91	0	0	0	0	0	0	65	0	0	0	0	0	0	0	0	66	0	98	0	0	0	93	0	0	0	0	0	0	99	0	0	0	0	76	0	99	0	80	92	0	0	0	0	0	90	0	0
GSC	0	0	0	0	92	0	0	0	79	0	0	0	0	91	0	78	52	0	0	86	0	64	0	69	0	72	0	0	79	82	75	0	84	0	76	91	0	0	0	0	91	71	93	0	0	0	0	46	98
GSX1	0	0	0	0	0	0	0	57	0	0	0	0	56	0	0	0	0	0	0	0	0	74	0	59	0	0	97	0	0	75	0	0	75	0	0	98	0	66	0	0	50	94	0	0	0	0	0	0	0
GSX2	88	100	0	0	0	95	0	100	90	0	0	100	90	100	0	0	100	100	0	0	100	82	0	0	97	100	78	96	100	0	100	58	91	99	0	100	0	0	0	100	98	0	0	0	0	0	96	0	0
GTF2A1L	95	100	59	0	59	0	0	99	96	0	0	100	100	100	93	0	100	95	0	0	99	0	0	0	71	0	0	87	96	0	96	84	0	0	0	51	0	0	59	100	85	0	0	0	0	0	82	0	0
GTF2E1	77	97	0	0	0	100	89	100	0	0	0	100	75	100	95	0	100	99	70	0	100	0	0	0	0	99	0	96	100	50	53	97	75	0	0	100	0	0	76	100	89	0	0	0	0	0	86	0	0
GTF2E2	100	100	89	0	0	0	0	95	51	0	0	91	99	100	0	0	85	98	0	79	0	0	0	51	69	0	74	77	77	0	100	80	58	66	0	89	0	0	0	95	88	58	0	94	0	55	0	0	0
GTF2H2	0	100	0	0	0	100	0	99	0	0	0	100	0	92	0	0	100	98	0	0	97	0	0	0	0	77	0	85	100	75	0	77	65	0	0	100	0	0	91	100	84	79	0	0	0	0	83	54	0
GTF2H2C	0	100	0	0	0	100	51	100	0	0	0	100	84	100	91	0	100	100	0	0	98	67	0	0	63	94	0	100	100	83	0	96	0	0	0	100	59	87	93	100	95	60	0	85	0	0	66	86	0
GTF2H2D	0	100	0	0	0	100	59	100	0	0	0	100	0	95	85	0	100	100	0	0	98	55	0	0	67	90	0	99	100	71	56	73	59	0	0	100	0	64	99	100	84	70	0	60	0	0	95	76	0
GTF2H4	0	89	0	0	98	72	76	100	0	0	0	100	0	0	0	0	0	99	63	100	73	74	0	0	91	100	0	0	100	0	0	0	100	0	0	90	0	0	76	100	0	0	100	0	0	0	88	0	97
GTF2H5	99	100	0	52	49	92	60	100	100	0	0	100	100	100	99	0	100	100	53	0	100	100	67	0	100	100	0	100	100	82	100	84	0	100	0	100	0	0	0	100	100	0	0	77	0	0	100	74	0
GTF2IRD1	0	0	0	0	100	63	69	76	0	0	0	100	0	0	0	0	0	57	0	100	0	70	0	0	66	100	0	0	100	0	0	0	100	0	0	96	0	0	59	100	0	0	100	0	0	0	0	0	95
GTF2IRD2	99	100	93	56	0	0	66	100	94	0	0	100	100	100	74	0	78	100	77	0	99	73	0	0	100	100	98	53	99	0	100	67	100	82	0	62	49	0	0	100	0	79	0	74	0	0	71	0	0
GTF2IRD2B	97	81	100	0	84	63	0	0	62	0	0	0	100	100	0	84	98	0	90	90	0	0	0	0	0	66	0	0	0	0	59	100	0	0	99	0	93	0	0	0	0	0	96	86	0	100	0	0	0
GZF1	0	0	0	0	61	0	0	0	0	0	0	64	64	0	0	0	0	0	0	93	0	0	0	0	0	0	0	0	96	0	0	0	93	0	95	57	100	0	0	95	95	50	78	56	0	0	0	98	100
HABP4	63	100	58	92	98	0	0	100	100	0	0	100	100	100	74	0	100	100	100	100	88	82	0	0	99	0	100	100	0	56	100	0	0	99	98	100	100	93	0	73	100	0	63	100	0	0	89	100	100
HAND1	0	100	0	0	0	100	0	100	0	0	0	100	91	95	0	0	95	100	0	0	93	61	0	0	66	96	94	90	100	85	100	0	85	100	0	99	65	0	0	100	85	0	59	70	61	0	86	68	0
HAND2	0	99	0	55	69	0	0	69	88	0	0	96	88	99	0	0	81	99	90	72	0	0	0	0	0	0	97	80	0	0	97	0	0	96	0	99	92	98	0	0	99	0	0	82	0	0	0	98	63
HAT1	100	100	54	73	0	81	79	100	99	0	0	100	100	100	97	0	100	100	65	55	100	94	0	0	100	100	88	100	100	0	100	96	79	100	65	100	0	90	0	100	99	0	0	98	0	0	72	0	0
HBP1	85	100	76	0	56	0	0	100	89	0	0	99	100	99	0	0	82	100	100	100	0	90	0	0	99	79	100	98	0	0	100	52	50	95	89	99	72	86	0	52	97	99	0	100	68	75	0	0	96
HCFC1	0	0	0	0	100	87	78	89	0	0	0	100	0	0	51	0	0	58	88	100	0	86	0	0	0	100	0	0	100	0	0	0	94	0	56	100	0	0	65	100	61	0	100	0	66	0	0	0	96
HCFC2	0	0	0	0	94	0	0	89	60	0	0	0	0	0	0	80	0	95	0	0	0	75	0	0	0	95	85	0	0	0	0	0	59	0	0	87	0	0	0	0	0	68	59	59	0	0	0	0	0
HCLS1	73	99	78	0	100	0	0	60	100	0	0	0	59	100	99	81	99	99	57	100	87	0	96	0	0	0	0	98	0	54	98	100	79	0	100	77	63	0	0	0	100	0	99	99	0	0	0	0	100
HDAC1	57	100	85	0	100	0	0	100	100	0	0	100	100	100	0	0	98	100	100	100	82	54	0	0	100	0	100	98	0	76	100	0	0	100	97	48	100	0	0	0	100	0	82	100	93	0	73	98	100
HDAC10	81	98	0	0	0	0	0	100	0	0	0	100	90	0	0	0	0	100	0	0	0	89	0	0	91	100	43	0	100	0	0	0	98	0	0	98	0	0	0	100	0	78	96	0	0	0	0	0	67
HDAC11	0	76	0	70	56	89	78	96	0	0	0	100	83	0	68	0	96	98	0	0	0	0	0	86	72	68	0	56	100	0	0	79	91	0	0	100	58	53	65	100	0	0	80	0	0	0	0	0	0
HDAC2	93	100	55	55	0	80	0	100	96	0	0	100	100	100	87	0	100	100	100	100	83	59	0	0	93	52	100	100	0	0	100	99	0	51	99	100	77	82	0	100	100	0	0	100	0	82	0	0	100
HDAC3	94	100	99	0	100	0	0	98	100	0	0	94	100	100	0	80	92	100	100	100	98	0	61	0	99	0	100	99	0	0	100	0	0	100	79	0	0	0	0	0	100	0	100	100	97	86	52	59	100
HDAC4	100	100	49	78	0	61	88	100	86	0	0	100	100	100	98	0	100	100	0	0	99	93	0	0	100	100	75	99	100	0	100	65	87	88	0	100	0	72	0	100	96	0	0	79	0	0	73	0	0
HDAC5	98	100	0	83	0	0	91	100	74	0	0	100	100	100	98	0	100	100	0	0	96	98	0	0	99	100	0	99	100	0	90	0	99	90	0	100	0	81	54	100	62	0	57	0	0	0	0	0	0
HDAC6	0	0	64	0	100	94	70	0	0	0	0	100	0	0	0	75	0	0	64	100	0	0	0	59	0	87	0	0	100	0	0	0	95	0	0	98	0	0	60	100	82	0	100	0	0	0	0	0	87
HDAC7	100	100	59	90	0	0	94	100	89	0	0	100	100	100	100	0	100	100	0	0	100	100	0	0	100	100	53	100	100	0	99	63	69	93	0	100	0	72	0	100	99	0	0	71	0	0	59	0	0
HDAC8	0	0	0	0	0	0	0	0	0	0	75	0	69	66	0	0	0	81	63	100	97	0	0	88	0	0	100	0	100	0	0	0	0	0	100	78	95	82	100	67	92	98	76	100	0	0	50	0	97
HDAC9	89	100	94	93	100	0	56	97	100	0	0	99	96	100	88	75	100	100	94	99	97	0	0	0	47	0	60	100	0	0	100	0	0	83	98	99	82	92	0	74	100	0	96	93	0	61	0	88	100
HDGF	100	100	99	61	100	0	0	100	100	0	0	100	100	100	92	79	100	100	94	100	100	84	82	75	100	83	0	100	100	87	100	91	0	94	0	80	0	0	0	100	100	0	0	78	0	61	0	76	99
HDX	49	100	62	0	100	0	0	99	100	0	0	99	63	94	0	85	89	100	88	95	100	63	97	91	100	0	0	100	0	0	100	58	0	100	0	0	50	0	0	0	95	0	0	0	0	0	100	81	85
HELLS	0	0	88	0	0	0	0	0	0	0	0	0	97	100	0	0	75	0	83	99	69	54	79	100	0	99	93	0	0	0	0	99	0	63	100	92	0	99	0	0	0	96	100	100	51	100	100	48	64
HELT	0	74	0	0	0	0	0	48	0	0	0	0	0	0	0	0	0	64	0	0	0	0	0	0	0	0	58	0	0	0	66	0	0	98	0	56	60	0	0	0	64	0	0	0	0	0	0	66	0
HELZ	0	0	0	0	0	0	0	0	0	0	84	97	52	0	0	0	0	0	100	100	100	0	73	100	0	59	100	0	100	0	46	0	0	0	100	0	75	73	96	100	0	100	98	100	87	84	59	0	100
HES1	0	0	0	0	61	97	75	97	0	0	0	100	50	100	99	0	100	87	55	79	99	79	0	0	0	100	67	94	100	0	0	68	0	0	0	100	0	77	92	100	0	0	0	0	0	0	0	0	0
HES2	98	100	94	0	64	0	0	100	62	0	0	92	100	81	69	0	0	100	96	98	0	99	0	0	100	91	100	90	0	0	99	0	0	100	0	98	58	88	0	0	59	100	0	94	0	0	0	0	48
HES3	53	99	0	44	0	0	44	100	0	0	0	100	66	0	0	0	63	100	0	0	0	72	0	0	69	96	86	84	98	0	94	0	99	100	54	95	0	0	0	91	0	0	0	0	0	0	57	0	73
HES4	0	54	0	0	0	0	0	93	0	0	0	82	73	0	0	0	0	86	0	0	0	84	0	0	58	93	83	0	68	0	0	0	97	0	0	98	0	0	0	55	0	95	65	0	0	0	0	0	55
HES5	71	99	0	0	0	0	0	99	0	0	0	94	75	62	0	0	0	100	68	61	0	85	0	0	63	59	100	75	58	0	96	0	93	100	0	95	0	62	0	58	0	81	0	57	0	0	0	0	0
HES6	0	64	0	0	0	0	0	97	0	0	0	87	53	0	0	0	0	98	0	0	0	88	0	0	74	99	95	0	73	0	0	0	97	56	0	96	0	0	0	0	0	64	92	0	0	0	0	0	78
HES7	86	100	0	54	0	0	0	100	80	0	0	100	99	97	0	0	91	100	98	97	0	96	0	0	100	96	100	99	0	0	100	0	0	99	0	100	100	89	0	80	93	82	0	100	0	0	0	51	59
HESX1	0	99	0	0	0	97	0	94	55	0	0	100	0	100	0	0	95	100	0	0	100	0	0	54	0	74	0	69	100	99	100	67	0	56	0	0	0	0	0	99	97	89	0	0	0	0	57	0	0
HEXIM1	0	70	0	0	84	0	0	100	0	0	0	100	0	0	0	0	0	98	96	87	95	67	0	85	0	100	0	0	100	0	86	0	81	0	98	0	99	56	72	98	0	0	98	0	0	0	100	61	100
HEXIM2	0	100	0	0	0	100	0	100	85	0	77	100	0	98	0	0	94	100	0	58	95	0	0	0	0	0	99	90	81	94	100	0	0	80	0	0	0	0	0	98	100	0	0	98	92	0	78	0	0
HEY1	0	100	0	0	56	100	0	94	98	0	0	100	65	100	0	0	98	100	0	89	100	0	0	0	0	0	58	97	0	100	100	83	0	64	67	46	0	0	0	94	100	47	0	100	0	0	71	93	91
HEY2	90	0	97	0	0	73	0	0	0	0	0	0	0	59	0	0	0	0	0	0	0	0	0	83	0	0	57	0	0	0	0	0	0	0	0	62	71	0	0	0	0	93	0	0	0	75	0	78	0
HEYL	100	100	100	85	100	0	62	100	92	0	0	94	77	100	100	84	100	100	0	100	93	89	85	0	95	0	0	100	0	0	87	95	50	47	100	100	90	92	0	87	100	0	99	92	0	0	0	0	100
HHEX	91	100	95	74	100	0	56	99	100	0	0	83	95	100	100	87	99	100	91	100	96	61	95	0	93	0	54	100	0	0	100	97	0	77	100	99	97	0	0	56	100	0	96	100	0	0	0	0	100
HIC1	100	100	94	93	83	0	86	100	97	0	0	100	100	100	100	0	100	100	91	100	95	100	0	0	100	99	87	100	67	0	99	90	0	84	99	100	98	90	0	100	100	66	0	99	0	0	0	0	100
HIC2	99	100	46	0	0	0	59	100	47	0	0	100	100	95	83	0	91	100	0	0	84	97	0	0	100	100	92	97	100	0	99	52	98	94	0	100	0	59	0	100	59	56	0	79	0	0	0	0	0
HIF1A	100	100	53	0	0	0	58	100	53	0	0	100	68	87	60	0	91	100	0	0	94	0	0	0	70	98	43	47	100	0	100	0	100	90	0	94	0	0	92	100	0	0	0	0	0	0	89	0	70
HIF1AN	98	100	65	0	100	0	0	100	98	0	0	100	0	100	77	0	100	100	0	99	100	0	0	0	91	97	0	97	99	84	100	0	0	96	0	78	0	0	0	85	100	0	0	93	0	51	69	65	0
HIF3A	91	100	97	81	100	0	0	99	100	0	0	91	100	100	92	93	100	100	100	100	88	70	86	0	100	0	98	100	0	0	100	72	60	88	100	99	100	89	0	0	100	60	100	100	0	68	0	91	100
HINFP	0	0	0	0	99	75	68	57	0	0	0	100	0	0	0	82	0	0	91	100	98	0	0	0	0	100	0	0	100	0	0	0	100	0	92	0	80	0	78	100	0	0	100	60	68	0	73	0	100
HIP1	0	55	0	0	83	66	0	100	0	68	0	100	0	0	0	0	0	100	75	98	93	99	0	0	88	100	0	69	100	0	0	0	0	74	47	97	0	0	0	100	0	0	93	0	0	0	92	0	0
HIPK1	95	100	71	0	0	0	0	100	60	0	64	100	88	100	0	0	69	100	88	97	82	61	0	0	94	96	100	91	51	0	100	0	63	97	0	63	0	0	0	0	94	65	0	100	95	88	56	0	0
HIPK2	0	100	0	69	100	0	0	98	100	0	0	58	53	93	0	0	75	100	100	100	92	0	77	88	92	0	98	99	0	67	100	0	0	100	0	0	95	0	0	0	100	0	71	97	0	0	100	99	100
HIPK3	0	96	0	0	86	0	0	97	0	0	0	100	0	0	0	82	0	99	0	56	0	0	0	0	0	100	0	0	100	0	70	0	100	0	0	0	49	0	0	99	0	0	97	0	0	0	60	0	98
HIRA	0	100	96	0	100	0	0	0	100	0	0	0	93	100	0	94	75	78	100	100	0	0	56	0	0	0	90	65	93	0	100	0	71	56	100	0	0	0	0	79	100	0	100	99	92	76	0	94	100
HIVEP1	0	52	0	0	89	0	0	0	66	0	96	70	0	0	0	0	0	99	100	100	0	0	0	0	0	0	100	0	100	0	99	0	0	63	99	0	100	0	99	100	95	88	99	100	92	0	0	98	100
HIVEP2	0	74	0	0	0	67	0	0	98	0	0	98	0	83	55	83	99	0	0	0	100	0	93	99	0	0	99	77	81	87	0	50	0	0	0	0	0	58	61	97	71	100	0	54	0	0	88	0	0
HIVEP3	86	100	0	0	0	93	68	100	0	0	0	100	100	100	90	0	100	100	0	0	99	87	0	0	78	100	0	100	100	0	97	95	80	0	0	100	0	0	63	100	95	0	0	81	0	0	67	0	0
HKR1	0	76	0	0	98	0	0	0	100	0	0	0	0	0	0	0	0	100	95	99	0	60	52	0	67	0	88	73	100	79	96	0	0	91	89	0	100	0	54	0	100	0	0	83	0	0	64	100	100
HLF	84	100	98	85	100	0	0	54	98	0	0	63	93	100	72	0	100	96	97	100	0	0	0	0	0	0	76	98	0	0	92	0	0	59	100	100	83	97	0	0	100	0	100	96	0	77	0	66	100
HLTF	100	100	92	81	72	0	59	100	99	0	0	100	100	100	96	0	100	100	100	100	99	82	0	0	100	73	100	100	53	0	100	98	0	90	98	100	72	91	0	100	99	61	0	100	51	85	0	0	100
HLX	95	100	0	55	0	0	67	100	90	0	0	100	98	100	69	0	95	100	0	77	92	99	0	0	97	99	95	100	99	0	100	0	51	100	0	100	83	78	0	100	99	62	0	90	0	0	76	0	0
HMBOX1	0	80	0	0	0	100	0	84	0	0	0	100	0	0	59	0	97	79	85	100	100	0	0	84	0	91	98	55	100	100	0	0	0	0	0	0	0	0	90	100	0	100	97	0	0	0	95	71	0
HMG20A	0	59	65	52	99	0	0	0	100	0	0	0	68	93	0	98	79	0	91	81	76	0	96	72	59	0	0	77	0	70	85	0	81	64	0	0	93	0	0	0	99	0	79	0	0	0	0	94	100
HMG20B	0	0	0	0	100	0	0	0	100	0	0	0	0	0	0	64	0	86	91	99	0	0	93	97	0	0	0	58	97	56	100	55	84	90	0	0	96	0	0	78	100	0	93	0	0	0	83	100	100
HMGA1	0	0	96	0	0	100	0	89	0	0	0	98	0	0	0	81	0	100	0	0	72	77	0	79	72	100	0	48	0	88	89	0	0	84	0	0	65	0	0	82	63	0	96	0	0	99	97	70	0
HMGA2	0	98	0	0	0	100	0	87	60	0	73	100	52	98	0	0	65	100	0	0	73	0	0	0	0	0	97	58	78	98	100	0	0	92	0	0	0	0	0	98	99	0	0	98	99	0	88	0	0
HMGB1	85	100	0	0	0	99	76	100	0	0	0	100	100	100	97	0	100	100	0	0	98	79	0	0	89	100	0	96	100	0	78	100	65	0	0	100	0	82	87	100	59	0	0	67	0	0	0	0	0
HMGB2	54	0	89	0	0	0	0	0	0	0	0	0	100	100	0	0	67	0	89	100	54	0	65	100	0	68	100	0	0	0	0	98	0	0	100	89	0	99	0	0	0	100	97	99	78	100	100	58	0
HMGN1	95	97	59	64	0	0	88	100	0	0	75	100	75	100	82	0	100	94	70	0	97	0	0	0	57	90	0	99	100	0	0	99	0	0	0	100	0	0	78	100	61	0	0	0	0	0	0	0	0
HMGN2	97	100	0	0	0	99	75	100	91	0	0	100	95	100	98	0	100	100	0	0	100	99	0	0	100	100	0	100	100	71	100	80	64	98	0	100	0	0	0	100	99	0	0	83	0	0	100	0	0
HMOX1	0	100	0	0	85	59	0	100	100	0	0	93	64	98	99	70	99	100	0	100	96	88	99	0	100	92	0	100	0	85	100	93	50	0	99	96	96	0	0	55	100	0	0	98	0	0	63	0	100
HMX1	87	99	0	0	0	0	59	100	0	0	0	100	94	52	0	0	0	100	0	0	0	100	0	0	97	100	91	81	99	0	56	0	97	84	0	100	0	0	0	96	0	91	66	0	0	0	0	0	0
HMX2	61	100	0	0	0	73	0	100	67	0	0	100	93	100	0	0	100	100	0	0	81	64	0	0	91	93	92	77	99	0	100	0	80	100	0	96	0	0	0	100	96	0	0	81	0	0	62	0	0
HMX3	61	94	0	0	0	0	59	100	0	0	0	100	95	0	0	0	0	100	47	0	0	98	0	0	85	96	99	85	85	0	55	0	94	92	0	100	57	90	0	87	0	85	0	0	0	0	0	0	0
HNF1A	0	100	0	0	0	100	0	100	92	0	0	100	78	100	0	0	99	100	0	52	100	0	0	0	80	87	89	97	99	100	100	75	0	98	0	81	0	0	0	100	100	0	0	98	57	0	94	73	0
HNF1B	0	82	0	0	95	0	0	0	79	0	0	0	0	0	0	0	0	0	59	84	0	0	0	0	0	0	0	0	99	0	76	70	0	0	93	0	0	0	0	0	67	0	0	60	0	0	0	0	86
HNF4A	0	100	0	0	0	100	0	100	97	0	57	100	0	100	0	0	99	100	0	90	100	0	0	0	0	0	94	97	58	99	100	85	0	84	0	0	0	0	0	96	100	0	0	100	86	0	63	0	0
HNF4G	0	0	0	100	0	0	100	0	0	0	74	0	0	0	0	0	65	0	0	0	0	0	0	0	0	0	0	0	0	52	0	0	0	0	0	0	0	0	59	54	0	0	0	0	0	0	0	0	0
HNRNPAB	100	100	100	50	100	0	0	100	100	0	0	100	100	100	98	86	100	100	100	100	100	0	0	0	97	0	100	100	0	0	100	98	0	86	100	100	0	85	0	88	100	0	98	100	98	100	0	82	100
HNRNPD	0	99	0	0	0	97	64	100	0	0	0	100	0	90	84	51	100	98	0	0	71	0	0	0	0	98	0	93	100	0	0	100	0	0	50	100	0	57	90	100	0	0	0	0	0	0	0	0	0
HNRNPUL1	0	99	70	0	100	0	0	0	81	93	0	0	0	100	0	0	94	0	0	100	0	54	0	0	0	0	0	0	75	61	97	100	51	0	100	0	0	0	0	0	100	0	97	99	0	53	0	0	100
HNRPDL	0	0	0	0	0	0	0	0	0	0	57	0	0	0	0	0	0	95	92	99	96	0	55	100	0	0	100	0	61	0	0	0	0	0	100	100	100	100	0	0	52	93	87	100	0	0	60	0	100
HOMEZ	86	100	0	0	0	93	78	100	0	0	0	100	92	100	95	0	100	100	0	0	100	70	0	0	71	100	0	100	100	0	64	87	67	59	0	100	0	84	0	100	57	0	0	0	0	0	0	0	0
HOPX	90	100	100	86	100	0	0	93	98	0	0	0	62	100	98	96	100	99	83	100	0	49	83	0	75	0	62	98	0	0	85	65	85	48	100	100	98	91	0	0	100	0	100	96	0	55	0	0	100
HOXA1	89	100	0	64	0	0	62	100	91	0	0	100	46	100	61	0	100	100	0	0	98	85	0	0	92	98	0	94	100	0	100	0	98	100	0	86	0	0	74	100	82	0	0	0	0	0	96	0	0
HOXA10	0	68	0	0	0	0	0	64	47	0	87	77	88	64	0	0	90	0	0	0	0	0	0	0	0	0	0	0	0	0	84	80	58	0	0	0	0	0	89	95	0	0	0	51	0	0	0	0	0
HOXA11	57	0	61	0	0	0	0	0	0	0	0	0	99	100	0	0	92	0	0	59	0	0	0	0	0	0	0	0	0	0	0	62	0	0	0	54	0	0	0	50	59	0	0	87	0	0	0	0	0
HOXA13	97	100	88	0	0	0	0	86	0	0	0	97	100	97	0	0	86	76	91	0	0	0	0	86	90	0	100	0	0	0	56	85	68	0	0	100	0	52	0	90	0	91	0	97	0	0	0	0	0
HOXA2	0	99	0	0	0	100	0	99	95	0	0	100	64	100	0	0	100	100	0	68	98	0	0	0	0	0	0	93	61	97	100	82	0	0	0	0	0	0	0	84	100	63	0	82	0	76	60	71	0
HOXA3	0	86	72	0	0	0	0	0	0	0	0	0	94	49	0	0	0	0	85	0	0	0	0	0	0	0	99	0	0	0	99	0	100	0	0	0	0	0	0	0	0	0	0	83	0	0	0	0	0
HOXA4	100	100	0	0	0	75	81	100	80	0	0	100	99	100	98	0	100	100	0	0	100	92	0	0	98	100	0	99	100	0	100	91	100	85	0	100	0	0	98	100	0	0	88	0	0	0	99	0	0
HOXA5	0	98	0	0	0	0	0	99	0	0	0	100	100	95	0	0	0	95	0	0	68	82	0	0	79	83	49	0	87	0	100	61	100	0	0	0	0	0	0	81	0	0	68	0	0	0	0	0	0
HOXA7	100	100	98	89	100	0	52	100	100	0	0	100	100	100	97	0	100	100	100	100	99	58	0	0	97	0	99	100	54	0	100	86	0	100	98	100	82	93	0	100	100	0	80	100	56	74	66	79	100
HOXA9	0	78	0	0	95	0	0	0	95	0	0	0	0	58	0	0	0	100	97	97	0	77	87	52	61	0	88	94	49	82	97	0	92	98	67	0	100	59	91	0	98	0	60	51	0	0	0	99	100
HOXB1	0	100	0	58	0	89	0	100	45	0	0	100	0	97	0	0	96	100	0	77	0	78	0	0	97	72	89	82	0	0	100	0	0	97	0	100	91	0	0	87	99	0	0	0	0	0	53	62	0
HOXB13	0	100	0	76	100	0	0	98	100	0	0	96	70	98	0	0	95	100	100	100	99	47	79	80	88	0	90	99	0	96	100	0	0	100	64	0	100	0	0	0	100	0	56	95	0	0	100	100	100
HOXB2	95	100	98	95	100	0	58	100	100	0	0	100	100	100	100	84	100	100	100	100	90	81	0	0	99	0	98	100	0	0	100	90	0	86	100	100	100	100	0	83	100	0	100	100	0	80	0	88	100
HOXB3	100	100	99	79	98	0	71	100	87	0	0	95	96	100	90	0	99	100	87	100	53	96	0	79	100	74	96	100	0	0	98	0	0	97	94	100	76	96	0	92	97	96	74	99	0	70	0	0	100
HOXB4	83	100	0	0	0	0	60	100	0	0	0	100	100	94	0	0	79	100	0	0	69	80	0	0	99	99	88	80	85	0	99	0	100	66	0	99	0	0	0	100	50	50	65	75	0	0	88	0	0
HOXB5	0	97	0	0	0	81	0	100	0	0	0	100	48	0	0	0	0	100	0	0	95	100	0	0	99	100	0	97	99	0	96	0	69	100	0	95	97	0	0	99	0	0	93	0	0	0	94	87	0
HOXB6	0	0	0	0	0	0	0	70	0	0	42	58	0	0	0	0	0	89	0	0	0	68	0	0	0	0	91	0	0	0	0	0	0	84	0	100	100	65	0	0	0	0	0	56	0	0	0	100	67
HOXB7	0	98	0	0	0	0	0	99	0	0	0	95	60	0	0	0	0	100	73	0	0	97	0	0	98	97	97	53	0	0	100	0	76	100	0	82	100	0	0	0	0	0	0	56	0	0	75	74	0
HOXB8	0	100	0	0	64	85	0	89	91	0	0	100	97	100	0	0	100	100	86	85	95	0	0	0	0	0	82	99	0	0	100	0	0	72	0	0	78	44	0	0	100	0	0	68	79	0	61	64	0
HOXB9	0	95	0	0	0	73	0	100	0	0	0	100	98	96	0	0	83	100	0	0	0	97	0	0	90	82	100	97	96	0	95	0	0	100	0	100	100	94	0	97	71	0	0	55	0	0	0	94	0
HOXC13	0	97	0	0	0	96	0	100	0	0	0	100	0	0	0	0	0	100	0	0	93	99	0	0	87	100	0	93	100	62	98	0	0	100	65	91	93	0	0	99	91	0	93	0	0	0	99	71	0
HOXC4	100	83	100	0	60	54	61	83	69	0	0	0	93	78	0	0	65	0	0	0	85	64	0	0	73	0	0	0	70	97	61	65	99	71	0	0	0	0	66	74	0	0	0	0	0	0	0	0	0
HOXC5	0	0	0	0	78	0	0	0	0	0	0	0	0	50	0	0	0	0	68	66	0	0	0	0	0	59	0	0	94	93	60	0	96	0	0	0	79	0	80	66	99	0	87	0	0	0	0	94	99
HOXC6	0	100	0	0	87	82	0	0	100	0	63	96	82	100	0	0	99	100	99	87	55	0	0	0	0	0	90	91	0	99	100	0	59	85	82	0	99	0	0	0	100	0	75	96	60	0	85	100	100
HOXC8	0	100	0	0	0	100	0	100	91	0	0	100	0	72	0	0	80	100	0	0	100	87	0	0	94	99	62	98	95	93	100	0	0	100	0	84	97	0	0	100	99	0	0	0	0	0	99	87	0
HOXC9	71	99	0	0	0	0	0	100	62	0	0	99	0	0	93	0	51	100	0	0	99	99	0	0	100	100	0	89	66	0	89	0	69	98	0	97	0	0	0	98	81	0	0	0	0	64	71	0	0
HOXD1	0	99	0	48	0	0	0	94	65	0	0	100	94	77	0	0	79	100	95	0	0	50	0	0	0	0	97	88	83	0	100	0	63	94	0	75	59	0	0	92	0	0	0	0	0	0	0	74	0
HOXD10	0	100	77	55	100	0	0	89	100	0	0	98	100	100	0	0	99	100	100	100	79	0	0	0	0	0	100	99	0	79	100	0	0	98	96	71	99	79	0	0	100	0	96	100	95	72	69	100	100
HOXD11	65	100	90	72	100	0	0	100	100	0	0	100	100	100	57	54	100	100	100	100	95	0	0	0	81	0	99	100	0	74	100	77	0	94	99	100	100	94	0	58	100	0	93	100	78	77	60	100	100
HOXD12	0	100	0	0	0	0	0	91	0	0	93	97	100	100	0	0	75	100	100	95	0	0	0	0	0	0	100	89	0	0	100	81	0	52	100	94	89	93	0	0	92	70	58	100	100	88	0	83	97
HOXD13	92	100	100	95	100	0	0	99	100	0	0	89	100	100	86	80	100	100	100	100	70	59	0	0	87	0	100	100	0	0	100	0	0	94	100	100	100	99	0	0	100	0	100	100	0	81	0	99	100
HOXD3	0	100	0	0	0	92	0	100	96	0	53	100	100	100	57	0	100	100	87	100	99	0	0	0	99	90	100	99	86	99	100	86	0	99	67	95	0	74	0	99	100	0	0	100	64	0	0	69	79
HOXD4	100	100	98	61	81	58	76	100	99	0	0	100	100	100	97	0	100	100	0	99	100	97	0	0	100	98	93	100	100	0	100	93	0	99	73	100	0	60	0	100	100	0	0	98	0	58	65	0	78
HOXD8	84	99	84	49	74	0	0	97	85	0	0	87	0	100	0	0	98	100	0	75	0	0	0	50	0	0	89	0	0	0	81	0	0	52	59	100	69	93	0	0	100	0	49	94	0	0	0	0	48
HOXD9	96	100	78	92	79	83	79	100	100	0	0	100	100	100	98	0	100	100	99	100	100	82	0	0	100	84	97	100	91	0	100	96	0	94	96	100	98	95	0	100	100	0	0	100	0	52	80	91	100
HR	68	100	0	55	93	91	0	100	100	0	0	100	100	100	0	0	100	100	99	100	100	68	0	0	99	70	100	100	58	89	100	82	0	100	86	97	86	50	0	100	100	0	0	100	78	0	95	92	100
HSBP1	99	100	0	73	0	83	88	100	99	0	0	100	100	100	98	0	100	100	0	0	100	100	0	0	100	100	0	100	100	0	100	0	86	100	0	100	0	47	72	100	100	0	0	54	0	0	98	0	0
HSF1	0	76	0	0	95	76	81	99	0	0	0	100	55	0	67	0	0	99	0	100	53	92	0	0	90	100	0	0	100	0	0	0	100	0	0	99	0	0	0	100	0	0	100	0	0	0	0	0	90
HSF2	93	99	83	0	0	0	0	85	0	0	60	75	99	99	0	0	55	98	92	82	0	0	55	98	0	0	100	0	0	0	54	82	0	0	91	100	0	97	0	0	0	100	0	100	63	93	0	0	0
HSF4	94	98	51	0	0	0	67	91	0	0	0	100	92	52	0	0	0	76	0	0	59	0	0	0	80	100	0	0	100	0	44	0	98	0	0	75	91	0	0	100	0	74	92	0	0	0	0	89	89
HSF5	0	100	0	0	0	100	0	100	61	0	65	100	0	100	0	0	99	100	0	0	100	0	0	0	0	0	0	90	98	100	100	88	0	80	0	0	0	0	0	100	100	0	0	97	87	0	74	0	0
HSFX1	94	99	58	0	0	0	80	99	75	0	0	100	97	94	91	0	99	100	0	0	83	81	0	0	80	96	63	94	98	0	94	0	95	0	0	82	0	0	0	95	0	0	0	0	0	0	0	0	0
HSFX2	99	99	78	0	0	0	65	99	70	0	0	100	90	98	95	0	98	100	0	0	88	84	0	0	91	95	0	95	100	67	97	0	95	76	0	69	0	0	80	100	0	0	0	0	0	0	0	0	0
HSFY1	0	94	0	0	0	98	0	56	0	0	92	99	0	99	0	0	58	96	0	46	80	0	0	0	0	0	0	54	0	100	99	0	0	0	0	0	0	0	0	0	100	57	0	75	89	0	0	0	0
HSFY2	0	99	0	0	0	99	0	73	0	0	88	100	0	100	0	0	83	100	0	0	97	0	0	0	0	0	0	62	76	99	100	73	0	55	0	0	0	0	0	93	99	0	0	93	96	0	0	0	0
HTATIP2	99	100	0	0	0	0	94	100	72	0	0	100	0	100	99	0	100	100	84	67	100	96	0	0	89	100	0	100	100	0	96	0	92	96	72	97	69	0	99	100	74	0	97	0	0	0	92	0	93
HTATSF1	98	100	0	0	0	74	82	100	0	0	0	100	0	99	99	0	100	100	0	0	100	91	0	0	89	100	0	99	100	0	57	74	0	79	0	100	0	0	97	100	68	60	0	0	0	0	0	0	0
HTT	0	100	84	0	99	0	0	0	60	0	95	0	85	100	0	0	0	100	100	100	0	0	0	0	0	0	100	82	98	0	100	0	0	0	100	0	0	0	91	97	100	85	100	100	100	99	0	0	100
ICAM1	0	99	0	0	92	0	0	77	97	0	0	56	92	100	96	73	100	99	75	100	79	0	91	0	0	0	0	99	0	95	99	100	87	0	100	80	77	0	0	0	100	0	100	100	0	0	0	0	100
ICMT	83	100	0	0	0	100	64	100	96	0	0	100	92	100	63	0	100	100	0	0	100	0	0	0	67	98	0	100	100	78	100	98	98	81	0	91	0	0	50	100	100	59	0	57	0	0	100	0	0
ID1	0	100	69	0	94	0	0	75	97	0	69	0	100	100	0	83	90	100	100	100	0	52	0	0	90	0	100	88	87	62	100	0	0	88	99	100	100	93	78	0	100	65	97	100	55	0	0	100	100
ID2	0	93	0	0	0	63	49	93	84	0	0	97	54	97	99	97	100	67	0	0	100	78	98	66	81	64	88	100	83	67	0	90	58	0	0	87	67	0	85	56	94	94	0	0	0	0	63	100	100
ID3	68	100	93	90	100	0	0	93	100	0	0	50	100	100	91	94	99	100	100	100	0	78	87	0	97	0	98	95	0	0	99	0	59	89	100	100	100	98	0	0	100	0	100	100	0	0	0	91	100
ID4	77	100	100	50	100	0	0	0	97	0	0	0	100	100	0	0	99	97	100	100	0	0	0	68	0	54	100	92	0	0	87	64	0	0	100	100	100	100	0	0	100	0	100	100	59	94	0	76	100
IFI16	49	98	83	0	100	0	0	0	100	0	0	0	67	100	81	89	98	86	91	100	60	0	94	0	0	0	0	95	87	59	94	87	93	0	100	64	91	0	0	0	100	0	100	100	0	0	0	52	100
IFNAR2	72	64	0	0	69	0	60	84	0	0	0	100	0	0	0	84	0	0	87	97	0	0	82	0	0	84	0	0	100	0	0	0	100	0	76	76	82	0	91	100	51	0	99	0	0	0	0	52	100
IFNB1	0	0	0	58	0	0	0	0	0	87	100	79	0	91	0	74	0	82	0	66	0	0	96	0	0	0	99	0	0	0	88	0	0	0	0	0	0	0	0	0	70	0	0	99	98	86	0	0	0
IFNG	0	74	0	0	58	76	0	0	0	0	0	0	0	92	0	0	64	92	0	95	85	0	0	0	0	0	0	76	0	100	98	0	0	0	0	0	0	0	0	0	100	0	97	97	68	0	0	0	0
IFNK	0	72	0	61	0	99	58	0	0	82	97	98	0	78	0	95	0	78	0	0	0	75	93	0	0	0	61	0	0	100	96	0	0	0	0	0	0	0	0	0	91	0	0	97	97	55	0	0	0
IFT57	0	100	0	0	0	99	0	100	95	0	0	100	76	100	64	0	100	100	0	0	100	98	0	0	97	100	67	100	100	85	100	0	0	100	0	99	71	0	0	100	99	0	0	84	0	0	100	0	0
IGF1	95	99	100	55	100	0	0	0	98	0	0	0	81	100	65	47	100	0	94	100	0	0	0	0	0	71	53	92	0	0	79	0	0	0	100	54	0	62	0	0	100	0	100	95	0	81	0	0	100
IGF2	100	100	100	94	100	0	69	100	100	0	0	100	99	100	100	0	100	100	88	100	100	94	73	0	100	68	93	100	0	0	100	84	0	99	100	100	99	91	0	99	100	0	83	100	0	0	66	72	100
IGHMBP2	0	69	0	0	98	80	81	97	0	0	0	100	69	0	0	0	62	89	58	100	77	79	0	0	80	100	0	0	100	0	0	0	100	0	0	99	0	0	63	100	0	0	100	0	0	0	0	0	98
IGSF1	76	100	73	79	100	76	0	100	100	0	0	100	100	100	68	0	100	100	100	100	100	0	0	0	85	0	96	100	0	91	100	83	0	100	97	100	84	91	0	98	100	0	90	100	66	72	69	98	100
IKBKAP	0	90	56	0	89	0	0	0	0	0	92	0	99	99	0	0	0	98	100	100	68	0	0	100	0	56	100	0	100	0	98	88	0	0	100	99	100	94	97	80	97	98	100	100	96	94	0	0	100
IKBKB	56	0	0	0	59	0	0	93	0	0	0	99	54	0	0	0	0	0	0	0	95	0	0	0	53	100	0	0	100	0	0	0	95	0	0	0	100	0	0	100	0	0	65	0	0	0	0	0	98
IKBKG	0	89	0	0	72	60	80	100	0	0	0	100	66	0	64	0	0	99	0	75	49	92	0	0	94	100	0	66	100	0	44	0	100	0	0	100	0	0	0	100	0	0	99	0	0	0	74	0	62
IKZF1	53	97	0	0	100	0	0	0	100	0	0	0	55	97	97	68	98	80	62	99	96	0	95	0	0	0	0	97	0	0	97	99	0	0	86	0	0	0	0	0	100	0	96	96	0	0	0	0	100
IKZF2	0	0	0	0	53	92	0	0	0	0	0	94	0	70	0	0	100	0	0	69	97	0	0	0	0	0	98	0	99	80	0	88	0	0	0	0	41	0	75	96	0	96	0	0	0	0	0	0	0
IKZF3	77	99	57	0	100	0	0	60	100	0	0	0	55	98	99	59	99	96	0	99	100	0	96	0	0	0	0	98	0	0	99	99	0	0	85	0	0	0	0	45	100	0	93	94	0	0	0	0	100
IKZF4	99	100	69	87	0	78	80	100	100	0	0	100	100	100	95	0	100	100	90	97	100	97	0	0	100	100	94	100	96	0	100	94	60	75	89	100	75	88	0	100	99	0	0	99	0	40	82	0	97
IKZF5	0	100	75	0	88	0	0	87	51	0	91	0	92	90	0	0	0	100	100	100	0	0	0	0	0	0	100	43	85	0	100	0	0	61	99	68	80	71	54	0	95	96	90	100	93	62	0	0	100
IL10	83	100	90	66	100	0	0	99	100	0	0	96	100	100	80	79	99	100	100	100	97	74	87	0	96	0	99	100	0	0	100	74	0	86	95	55	63	0	0	0	100	0	100	100	71	81	0	84	100
IL11	0	100	0	0	100	0	0	97	99	0	0	0	93	95	0	0	0	100	100	100	0	0	0	0	96	0	100	93	73	0	100	0	88	91	94	0	86	0	62	0	99	83	93	100	87	0	0	92	100
IL16	94	100	90	75	100	0	57	98	100	0	0	91	94	100	100	82	100	100	88	100	100	0	96	0	78	0	0	100	0	55	100	100	0	0	100	87	58	0	0	81	100	0	99	100	0	0	0	0	100
IL17A	0	98	0	0	0	100	0	91	65	0	87	100	0	99	0	0	86	100	0	0	96	0	0	0	0	0	64	76	80	100	100	78	0	63	0	0	0	0	0	97	99	0	0	97	97	0	0	0	0
IL17F	0	99	0	0	0	100	0	91	0	0	95	100	0	100	0	0	86	100	0	0	86	0	0	0	0	0	97	72	84	100	100	56	0	80	0	0	0	0	0	95	100	0	0	98	100	0	54	62	0
IL1B	0	100	0	0	100	0	0	87	100	0	0	58	94	100	88	89	99	100	90	100	94	0	95	0	54	0	0	100	0	95	100	94	94	0	100	0	81	0	0	0	100	0	100	100	0	0	0	59	100
IL22	0	73	0	0	0	96	0	0	0	0	99	79	0	92	0	0	0	86	0	69	0	0	0	0	0	0	0	0	0	100	97	0	0	0	0	0	0	0	0	0	99	0	0	89	82	0	0	0	0
IL29	0	100	0	0	0	100	0	100	90	0	0	100	71	100	0	0	100	100	0	64	100	0	0	0	75	82	87	99	99	100	100	85	0	95	0	90	48	0	0	100	100	0	0	94	0	0	82	62	0
IL31RA	0	84	0	0	0	100	0	0	0	90	100	100	0	91	0	60	50	97	0	0	0	0	66	0	0	0	70	0	0	100	98	0	0	0	0	0	0	0	0	0	88	0	0	96	99	0	0	0	0
IL4	0	94	0	0	0	100	0	71	0	67	94	100	0	92	0	0	44	100	0	0	0	0	62	0	0	0	99	0	88	100	97	0	0	83	0	0	48	51	0	76	0	0	0	87	100	0	0	93	0
IL5	0	0	0	77	0	97	82	0	0	88	100	95	0	83	90	57	0	80	0	0	0	0	69	0	0	0	79	0	0	98	93	0	0	0	0	0	0	0	0	0	0	0	0	81	100	0	0	0	0
IL6	0	100	0	0	70	0	0	89	89	0	0	54	97	100	68	75	97	100	96	100	0	55	76	0	46	0	84	100	60	98	100	91	93	0	100	96	99	0	0	0	100	0	99	100	0	0	0	52	100
IL6R	0	60	0	0	0	66	0	0	0	0	0	0	100	70	0	0	0	57	98	66	52	0	0	100	0	0	100	0	48	0	0	72	0	0	97	100	100	78	66	0	0	100	0	100	0	0	0	0	97
ILF2	100	100	96	61	69	68	71	100	100	0	0	100	100	100	98	0	100	100	85	79	100	80	0	0	100	100	66	100	100	53	100	98	53	100	56	100	0	0	0	100	100	0	0	98	0	55	83	0	0
ILF3	0	100	96	0	100	0	0	0	70	73	83	0	89	100	0	0	90	66	100	100	0	0	0	0	0	64	100	0	97	0	95	96	83	0	100	0	80	47	0	96	100	0	100	100	84	95	0	85	100
ING2	0	99	0	0	0	89	0	97	0	0	0	100	81	100	62	0	98	100	0	0	95	85	0	0	80	100	0	98	100	73	83	92	0	72	0	100	0	0	0	100	97	0	0	0	0	0	0	0	0
ING3	0	99	0	0	0	99	0	98	0	0	0	100	100	100	60	0	100	100	93	68	0	59	0	80	0	0	100	100	0	0	93	97	0	0	88	100	97	100	0	96	96	0	0	100	0	60	0	60	98
ING4	0	0	0	0	0	0	0	0	0	0	0	0	65	42	0	0	0	89	0	85	0	0	0	0	0	0	0	64	56	74	0	0	91	0	75	96	100	94	0	0	88	0	79	0	0	0	0	100	100
ING5	0	0	0	0	0	0	0	0	0	0	0	0	57	0	0	0	0	0	0	65	0	0	0	0	0	0	0	0	92	83	0	0	87	0	0	0	99	0	0	69	100	83	69	0	0	0	0	99	100
INHBA	83	100	100	0	100	0	0	96	71	0	0	0	0	100	95	83	100	100	0	100	58	0	78	0	66	0	0	95	0	0	76	76	95	0	100	100	76	80	0	0	100	0	100	98	0	0	0	0	100
INS	0	100	0	0	0	100	0	100	93	0	74	100	61	100	0	0	99	100	0	84	99	0	0	0	44	0	99	97	69	100	100	70	0	88	0	0	0	0	0	93	100	0	0	99	92	0	80	57	0
INSM1	58	89	0	0	0	0	0	100	0	0	0	99	0	0	0	0	0	100	0	0	0	97	0	0	78	100	93	0	99	0	58	0	96	93	0	96	0	0	0	77	0	74	65	0	0	0	0	0	78
INSM2	68	100	0	0	0	99	56	100	71	0	0	100	96	100	56	0	100	100	0	0	100	78	0	0	93	100	47	97	100	0	100	85	90	93	0	100	0	0	0	100	97	0	0	77	0	0	80	0	0
INSR	100	90	100	84	0	0	88	73	82	0	90	100	100	100	89	67	100	52	0	0	99	0	0	0	86	0	0	78	100	0	0	88	0	0	0	71	0	0	0	100	0	60	0	0	0	0	0	50	0
IRAK1	0	0	52	0	100	0	0	0	89	0	0	0	0	100	0	95	58	0	89	100	56	0	68	76	0	69	0	0	72	0	89	0	97	0	0	80	0	0	0	66	94	0	99	0	0	0	0	90	100
IRAK1BP1	0	0	0	0	97	86	59	86	0	0	0	100	0	0	0	0	75	54	0	97	56	0	0	0	50	93	0	0	100	0	0	0	98	0	0	97	0	0	86	98	0	0	99	0	0	0	62	0	58
IRAK2	0	100	59	0	100	0	0	99	100	0	0	92	95	100	70	89	99	100	100	100	96	0	95	0	96	0	88	100	0	91	100	54	74	89	98	0	94	0	0	0	100	0	99	100	0	0	62	98	100
IRAK3	67	99	99	59	100	0	0	0	100	0	0	0	59	100	73	82	98	81	89	100	0	0	87	0	0	0	0	92	66	0	88	58	93	0	100	80	96	0	0	0	100	0	100	95	0	0	0	80	100
IRF1	0	87	0	0	93	0	0	0	81	0	0	0	98	100	82	88	99	98	98	100	0	0	66	0	0	0	53	99	93	75	91	100	82	0	100	85	99	0	0	0	100	0	100	100	0	53	0	53	100
IRF2	0	0	0	0	0	0	0	0	0	0	0	0	96	100	0	0	98	63	0	0	0	62	0	65	0	98	0	0	0	0	0	100	0	0	92	0	0	57	0	0	0	0	89	0	0	0	78	0	65
IRF2BP1	0	0	0	0	99	0	0	0	61	0	0	73	0	0	0	75	0	0	0	100	0	0	58	87	0	94	0	0	99	0	0	0	97	0	0	97	0	0	0	98	80	58	99	0	0	0	0	69	100
IRF2BP2	59	64	0	0	0	0	55	98	0	0	0	100	78	92	83	0	88	89	0	70	0	98	0	0	64	99	0	58	100	0	0	0	0	0	0	100	0	99	0	100	0	0	0	0	0	0	0	0	0
IRF3	0	100	0	60	0	96	79	100	65	0	0	100	100	96	77	0	100	100	57	0	82	91	0	0	100	100	62	99	92	0	99	85	94	0	0	100	87	0	0	100	81	0	0	79	0	0	68	0	0
IRF4	80	100	73	55	100	0	0	86	100	0	0	67	87	100	100	80	100	100	86	100	100	0	94	0	48	0	0	100	0	0	100	100	0	0	95	62	0	0	0	59	100	0	97	100	0	0	0	0	100
IRF5	0	91	68	0	0	100	58	100	0	0	0	100	0	0	66	0	92	100	0	0	100	98	0	0	100	100	0	95	100	65	79	0	0	91	0	97	84	0	0	100	0	0	93	0	0	0	89	0	0
IRF6	54	84	0	0	0	65	67	99	49	0	0	100	0	0	69	0	75	100	75	71	100	53	0	0	0	100	72	100	100	0	83	0	68	0	74	76	0	0	0	100	58	0	97	0	0	0	100	0	92
IRF7	81	100	0	59	0	0	59	100	49	0	0	100	100	82	0	0	69	100	73	56	0	99	0	47	100	100	100	93	63	0	95	0	86	95	0	100	85	56	0	96	56	98	0	95	0	0	0	0	0
IRF8	73	99	77	0	100	0	0	0	100	0	0	0	58	100	98	78	99	90	59	100	84	0	94	0	0	0	0	96	0	0	93	100	76	0	100	0	0	0	0	0	100	0	99	98	0	0	0	0	100
IRF9	0	0	0	0	96	0	0	0	0	0	0	0	92	92	0	0	74	0	96	100	0	0	0	0	0	0	0	72	97	0	0	100	56	0	100	0	80	0	0	0	84	0	100	99	0	0	0	0	100
IRX1	77	100	0	0	0	0	0	100	0	0	0	100	98	95	0	0	81	100	0	0	0	85	0	0	76	81	100	82	99	0	100	0	95	99	0	100	65	86	0	96	74	0	0	97	59	0	0	0	0
IRX2	0	0	0	0	0	0	0	84	0	0	0	0	47	0	0	0	0	67	0	0	0	83	0	67	0	86	95	0	57	61	0	0	92	0	0	98	0	0	0	0	0	94	66	0	0	0	0	0	68
IRX3	0	0	0	0	55	0	0	0	81	0	0	0	0	0	49	78	54	0	0	56	54	0	0	0	0	0	0	84	0	0	0	0	55	0	0	0	0	0	0	0	71	0	0	0	0	0	0	0	0
IRX4	60	0	0	0	96	0	0	50	57	0	0	76	0	0	0	0	0	0	0	85	0	0	75	81	0	92	0	0	100	72	0	0	97	0	0	92	68	0	59	97	98	51	93	0	0	0	0	62	100
IRX5	56	92	0	51	0	66	81	98	0	0	0	100	99	85	79	0	92	98	0	0	59	88	0	0	96	99	0	77	100	0	0	0	90	61	0	100	0	81	0	100	0	0	75	0	0	0	0	0	0
IRX6	0	100	0	0	0	100	0	100	95	0	0	100	66	100	0	0	99	100	0	63	100	0	0	0	68	70	88	97	94	100	100	85	0	93	0	75	0	0	0	100	100	0	0	98	62	0	89	65	0
ISL1	96	100	100	96	100	0	57	100	100	0	0	100	100	100	93	54	100	100	100	100	98	60	0	0	85	0	99	100	0	0	100	62	0	99	98	100	100	98	0	97	100	0	95	100	0	75	53	99	100
ISL2	0	100	0	52	0	84	0	100	71	0	0	100	83	94	58	0	99	100	0	0	95	100	0	0	100	100	79	99	100	0	99	0	76	100	0	100	96	91	0	100	95	0	0	0	0	0	89	78	0
ISX	0	99	0	0	0	100	0	97	0	0	79	100	0	99	0	71	96	100	0	0	94	0	0	0	0	0	70	69	100	100	100	75	0	89	0	0	0	0	0	100	96	0	0	98	98	0	69	0	0
ITGB3BP	80	100	0	0	0	92	60	100	0	0	0	100	100	100	85	0	100	100	0	0	92	73	0	0	86	99	0	83	100	0	45	100	69	0	0	100	0	88	0	100	0	0	0	50	0	0	0	0	0
JAK2	0	0	0	0	88	0	0	0	92	0	0	0	0	0	0	89	0	0	0	0	73	0	95	96	0	0	99	0	0	0	0	0	56	0	0	82	0	58	0	0	0	99	0	64	0	0	0	0	0
JARID2	72	62	0	0	88	0	82	98	0	0	76	100	0	74	52	0	84	46	95	100	97	57	0	0	66	100	0	0	100	0	0	0	88	0	99	0	92	0	87	100	0	0	100	81	0	0	0	0	100
JAZF1	93	100	100	89	100	0	0	96	98	0	0	89	95	100	93	58	100	100	96	100	67	0	0	0	48	0	81	99	0	0	98	60	0	71	100	100	98	98	0	0	100	0	100	99	0	75	0	67	100
JDP2	86	100	92	75	98	0	0	100	97	0	0	100	100	100	98	0	100	100	100	100	69	83	0	0	100	0	100	100	0	58	99	93	0	98	100	100	100	100	0	83	100	0	75	100	0	0	0	91	100
JMJD1C	0	94	0	0	0	0	0	79	0	0	0	94	88	88	0	76	57	100	60	0	0	0	90	100	0	0	100	0	0	0	85	82	97	0	63	100	71	89	0	87	0	81	0	100	0	0	0	0	0
JMJD6	94	93	0	0	0	68	61	100	0	0	0	100	79	100	93	0	100	100	54	0	95	91	0	0	63	95	0	95	100	0	0	99	0	0	0	100	0	83	66	100	80	0	0	0	0	80	0	0	0
JMY	0	62	0	0	0	0	0	69	0	0	93	0	77	66	0	0	0	100	100	100	62	0	0	89	0	0	100	0	95	0	74	0	0	0	97	95	100	98	92	68	74	100	94	100	97	73	0	0	100
JRKL	0	99	0	0	0	0	0	83	0	0	64	0	94	85	0	0	0	100	100	100	0	0	0	89	0	0	100	64	69	0	99	0	0	0	98	94	93	75	56	0	87	100	76	100	72	86	0	0	100
JUN	0	0	0	0	0	0	0	0	0	0	0	0	0	0	0	0	0	0	0	0	0	0	0	0	0	0	0	0	92	0	0	0	85	92	0	0	0	0	0	93	0	0	0	52	0	0	0	0	98
JUNB	0	96	0	0	0	0	0	98	68	0	0	55	99	99	94	0	95	98	79	99	0	75	64	0	90	0	0	98	0	77	92	97	0	0	93	94	85	0	0	0	100	0	76	100	0	0	0	49	100
JUND	0	53	0	0	0	0	0	74	0	0	0	0	100	90	83	0	0	47	92	88	0	64	0	70	83	0	91	54	0	0	0	62	0	0	91	96	0	0	0	0	0	83	0	96	0	0	0	0	70
KAT2A	79	79	0	0	84	0	84	96	0	0	0	100	0	0	0	0	0	95	54	100	95	88	0	0	82	100	0	0	100	0	0	0	100	54	97	0	91	0	76	100	0	0	100	0	0	0	72	89	100
KAT2B	0	95	0	0	0	0	0	100	0	0	0	79	0	0	0	0	0	100	0	61	0	100	0	0	99	100	94	59	0	0	94	0	0	96	0	88	74	0	0	0	61	61	0	53	0	0	75	0	0
KAT5	0	95	73	0	100	0	0	0	88	0	0	0	0	90	0	68	0	78	56	100	56	0	0	88	0	0	0	0	0	60	99	0	97	60	0	63	0	0	0	89	100	0	100	62	68	0	0	57	92
KCNH1	0	100	0	0	65	100	0	78	100	0	82	100	69	100	0	0	97	100	88	95	82	0	0	0	0	0	98	91	0	100	100	60	0	77	82	0	49	0	0	54	100	0	0	100	96	0	70	90	94
KCNH2	100	100	91	93	63	0	76	100	97	0	0	100	100	100	95	0	100	100	91	94	91	84	0	0	98	79	98	100	100	0	100	85	0	96	94	100	97	98	0	100	99	45	0	98	0	74	0	0	94
KCNH3	74	100	0	0	0	83	0	100	93	0	0	100	100	100	0	0	100	100	53	75	98	94	0	0	99	99	100	99	100	0	100	0	71	100	0	100	75	65	0	100	99	0	0	96	0	0	79	51	0
KCNH4	0	100	0	0	0	98	0	100	92	0	0	100	97	100	0	0	100	100	0	68	100	69	0	0	86	94	98	100	99	55	100	56	0	100	0	95	74	53	0	100	99	0	0	93	56	0	80	74	0
KCNH5	0	100	0	0	94	76	0	100	100	0	0	100	95	100	0	0	100	100	95	100	94	0	0	0	61	0	98	100	0	65	100	0	0	99	86	73	49	65	0	81	100	0	80	100	86	95	0	70	98
KCNH6	0	0	0	0	0	0	0	53	76	73	0	0	0	0	0	69	0	84	0	61	77	93	100	99	64	0	0	51	0	0	70	93	0	86	0	0	89	0	0	0	78	49	0	0	0	57	90	88	64
KCNH7	0	97	0	0	0	100	0	72	0	78	99	100	0	98	0	0	56	100	0	0	73	0	0	0	0	0	90	58	57	100	100	0	0	80	0	0	0	0	0	59	100	0	0	89	97	0	0	79	0
KCNH8	0	0	0	81	89	0	0	0	94	0	0	0	0	0	0	0	0	0	70	0	0	0	0	0	67	0	95	0	100	0	74	0	0	95	0	0	97	0	0	0	0	0	0	0	0	0	0	58	60
KCNIP3	96	100	88	94	98	75	77	100	100	0	0	100	100	100	97	63	100	100	98	100	100	90	59	0	100	84	95	100	90	59	100	81	0	100	95	100	99	95	0	100	100	0	0	99	0	0	89	99	100
KDM2A	0	93	96	0	96	86	0	0	0	72	95	72	0	0	0	0	0	0	92	100	64	0	61	0	0	0	100	0	95	0	83	0	0	0	84	0	0	0	0	100	78	50	100	100	84	93	0	0	73
KDM2B	0	100	0	71	0	80	68	100	95	0	0	100	55	0	60	0	64	100	0	0	98	100	48	0	100	100	75	100	64	0	100	0	0	100	0	98	100	0	0	97	99	0	0	54	0	0	100	75	72
KDM3A	0	0	0	0	65	73	51	0	0	0	79	100	74	0	0	0	56	0	100	100	100	0	0	100	0	81	100	0	100	50	0	0	0	0	100	55	99	98	99	100	0	100	100	100	90	90	98	0	100
KDM3B	0	64	0	0	0	49	0	0	0	0	97	74	0	0	0	0	0	84	100	100	77	0	0	0	0	0	100	0	100	0	97	0	0	0	95	0	0	0	87	100	86	100	97	100	94	90	0	0	99
KDM4A	0	98	71	0	100	0	0	67	99	0	0	0	62	100	0	71	73	99	100	100	0	0	74	0	0	0	96	100	96	0	100	0	98	52	100	0	98	0	68	86	100	0	100	100	79	59	0	83	100
KDM4B	51	0	0	0	98	0	58	61	0	0	0	100	0	0	0	0	0	0	78	100	0	0	0	60	0	99	0	0	100	0	0	63	97	0	0	99	65	0	68	100	81	0	100	0	0	0	0	83	100
KDM4C	0	0	0	0	57	0	0	0	0	0	97	100	0	0	0	0	61	0	100	100	100	0	0	83	0	56	100	0	100	0	0	0	0	0	100	61	100	100	100	100	77	98	100	100	84	0	0	53	100
KDM4D	75	0	98	0	78	97	0	0	0	0	0	84	0	87	0	97	0	57	0	89	0	0	0	52	0	56	0	0	55	60	0	0	0	55	90	0	0	0	0	0	0	51	99	0	0	82	62	75	65
KDM5A	0	0	0	0	0	57	0	0	0	0	88	94	0	0	0	0	0	0	100	100	100	0	59	100	0	49	100	0	100	0	47	0	0	0	99	0	88	90	99	100	0	100	100	100	93	95	64	0	100
KDM5B	98	100	92	0	89	0	0	100	100	0	0	100	100	100	66	0	100	100	100	100	75	0	0	0	97	0	100	100	0	0	100	97	43	71	100	100	71	78	0	83	99	84	83	100	83	90	0	0	100
KDM5C	0	54	61	0	100	0	69	0	87	0	79	69	0	71	0	62	0	0	100	100	0	0	0	0	0	85	71	0	99	0	97	0	95	0	96	67	0	0	59	100	100	0	100	95	84	56	0	70	100
KEAP1	82	100	98	0	100	0	0	94	100	0	0	89	62	100	0	95	96	100	78	100	96	0	75	93	83	0	0	86	0	70	100	0	83	88	55	0	0	0	0	0	100	0	98	78	59	0	0	75	100
KHDRBS1	100	100	100	0	0	0	0	100	84	0	0	100	100	100	73	0	100	100	63	89	99	0	0	0	82	84	93	80	100	0	100	100	74	0	68	98	65	0	0	100	77	0	0	100	60	98	0	0	0
KHDRBS2	100	100	96	0	56	0	0	100	99	0	0	100	100	100	95	0	98	100	0	98	100	94	0	0	100	99	0	90	86	0	100	98	0	92	59	89	0	0	0	93	97	0	0	91	0	0	66	0	0
KHDRBS3	0	0	0	81	0	0	91	99	72	0	0	0	0	0	67	0	0	97	0	62	90	100	82	90	82	90	0	97	0	0	91	87	0	89	0	0	0	0	0	0	46	0	0	0	0	0	85	0	0
KHSRP	0	0	66	0	100	80	69	65	0	0	0	99	0	0	0	69	0	0	74	100	0	73	0	0	0	100	0	0	100	0	0	0	98	0	64	98	0	0	0	100	65	0	100	0	0	0	0	0	97
KLF1	79	100	0	55	71	97	0	100	100	0	0	100	100	100	70	0	100	100	63	99	100	90	0	0	100	92	89	100	93	83	100	95	0	99	72	100	77	0	0	100	100	0	0	100	0	0	91	61	97
KLF10	0	85	0	0	0	64	0	0	62	0	0	0	66	99	0	52	84	89	80	98	0	0	75	0	0	0	0	92	75	99	60	0	97	0	100	93	100	0	0	0	100	0	93	100	0	0	0	97	100
KLF11	71	75	58	0	0	0	0	96	0	0	0	100	81	97	72	0	81	95	0	0	0	94	0	0	50	0	0	57	75	0	0	0	0	68	0	100	90	100	0	66	0	0	0	0	0	0	0	48	0
KLF12	97	100	100	73	100	0	0	97	95	0	0	71	78	100	98	91	100	100	83	100	82	54	85	0	57	0	44	99	0	0	88	69	90	53	100	100	94	86	0	0	100	0	100	95	0	0	0	76	100
KLF13	0	0	0	0	91	0	52	100	0	0	0	100	0	0	71	0	0	94	0	75	0	98	0	0	75	100	0	60	100	0	0	0	0	0	0	100	79	86	0	97	0	0	82	0	0	0	0	0	0
KLF14	99	100	66	59	0	0	0	100	72	0	0	100	100	99	0	0	93	100	0	55	0	95	0	0	98	99	100	87	100	0	100	0	86	99	0	100	0	84	0	98	73	0	0	89	0	60	66	0	0
KLF15	0	0	0	0	98	0	0	0	93	0	0	0	0	0	0	0	0	0	0	77	55	0	94	99	0	0	0	0	77	56	92	56	74	73	0	82	80	0	0	0	98	70	84	0	0	0	80	99	99
KLF16	0	0	0	0	99	54	57	94	0	0	0	100	0	0	0	61	0	84	91	99	0	90	0	0	65	100	0	0	100	0	0	0	92	0	70	98	0	0	0	100	0	0	100	0	60	0	57	0	92
KLF17	0	100	0	0	0	82	0	100	0	0	97	100	98	100	0	0	0	100	52	52	64	0	0	0	59	0	100	50	71	98	100	0	0	100	0	0	0	0	0	61	100	0	0	99	99	0	98	0	0
KLF2	100	100	99	85	93	0	64	100	87	0	0	100	100	100	100	66	100	100	97	100	71	99	0	0	99	83	87	100	0	0	92	88	0	52	100	100	94	97	0	89	100	83	72	98	0	0	0	0	100
KLF3	0	62	0	60	66	0	59	0	99	84	0	0	0	0	0	0	0	87	0	0	69	0	53	89	0	0	0	79	0	0	97	87	0	66	0	0	0	80	0	0	91	0	0	0	76	52	100	0	0
KLF4	0	74	0	0	0	0	0	0	46	0	0	0	92	95	0	0	76	0	0	93	0	0	0	0	62	0	0	0	0	62	57	96	66	0	88	52	60	0	0	0	85	0	78	98	0	0	0	0	100
KLF5	0	100	0	0	66	0	0	67	85	0	65	67	100	100	0	0	94	100	100	99	0	0	0	0	77	0	100	72	63	79	99	0	0	78	93	85	100	81	0	0	100	0	89	100	74	0	0	100	100
KLF6	0	95	0	0	0	0	0	100	54	0	0	77	94	99	91	0	97	93	0	73	60	81	71	0	83	59	0	94	0	83	74	98	0	0	71	86	61	0	60	0	100	46	0	96	0	0	58	72	100
KLF7	100	100	99	89	97	0	75	99	86	0	0	100	88	100	99	59	100	100	0	94	98	72	0	0	64	0	0	99	71	0	75	70	0	58	96	100	68	96	0	98	100	0	94	80	0	51	0	0	100
KLF8	91	100	94	86	100	60	0	100	100	0	0	100	100	100	67	0	100	100	100	100	100	0	0	0	98	0	99	100	0	0	100	81	0	98	96	100	90	91	0	100	100	0	76	100	64	80	81	100	100
KLF9	80	89	88	66	0	0	0	0	0	0	0	0	100	100	79	0	100	53	93	96	0	0	0	100	0	0	93	64	0	0	0	93	0	0	100	100	61	99	0	0	70	98	93	99	0	92	0	0	85
KLHL31	0	100	66	0	99	0	0	0	86	78	96	0	80	99	0	0	0	88	100	100	0	0	0	0	0	0	100	0	59	0	100	0	0	0	95	0	0	0	0	0	92	49	99	100	100	97	0	0	92
KRAS	99	100	58	0	0	74	66	100	77	0	0	100	100	100	92	0	100	100	39	65	99	78	0	0	99	98	88	99	100	0	100	99	81	65	65	100	0	72	0	100	99	0	0	99	0	56	58	0	0
KRBA2	0	0	0	0	0	0	0	0	0	0	0	76	0	0	0	0	0	0	0	75	0	0	0	0	0	0	0	0	97	57	0	0	0	0	100	67	100	0	68	0	95	0	75	93	0	0	0	0	100
L3MBTL	100	100	76	58	0	0	86	100	92	0	0	100	100	100	98	0	100	100	0	0	100	94	0	0	100	100	0	99	100	0	100	91	95	100	0	100	0	0	78	100	94	0	0	69	0	0	89	0	0
L3MBTL2	0	0	69	0	100	69	0	0	0	0	0	64	0	0	0	80	0	0	0	100	0	0	65	86	0	0	0	0	90	0	0	0	94	0	0	94	0	0	0	100	86	0	100	0	0	0	0	0	82
L3MBTL3	0	100	0	0	46	0	0	95	98	0	0	92	77	68	0	0	88	100	96	93	0	67	0	0	73	0	88	93	0	0	100	0	0	72	83	95	100	0	0	0	98	0	0	91	0	0	90	89	99
L3MBTL4	0	100	84	55	100	0	0	54	100	0	0	49	98	100	0	64	98	99	100	100	72	0	52	0	53	0	98	96	73	78	100	0	0	89	99	0	98	0	0	0	100	0	99	99	66	0	69	100	100
LANCL2	99	100	98	0	100	0	0	100	100	0	0	100	100	100	54	48	99	100	100	100	100	76	60	0	99	0	100	100	0	0	100	0	0	100	90	0	54	0	0	0	100	0	96	100	79	73	81	59	100
LASS2	96	100	92	67	100	0	0	100	100	0	0	100	100	100	72	53	100	100	99	100	100	78	76	90	100	82	67	100	76	76	100	0	0	100	0	0	0	0	0	100	100	0	0	95	54	0	100	69	94
LASS3	0	100	59	0	100	60	0	99	100	0	0	100	100	100	0	0	100	100	100	100	98	0	0	0	73	0	100	100	0	85	100	0	0	99	91	0	70	0	0	0	100	0	92	100	98	85	92	99	100
LASS4	0	98	0	0	100	0	0	52	100	0	0	0	0	67	0	67	0	99	96	97	92	0	97	97	51	0	0	89	0	85	100	0	49	99	0	0	93	0	0	0	100	0	70	0	0	0	99	100	100
LASS5	100	100	89	0	0	0	0	100	74	0	0	100	100	100	65	0	98	100	89	82	93	0	0	0	97	90	100	94	83	0	100	92	94	69	49	99	0	0	0	100	90	59	0	100	51	76	65	0	0
LASS6	99	100	89	0	0	60	0	100	95	0	0	100	100	100	82	0	100	100	100	99	96	57	0	0	98	89	100	100	76	0	100	99	0	54	97	100	0	80	0	98	99	60	0	100	56	93	0	0	92
LBH	0	0	0	0	67	0	0	0	0	0	0	0	0	0	0	0	0	0	0	57	0	0	0	0	0	0	0	0	0	0	0	86	75	0	66	0	0	0	0	56	55	0	96	0	0	0	0	0	98
LBX1	96	100	0	0	0	0	63	100	0	0	0	100	95	91	91	0	94	100	0	0	59	100	0	0	99	100	76	99	100	0	69	0	80	79	0	100	0	93	0	99	0	0	0	59	0	0	0	0	0
LBX2	0	100	0	0	0	94	0	100	86	0	0	100	95	99	0	0	90	100	0	0	100	62	0	0	96	96	100	84	100	57	100	0	74	100	0	89	0	0	0	100	81	0	0	75	74	0	76	0	0
LCOR	0	100	0	0	62	0	0	99	96	0	0	92	95	97	0	0	79	100	98	100	60	78	0	0	79	0	100	93	0	0	100	0	0	96	93	98	93	85	0	0	99	0	54	100	0	0	70	76	100
LCORL	61	100	88	83	100	0	0	99	100	0	0	58	100	100	0	0	99	100	100	100	0	0	0	0	89	0	100	97	71	0	100	84	0	89	100	100	100	81	0	0	100	75	98	100	0	0	0	70	100
LDB1	90	84	73	96	0	0	79	87	54	0	0	100	100	100	99	0	99	82	0	0	60	89	0	56	87	0	0	89	91	0	0	0	0	59	67	100	0	98	0	100	0	64	0	0	0	0	0	0	0
LDB2	99	97	100	81	100	0	0	66	81	0	0	0	0	100	98	91	100	86	0	100	57	0	77	0	0	0	0	98	0	0	0	82	82	0	100	100	82	71	0	0	100	0	100	65	0	0	0	0	100
LEF1	0	89	57	0	0	0	0	0	0	0	0	94	82	83	0	0	67	55	0	0	0	0	0	0	0	0	0	0	0	0	0	0	0	0	0	0	0	54	0	0	0	0	0	79	68	53	0	0	55
LEO1	100	100	93	90	98	0	75	100	100	0	0	100	100	100	99	0	100	100	97	100	100	90	0	0	100	84	89	100	95	0	100	99	0	99	95	100	94	92	0	100	100	0	0	99	0	0	69	94	100
LHX1	52	100	0	0	0	98	0	100	61	0	0	100	86	100	0	0	99	100	0	0	100	84	0	0	90	100	49	93	100	0	100	0	92	98	0	98	0	0	0	100	92	0	70	0	0	0	87	0	0
LHX2	0	82	70	0	0	79	0	97	0	0	0	100	0	0	0	81	0	100	0	69	69	81	0	0	66	100	0	54	97	0	94	0	94	100	98	0	0	0	0	100	0	0	98	0	0	0	98	0	61
LHX3	87	100	0	0	0	0	52	100	51	0	0	100	99	87	0	0	78	100	0	0	83	98	0	0	100	100	91	89	100	0	100	0	97	100	0	100	0	0	0	100	0	0	77	0	0	0	61	0	0
LHX4	0	99	0	0	0	97	0	96	93	0	0	100	58	98	0	0	90	100	0	54	82	0	0	0	47	0	92	86	83	0	100	0	62	87	0	0	0	0	0	94	93	0	0	0	0	0	71	57	0
LHX5	95	100	0	72	0	53	60	100	96	0	0	100	100	99	77	0	100	100	0	49	100	100	0	0	100	100	91	99	100	0	100	0	75	100	0	100	85	84	0	100	98	0	0	0	0	0	94	70	0
LHX6	71	100	0	57	0	95	53	100	92	0	0	100	85	100	0	0	100	100	0	65	100	89	0	0	100	99	83	99	98	0	100	0	55	100	0	99	50	0	0	100	99	0	0	65	0	0	91	0	0
LHX8	0	99	0	0	0	100	0	86	73	0	94	100	0	99	0	0	89	100	0	0	94	0	0	0	0	0	79	74	49	100	100	61	0	79	0	0	0	0	0	70	100	52	0	95	94	0	68	79	0
LHX9	0	100	0	0	0	100	0	100	67	0	0	100	86	100	0	0	98	100	0	0	100	51	0	0	82	96	93	87	100	98	100	0	68	99	0	78	0	0	0	99	94	0	0	51	72	0	96	62	0
LIF	0	100	0	0	75	69	0	100	100	0	0	86	97	100	89	93	100	100	90	100	79	86	88	0	100	57	58	100	0	95	100	85	84	0	100	98	100	0	0	0	100	0	95	100	0	0	0	60	100
LIMD1	0	100	0	0	52	100	0	98	97	0	0	99	98	100	68	0	100	100	79	100	88	45	0	0	0	0	55	100	0	100	99	99	0	0	100	100	100	85	0	94	100	0	89	100	0	0	0	78	100
LIN28	0	100	0	0	96	0	0	87	100	0	71	51	97	97	0	0	0	100	100	100	0	0	0	0	56	0	100	95	64	0	100	0	59	97	86	0	96	0	90	0	99	70	94	100	100	0	0	100	100
LIN28B	0	95	0	0	0	100	0	59	0	83	97	100	0	99	0	0	67	99	0	44	68	0	0	0	0	0	69	56	0	100	98	0	0	63	0	0	0	0	0	0	100	0	0	94	96	0	0	69	0
LIN54	95	100	0	0	0	99	62	100	0	0	0	100	99	100	98	0	100	100	0	0	99	0	0	0	79	98	0	99	100	53	97	100	0	0	71	100	0	0	0	100	99	0	0	96	0	0	0	0	0
LITAF	0	100	0	0	0	0	0	99	100	0	0	100	0	0	0	0	0	100	0	0	100	0	74	100	93	87	0	64	77	61	100	0	0	100	63	63	0	64	0	67	100	93	0	0	0	0	100	47	0
LMCD1	100	100	98	89	100	0	55	100	100	0	0	100	98	100	100	93	100	100	94	100	99	87	94	0	99	0	64	100	0	79	100	98	0	76	100	100	100	69	0	95	100	0	93	99	0	0	61	74	100
LMO1	0	100	0	0	0	80	0	100	81	0	0	100	77	97	0	0	74	100	0	61	80	0	0	0	83	98	99	57	72	0	100	0	98	100	0	0	0	0	0	88	81	0	0	94	62	0	79	0	0
LMO3	98	100	100	85	100	0	0	82	100	0	0	66	87	100	94	63	100	99	94	100	64	0	0	0	0	0	62	99	0	0	91	0	0	56	100	100	87	95	0	0	100	0	100	97	0	73	0	66	100
LMO4	58	100	95	83	99	0	0	68	92	0	0	0	96	100	81	80	100	98	98	100	0	0	0	0	0	0	90	96	0	0	82	0	0	0	100	100	99	100	0	0	100	0	100	100	0	65	0	71	100
LMX1A	0	100	0	0	0	100	0	96	87	0	88	100	0	100	0	0	98	100	0	68	96	0	0	0	0	0	86	90	60	100	100	86	0	75	0	0	0	0	0	91	100	0	0	100	96	0	61	64	0
LMX1B	0	100	0	0	0	0	0	100	89	0	76	99	93	85	0	0	0	100	100	99	0	0	0	0	77	56	100	82	0	0	100	0	0	100	0	0	0	0	0	0	93	98	0	100	100	52	0	0	0
LOC100132396	0	0	0	0	95	0	0	0	0	0	0	0	0	66	0	0	0	0	65	98	0	62	0	0	0	56	0	0	82	0	99	0	0	57	0	100	0	0	92	71	87	0	99	65	83	62	0	0	0
LOC360030	0	99	0	0	0	96	0	92	55	0	0	100	0	98	0	0	87	98	0	0	100	0	0	0	0	0	0	76	89	97	99	0	0	54	0	0	0	0	0	91	98	56	0	0	65	0	0	0	0
LOC728361	0	100	0	0	0	100	0	100	98	0	0	100	69	99	0	0	98	100	0	66	100	0	0	0	54	66	92	98	91	98	100	89	0	91	0	59	0	0	0	100	100	0	0	98	76	0	89	0	0
LOC729501	0	65	0	0	0	82	81	96	0	0	0	98	51	0	66	0	94	78	0	77	82	72	0	0	58	100	0	55	100	0	0	88	0	0	0	100	0	0	98	100	0	0	96	0	0	0	0	0	0
LOC729991-MEF2B	98	100	51	49	0	0	52	100	67	0	0	100	100	99	73	0	89	100	79	76	57	97	0	0	100	100	100	99	86	0	99	0	94	94	0	100	0	72	0	96	89	89	0	99	0	0	0	0	0
LOC730110	0	0	0	0	0	100	0	0	0	0	0	100	0	0	0	0	88	75	0	0	0	0	0	0	0	0	0	0	98	0	0	87	0	0	0	100	70	99	0	100	0	0	0	0	0	0	0	0	0
LRCH4	91	98	0	0	0	0	74	100	0	0	0	100	98	46	66	0	0	99	0	0	57	78	0	0	97	100	0	0	100	0	57	0	100	0	0	97	0	0	0	100	0	68	98	0	0	0	0	44	81
LRPPRC	100	100	66	0	0	87	66	100	95	0	0	100	100	100	97	0	100	100	90	86	100	85	0	0	100	98	93	100	100	0	100	100	55	80	96	100	0	92	0	100	99	0	0	100	0	66	0	0	80
LRRFIP1	0	96	0	0	85	0	0	0	0	0	79	0	79	54	0	0	0	100	100	100	52	0	0	73	0	0	100	0	100	0	98	0	0	0	100	83	100	84	95	77	94	93	96	100	72	0	0	68	100
LYL1	99	100	62	63	77	78	56	100	98	0	0	100	98	100	89	0	100	100	0	99	100	97	0	0	100	98	93	100	93	0	100	91	0	100	88	100	69	74	0	100	100	0	0	96	0	0	70	0	84
LZTFL1	53	0	0	0	0	0	0	59	71	0	0	0	0	56	0	0	0	78	0	0	0	0	72	98	0	73	56	0	67	0	0	0	0	0	0	97	0	0	0	0	0	100	0	0	0	86	48	100	59
LZTR1	0	0	0	0	98	82	89	96	0	0	0	100	60	0	63	0	71	81	68	100	68	86	0	0	62	100	0	0	100	0	0	0	99	0	0	99	0	0	60	100	0	0	100	0	0	0	0	62	97
LZTS1	100	100	93	87	92	0	83	100	100	0	0	100	100	100	100	51	100	100	96	100	100	98	83	0	100	98	77	100	59	0	100	97	0	70	97	100	85	0	0	100	100	85	0	100	0	0	0	0	99
MACC1	0	96	0	0	50	67	0	0	90	0	92	0	99	97	0	0	0	100	100	99	0	0	0	0	0	0	100	51	95	99	100	0	0	71	92	0	100	0	87	0	100	0	84	100	100	0	0	100	100
MAEL	0	100	0	0	0	98	0	59	81	74	99	100	64	100	0	0	69	100	73	71	69	0	0	0	0	0	99	68	0	100	100	0	0	82	59	0	0	0	0	0	100	0	0	100	100	76	0	82	0
MAF	80	88	95	0	75	0	0	0	0	68	0	0	100	100	0	0	78	0	94	77	0	0	0	99	0	95	99	0	0	0	0	100	0	0	100	100	0	90	0	0	73	66	100	100	69	100	88	0	88
MAF1	0	0	57	0	100	0	0	0	0	0	0	0	0	76	0	78	0	0	0	100	0	0	59	87	0	0	0	0	0	0	65	0	98	0	0	94	0	0	0	73	84	0	95	0	0	0	0	0	71
MAFA	0	76	0	0	0	0	0	97	0	0	0	95	94	0	0	0	0	100	0	0	0	87	0	0	0	55	100	47	66	0	0	0	93	98	0	100	0	84	0	70	0	57	0	58	0	0	0	0	0
MAFB	0	0	0	0	99	0	0	0	65	0	0	57	48	0	0	0	0	0	0	86	0	0	0	90	0	62	0	0	86	0	71	0	58	0	0	100	0	0	0	97	54	0	87	0	0	0	0	0	0
MAFF	0	99	0	0	0	0	0	100	0	0	0	91	100	98	91	0	97	100	84	85	0	97	0	0	97	72	90	100	0	0	88	91	0	0	91	100	93	69	0	0	92	0	0	100	0	0	0	0	100
MAFG	0	68	0	51	0	78	0	99	0	0	0	89	72	53	0	0	0	100	0	0	0	91	0	0	75	0	95	79	0	0	76	0	0	81	76	100	100	99	0	82	77	0	0	83	0	0	0	0	73
MAFK	75	100	0	84	0	86	73	100	90	0	0	100	100	100	99	0	100	100	0	98	100	98	0	0	99	99	73	100	99	76	100	90	0	52	82	100	82	97	0	100	100	0	0	97	0	49	56	0	99
MAGED1	78	100	56	67	100	0	0	100	100	0	0	100	83	99	0	0	99	100	99	99	100	70	71	92	100	79	86	100	0	79	100	0	0	100	0	0	60	0	0	83	100	0	0	94	0	0	100	99	92
MALT1	0	0	0	0	0	0	0	0	0	0	0	0	0	0	0	0	0	96	97	97	63	0	0	0	0	0	100	0	100	0	99	0	0	0	80	0	100	0	80	87	92	68	0	93	0	0	49	0	100
MAML1	0	0	0	0	81	0	66	97	0	0	0	100	69	0	56	0	0	86	0	92	0	85	0	0	77	100	0	0	100	0	0	0	99	0	0	99	0	0	0	100	0	62	99	0	0	0	0	0	94
MAML2	0	85	91	0	100	0	0	0	100	0	0	0	100	100	0	93	94	0	100	100	0	0	0	0	0	83	69	61	96	0	86	90	82	0	100	0	96	59	0	0	100	0	100	100	0	58	0	99	100
MAML3	0	0	0	0	98	0	0	0	72	0	0	91	0	0	0	0	0	61	100	100	0	0	42	0	0	59	88	0	100	0	97	0	62	0	100	0	100	0	97	100	100	0	100	99	0	0	0	97	100
MAMLD1	92	100	96	90	100	0	52	100	100	0	0	100	100	100	90	53	100	100	99	100	100	88	67	0	100	0	98	100	0	70	100	66	0	100	99	100	100	92	0	99	100	0	86	99	0	0	82	96	100
MAMSTR	96	100	58	64	58	0	0	100	99	0	0	100	100	100	73	0	100	100	79	86	99	96	0	0	100	100	100	99	98	0	100	0	66	100	0	100	95	91	0	100	99	0	0	95	0	0	73	61	0
MAP2K1	95	100	51	86	93	0	69	100	100	0	0	100	86	100	87	0	100	100	79	79	100	96	88	96	100	100	57	100	98	60	100	0	63	100	0	0	0	0	0	100	100	0	0	82	0	0	100	85	46
MAP2K3	0	0	58	0	100	97	79	92	0	0	0	100	71	0	59	0	74	95	0	96	0	87	0	0	66	100	0	79	100	0	0	0	86	0	0	100	0	0	0	100	0	0	98	0	0	0	0	0	0
MAP3K1	0	95	0	0	92	0	0	0	100	0	0	88	0	77	0	64	96	48	0	0	100	0	96	97	46	0	53	91	0	95	92	0	0	72	0	0	0	0	0	81	100	100	0	0	0	0	94	89	72
MAP3K13	0	0	0	0	90	0	0	0	0	0	58	99	0	0	0	0	0	64	100	100	82	0	0	0	0	87	100	0	100	0	88	0	86	0	99	0	100	0	99	100	99	91	100	100	58	0	0	79	100
MAPK1	100	100	58	0	0	61	69	100	99	0	0	100	98	100	91	0	100	100	0	48	100	98	0	0	100	100	85	100	100	0	100	58	93	100	0	100	0	0	0	100	99	0	0	96	0	0	100	0	0
MAPK15	92	100	0	57	0	79	55	100	99	0	0	100	100	100	63	0	100	100	0	70	100	96	0	0	100	99	98	100	100	0	100	0	87	100	0	100	0	59	0	100	99	0	0	88	0	0	94	0	0
MAPRE3	88	100	86	0	100	0	0	81	100	0	0	86	0	97	0	0	70	98	0	99	96	0	0	97	0	0	0	61	0	79	100	54	0	55	0	0	0	0	0	0	100	62	0	82	0	0	78	0	87
MAX	0	71	0	0	62	0	0	78	0	0	0	0	95	0	0	0	0	82	0	49	68	0	0	100	0	64	0	0	0	0	80	85	0	73	50	56	0	0	0	62	67	87	0	0	0	0	77	0	0
MAZ	0	54	0	0	100	0	0	0	100	0	0	0	0	72	0	79	0	0	93	100	0	0	77	89	0	60	0	0	99	71	99	0	95	0	65	83	43	0	0	78	100	0	99	0	0	0	0	95	100
MBD1	0	54	0	0	93	69	80	73	0	0	0	100	94	0	0	0	74	59	0	98	0	67	0	0	66	97	0	0	100	0	0	62	99	0	0	98	0	0	0	100	0	0	100	0	0	0	0	51	86
MBD2	72	99	0	0	0	91	64	97	0	0	0	100	0	97	64	0	100	92	0	0	93	0	0	0	0	73	0	92	99	0	0	99	0	0	0	100	0	0	83	100	72	97	0	0	0	0	0	81	0
MBD3	0	0	0	0	97	0	0	94	0	0	0	100	0	0	0	66	0	80	0	100	0	86	0	0	57	100	0	0	100	0	0	0	99	0	70	94	0	0	0	100	0	0	100	0	0	0	0	0	99
MBD3L1	0	94	0	0	81	0	0	59	62	0	0	0	0	56	0	0	0	99	0	89	50	0	65	0	0	0	0	77	0	0	98	0	0	86	0	0	47	0	0	0	92	0	0	0	0	0	0	50	60
MBD3L3	0	0	0	0	0	95	0	0	0	0	99	61	0	87	0	0	0	79	0	62	0	0	0	0	0	0	0	0	0	100	95	0	0	0	0	57	0	0	0	0	65	0	0	88	95	0	0	0	0
MBD3L4	0	0	0	0	0	97	0	0	0	0	100	62	0	89	0	0	0	80	0	67	0	0	0	0	0	0	0	0	0	100	94	0	0	0	0	0	0	0	0	0	68	0	0	89	96	0	0	0	0
MBTD1	0	0	0	0	59	0	0	0	0	0	79	53	96	95	0	0	0	88	100	100	100	0	0	100	0	67	100	0	100	0	0	75	0	0	100	100	100	100	100	88	89	100	100	100	81	72	65	0	100
MCM2	75	60	99	0	99	0	0	0	71	0	0	0	100	100	0	87	100	0	95	100	0	0	0	0	0	97	0	0	0	0	0	100	66	0	100	0	0	0	0	0	87	0	100	83	0	99	66	0	100
MCM3	84	0	99	0	64	67	0	0	0	71	0	0	98	100	0	0	74	0	83	98	0	53	0	94	0	88	74	0	0	0	0	100	0	0	100	0	68	55	0	0	0	73	98	99	77	100	100	0	0
MCM4	75	70	98	0	55	0	0	0	0	0	0	0	100	100	0	0	96	0	96	99	0	0	0	100	0	96	92	0	0	0	0	99	0	0	100	53	0	85	0	0	0	88	100	100	80	100	73	0	67
MCM5	0	88	0	0	91	100	90	100	0	0	0	100	56	0	91	0	90	99	0	100	100	96	0	0	97	100	0	90	100	0	0	0	98	0	0	99	0	0	49	100	0	0	100	0	70	73	92	0	0
MCM6	0	0	0	0	0	0	0	0	65	0	0	0	0	0	0	0	0	0	0	0	56	46	96	99	0	0	0	0	0	94	58	0	0	0	0	0	93	0	0	0	65	85	0	0	0	83	99	99	80
MCM7	0	94	94	0	100	0	0	0	86	0	0	0	100	100	0	77	98	61	100	100	0	0	0	0	0	93	86	94	72	0	86	93	97	0	100	0	87	96	0	0	100	0	100	100	90	96	0	95	100
MCM8	100	100	98	88	99	0	56	100	99	0	0	99	100	100	99	0	100	100	97	100	84	64	0	60	96	0	92	100	0	0	100	100	0	74	100	100	87	91	0	99	100	68	95	100	0	72	0	0	100
MCTS1	93	100	94	75	89	0	0	100	100	0	0	100	100	100	78	0	100	100	100	100	65	56	0	56	99	0	100	100	0	0	100	94	0	83	100	100	91	95	0	94	100	89	88	100	82	92	0	0	100
MDFI	0	0	0	0	77	0	68	95	0	0	0	99	0	0	80	0	0	94	0	0	61	92	0	0	0	98	0	87	100	0	0	57	0	0	85	99	0	0	0	94	0	56	0	0	0	0	0	0	0
MDFIC	68	100	73	90	100	0	54	89	100	0	0	83	83	100	92	91	100	100	100	100	98	0	89	0	84	0	66	99	0	72	100	86	0	0	100	91	100	0	0	0	100	0	93	100	0	0	76	96	100
MDM2	83	100	0	57	0	100	89	100	82	0	0	100	86	100	96	0	100	100	0	0	100	74	0	0	88	100	0	100	100	79	100	99	89	70	0	100	0	0	92	100	99	72	78	0	0	0	97	0	0
MDM4	97	0	0	0	0	0	54	0	0	0	84	100	0	0	0	0	0	0	98	100	100	0	0	95	0	98	100	0	100	0	0	0	94	0	100	92	100	99	93	100	0	0	100	100	0	0	98	89	100
MECP2	99	100	75	86	0	0	87	100	59	0	0	100	100	100	98	0	100	100	0	0	99	87	0	0	75	82	0	97	100	0	68	66	46	68	0	100	0	98	0	100	98	0	0	0	0	62	0	0	0
MED16	0	0	0	0	100	80	70	74	0	0	0	100	0	0	0	63	0	0	55	100	0	0	0	71	0	99	0	0	100	0	0	0	97	0	0	100	0	0	0	100	56	0	100	0	0	0	0	57	87
MED21	88	100	0	0	68	0	0	100	0	0	0	100	0	0	0	0	0	100	0	0	80	0	0	0	52	100	0	0	100	0	70	0	97	0	0	91	81	0	0	100	0	0	90	0	0	0	0	68	98
MED23	88	100	75	63	88	0	0	100	100	0	0	99	100	100	0	0	99	100	100	100	76	84	0	0	98	55	100	100	0	0	100	58	0	99	96	98	97	60	0	60	99	61	48	100	56	0	92	0	100
MED25	0	72	0	0	88	0	67	98	0	0	0	100	80	0	0	0	0	96	0	67	0	88	0	0	87	100	0	0	100	0	0	0	98	0	0	100	0	0	0	100	0	45	98	0	0	0	0	0	49
MED27	100	100	94	0	100	0	0	100	100	0	0	100	99	100	100	82	100	100	86	97	100	83	69	0	97	82	0	100	100	93	100	89	0	81	0	96	0	44	0	100	100	0	63	93	62	77	65	68	88
MED28	0	96	85	0	95	0	0	0	0	0	91	0	100	100	0	0	0	91	100	100	0	0	0	0	0	0	100	0	99	0	99	74	0	0	100	0	71	0	100	90	94	100	98	100	100	97	0	0	100
MED29	0	98	80	0	100	0	0	64	98	0	0	67	0	100	0	79	100	92	0	100	93	0	76	87	0	0	0	89	0	75	92	0	89	0	67	0	0	0	0	0	100	74	99	0	0	0	0	75	99
MEF2A	80	88	96	63	100	0	0	0	100	0	0	62	68	100	70	98	100	0	66	85	96	0	91	0	0	0	0	94	0	55	80	0	66	0	72	0	0	0	0	0	100	0	88	0	0	0	0	50	99
MEF2C	89	100	99	74	100	0	0	81	100	0	0	0	57	100	98	92	100	99	77	100	82	0	92	0	50	0	0	99	0	0	90	75	87	0	100	100	93	50	0	0	100	0	100	93	0	0	0	66	100
MEF2D	60	80	0	89	0	61	92	90	0	0	0	100	100	100	99	0	100	83	0	0	66	76	0	70	73	0	0	94	100	0	0	89	0	0	52	100	0	95	0	100	0	0	0	0	0	0	0	0	0
MEIS1	77	100	100	84	100	0	0	65	100	0	0	0	91	100	81	82	100	97	98	100	0	0	0	0	0	0	67	98	0	0	95	0	63	54	100	100	94	93	0	0	100	0	100	99	0	66	0	84	100
MEIS2	63	100	97	86	100	0	0	0	100	0	0	0	100	100	0	80	100	97	100	100	0	0	0	0	0	0	97	96	0	0	100	0	0	70	100	87	94	90	0	0	100	0	100	100	0	77	0	95	100
MEIS3	95	100	71	87	0	77	67	100	100	0	0	100	100	100	76	0	100	100	96	79	70	85	0	0	100	71	98	100	0	0	100	95	70	72	93	100	99	55	0	100	99	61	0	97	0	0	0	48	91
MEN1	0	0	0	0	100	0	0	0	56	0	0	64	0	70	0	87	0	0	82	100	0	0	64	0	0	98	0	0	99	0	0	0	99	0	64	86	0	0	0	95	89	0	100	0	0	0	0	84	100
MEOX1	99	100	94	68	100	0	0	99	100	0	0	98	97	100	99	63	100	100	92	100	100	0	74	0	90	0	0	100	0	69	100	100	0	51	100	92	0	0	0	82	100	0	100	100	0	57	63	0	100
MEOX2	100	100	100	81	57	0	94	100	87	0	0	100	100	100	97	0	100	100	0	53	100	100	0	0	100	100	54	100	100	0	100	77	61	98	0	100	0	0	0	100	100	0	0	60	0	53	0	0	0
MESP1	0	0	0	0	97	0	0	0	94	0	0	0	0	0	0	85	0	56	0	61	96	0	97	100	0	0	0	55	0	55	88	68	82	87	0	0	0	0	0	0	99	88	0	0	0	0	89	82	80
MGA	0	93	68	0	96	0	0	0	0	0	88	0	94	95	0	0	0	97	100	100	81	0	0	93	0	0	100	0	100	0	98	67	0	0	100	69	98	85	99	96	97	100	100	100	94	94	0	0	100
MIER1	0	85	0	0	0	0	0	85	0	0	0	0	90	78	0	0	0	100	88	97	0	0	72	99	0	0	100	0	0	0	88	0	0	0	84	98	0	91	0	0	0	100	0	100	57	82	0	0	0
MIER2	75	98	0	0	59	70	89	100	0	0	0	100	97	65	77	0	90	100	0	75	95	92	0	0	99	100	0	84	100	0	79	0	100	52	0	100	0	0	0	100	0	0	99	0	0	0	63	0	73
MIER3	0	100	0	0	0	0	0	99	0	0	76	56	100	96	0	0	0	100	100	100	0	49	0	92	70	0	100	63	0	0	98	0	0	0	99	100	89	95	0	0	90	98	78	100	90	71	0	0	95
MITF	72	100	99	71	100	0	0	54	100	0	0	0	86	100	70	78	100	99	97	100	0	0	52	0	0	0	68	95	0	0	100	0	74	52	100	97	95	85	0	0	100	0	100	100	0	61	0	82	100
MIXL1	69	100	66	0	67	0	0	100	91	0	54	100	100	100	0	0	100	100	85	99	0	0	0	0	90	0	100	87	0	0	100	0	0	99	47	99	60	77	0	76	99	0	0	100	73	60	0	0	0
MKL1	91	100	0	75	0	65	89	100	67	0	0	100	100	100	98	0	99	100	0	0	97	99	0	0	100	100	58	100	100	0	96	68	92	68	0	100	0	0	0	100	77	75	0	69	0	0	0	0	0
MKL2	80	64	0	0	0	0	83	88	84	0	90	100	53	99	95	0	100	0	0	96	100	0	0	0	57	69	99	88	100	0	0	0	0	0	52	0	66	0	100	100	0	99	79	84	0	0	0	0	75
MKX	90	100	99	90	100	0	0	92	91	0	0	77	94	100	95	0	100	99	95	100	0	0	0	0	0	0	80	99	0	0	85	62	0	53	100	100	92	100	0	0	100	0	100	100	0	83	0	58	100
MLF1IP	86	67	99	0	66	0	0	0	0	0	0	0	100	100	0	0	94	0	85	99	0	0	0	98	0	88	85	0	0	0	0	100	0	0	100	0	0	93	0	0	0	86	100	100	64	100	75	0	67
MLL	74	71	0	62	0	88	87	98	76	0	97	100	0	96	95	0	100	72	96	100	100	51	59	83	60	100	100	92	100	0	0	0	69	75	78	0	77	0	100	100	0	99	99	97	77	0	99	0	95
MLL2	55	74	0	0	97	89	92	99	0	0	0	100	67	0	74	0	88	94	69	100	99	92	0	0	77	100	0	65	100	0	0	0	99	0	63	99	0	0	63	100	0	0	100	0	0	0	0	0	97
MLL3	0	0	0	0	46	63	72	0	0	0	93	100	0	0	0	0	79	0	100	100	100	0	0	98	0	99	100	0	100	0	0	0	0	0	100	0	100	95	99	100	0	100	100	100	93	61	75	0	100
MLL4	87	98	0	0	0	0	91	100	0	0	0	100	95	61	80	0	78	100	0	81	99	93	0	0	99	100	0	78	100	0	81	0	100	69	0	97	0	0	0	100	0	45	98	0	0	0	57	0	89
MLL5	0	0	0	0	0	0	49	0	56	0	90	99	0	0	0	0	76	0	99	100	100	0	70	100	0	74	100	0	100	0	0	0	0	0	100	57	96	98	99	100	0	100	98	100	72	63	96	0	100
MLLT1	0	0	0	0	92	76	86	97	0	0	0	100	61	0	0	0	63	89	0	100	0	83	0	0	60	100	0	64	100	0	0	0	100	0	0	100	0	0	0	100	0	0	100	0	0	0	0	0	92
MLLT10	0	0	0	0	0	0	0	0	60	0	90	100	0	0	0	0	84	0	87	100	100	0	0	100	0	43	100	0	100	0	0	0	0	0	98	64	99	97	99	100	0	100	97	100	0	0	94	0	98
MLLT6	99	100	0	0	0	0	92	100	0	0	0	100	98	83	75	0	81	100	0	68	100	94	0	0	100	100	0	70	100	0	93	0	100	79	0	91	59	0	64	100	0	44	98	0	0	0	71	47	92
MLX	93	100	98	0	100	0	0	97	100	0	0	100	98	100	58	98	100	100	100	100	100	0	91	85	91	0	51	100	0	83	100	0	0	100	0	0	0	0	0	45	100	0	94	88	61	0	80	82	100
MLXIP	89	100	0	85	0	94	94	100	77	79	0	100	99	100	100	0	100	100	0	0	100	99	0	0	100	100	0	100	100	0	93	0	74	87	0	100	0	0	61	100	96	0	79	0	0	0	91	0	0
MLXIPL	0	100	0	0	0	100	0	100	80	0	0	100	99	100	0	0	99	100	0	0	100	72	0	0	94	98	100	94	100	88	100	0	68	100	0	93	56	63	0	100	98	0	0	95	83	0	91	58	0
MMS19	0	68	77	0	100	60	63	0	64	0	70	0	0	87	0	92	0	55	100	100	0	0	52	0	0	0	82	0	97	0	85	0	99	0	96	0	71	0	56	100	100	0	100	92	85	0	0	95	100
MNAT1	0	0	58	0	52	55	0	0	0	0	87	86	84	79	0	0	0	0	100	100	100	0	0	100	0	98	100	0	100	0	0	0	0	0	100	83	90	99	93	100	62	100	100	100	81	89	87	0	100
MNDA	0	90	63	0	100	0	0	0	98	0	0	0	0	84	69	71	84	57	67	100	0	0	90	0	0	0	0	76	99	50	88	98	92	0	100	0	0	0	0	0	100	0	99	100	0	0	0	0	100
MNT	69	96	0	0	70	75	88	100	0	0	0	100	83	58	83	0	92	99	0	100	97	93	0	0	96	100	0	85	100	0	0	0	100	65	0	100	0	0	75	100	0	0	100	0	0	0	0	0	86
MNX1	0	0	0	0	0	0	0	85	0	0	0	0	0	0	0	0	0	74	0	0	0	78	0	0	0	71	85	0	0	0	0	0	91	0	0	100	0	0	0	0	0	70	66	0	0	0	0	0	0
MORC1	0	94	0	0	0	100	0	0	0	91	100	100	0	95	0	0	46	99	0	0	70	0	0	0	0	0	79	47	0	100	99	0	0	68	0	0	0	0	0	0	99	0	0	97	98	0	0	68	0
MORC2	0	100	95	0	100	0	0	0	100	0	0	0	85	100	0	86	73	69	100	100	0	0	0	0	0	65	96	0	99	0	100	57	82	0	100	0	70	0	0	94	100	0	100	99	82	75	0	96	100
MORC3	0	0	0	0	0	0	0	0	0	0	84	0	0	0	0	0	74	57	99	98	100	0	73	100	0	0	100	0	95	0	0	0	0	0	69	69	90	95	90	93	0	100	85	100	92	68	0	0	78
MORC4	98	100	55	91	85	62	85	100	100	0	0	100	99	100	98	44	100	100	78	63	100	99	81	87	100	100	62	100	100	60	100	0	62	100	0	99	72	0	0	100	100	0	0	68	0	0	100	99	47
MORF4L1	98	100	0	0	0	68	60	100	0	0	0	100	93	99	72	0	100	100	0	0	98	79	0	0	84	100	51	88	100	0	93	92	97	60	0	100	0	53	0	100	0	0	0	79	0	0	0	0	0
MORF4L2	100	100	66	0	0	62	60	100	92	0	0	100	100	100	91	0	100	100	0	51	100	83	0	0	100	100	92	100	100	0	100	96	92	95	0	100	0	76	0	100	94	0	0	99	0	47	75	0	0
MOV10	0	0	0	0	100	0	67	0	58	0	0	82	0	0	0	0	0	0	96	100	0	0	0	61	0	72	0	0	100	0	87	0	96	0	0	65	69	0	66	100	100	0	100	0	0	0	0	94	100
MRPL12	0	97	87	0	100	0	0	0	100	0	0	0	88	100	0	97	100	64	96	100	91	0	73	0	0	0	0	96	0	65	99	81	89	0	95	0	0	0	0	0	100	0	99	69	0	0	0	97	100
MRPL28	92	100	100	0	100	0	0	97	100	0	0	100	99	100	64	99	100	100	78	98	100	0	96	87	96	0	0	99	86	63	100	0	71	100	0	0	0	0	0	85	100	0	77	0	0	0	0	59	71
MSC	94	100	85	81	100	0	68	99	100	0	0	90	94	100	100	83	100	100	86	100	100	70	98	0	92	61	0	100	0	0	100	100	0	0	100	96	64	0	0	83	100	0	91	100	0	0	0	0	100
MSL3	80	100	62	0	0	95	0	100	52	0	0	100	100	100	62	0	100	100	91	69	83	0	0	83	63	0	98	99	100	0	98	100	0	0	97	100	0	98	0	100	95	0	0	100	64	99	0	0	60
MSRB2	97	100	0	0	63	0	0	100	98	0	0	100	0	91	54	0	98	100	0	0	100	70	64	100	97	100	0	92	100	85	99	0	0	100	0	0	0	0	0	100	94	95	0	0	0	0	99	0	0
MSTN	0	94	0	0	0	100	0	70	0	95	96	100	0	97	0	84	71	97	0	0	94	0	66	0	0	0	0	0	96	100	97	75	0	0	0	0	0	0	0	99	73	82	0	77	97	0	0	0	50
MSX1	77	100	0	0	0	0	0	100	0	0	0	0	89	0	0	0	0	100	93	89	0	98	0	0	99	61	100	0	0	0	56	0	0	82	49	100	98	99	0	0	0	99	0	98	0	0	0	0	0
MSX2	0	92	0	0	93	0	0	60	100	0	0	0	0	0	0	0	0	100	100	99	0	43	62	77	48	0	97	85	89	87	100	0	0	98	0	0	100	0	0	0	100	0	0	83	0	0	98	100	100
MTA1	74	89	0	0	76	0	91	100	0	0	0	100	53	0	59	0	0	99	0	100	100	95	0	0	94	100	0	64	100	0	42	0	100	69	74	94	0	0	54	100	0	0	100	0	0	0	77	0	96
MTA2	99	100	100	0	100	0	0	99	100	0	61	100	100	100	60	0	99	100	100	100	99	0	0	0	96	0	100	96	0	0	100	78	0	98	94	0	0	0	0	0	100	0	95	100	97	90	0	0	99
MTA3	73	100	68	0	76	0	0	99	0	0	0	70	99	99	0	0	92	100	99	100	0	0	0	100	58	0	100	89	0	0	96	90	0	0	100	100	93	98	0	0	97	97	87	100	56	74	0	0	100
MTDH	96	100	0	60	0	99	84	100	90	0	0	100	100	100	97	0	100	100	0	0	100	76	0	0	99	100	0	100	100	51	100	99	59	78	0	100	0	61	70	100	99	0	0	86	0	0	76	0	0
MTERF	68	91	91	51	74	0	0	49	0	0	0	0	100	100	55	0	92	91	100	100	0	0	0	94	0	0	99	91	0	0	67	80	0	0	100	100	0	99	0	0	100	100	100	100	50	100	58	0	100
MTERFD3	0	58	0	0	0	86	0	71	0	0	0	72	90	73	0	0	0	98	86	0	0	69	0	79	0	0	100	81	0	0	0	0	0	0	85	100	100	99	0	0	81	91	0	100	0	0	0	62	90
MTF1	100	100	93	64	70	0	0	100	99	0	0	100	100	100	65	0	99	100	100	100	78	54	0	0	98	71	100	100	0	0	100	85	66	94	85	100	0	0	0	90	100	57	0	100	65	82	82	0	96
MTF2	0	0	0	0	0	0	0	0	0	0	73	0	97	96	0	0	0	53	100	100	99	0	60	100	0	0	100	0	95	0	0	63	0	0	100	100	94	100	80	56	0	100	98	100	65	91	96	0	100
MURC	0	98	0	0	0	93	0	75	88	0	99	100	0	80	0	0	0	100	0	61	96	0	0	0	0	0	84	69	0	100	100	0	0	84	0	0	0	0	0	0	100	0	0	98	99	0	99	0	0
MXD1	0	89	0	0	0	0	0	0	43	0	0	0	0	49	0	0	65	52	0	0	76	0	0	0	0	0	0	0	0	98	79	100	0	0	61	0	0	0	0	0	98	0	0	86	0	0	0	0	98
MXD3	92	100	0	0	0	84	0	100	92	0	0	100	100	99	0	0	98	100	0	0	100	94	0	0	100	100	83	92	100	0	100	97	95	100	0	96	0	0	0	100	93	0	70	84	0	0	95	0	0
MXD4	0	0	0	0	99	0	0	0	75	0	0	66	0	0	0	0	0	0	62	100	0	0	72	91	0	68	0	0	100	0	86	0	91	0	0	91	0	0	0	98	100	67	99	0	0	0	0	76	99
MXI1	0	64	85	66	86	0	0	0	58	0	0	0	0	100	0	0	94	0	95	100	0	0	0	0	0	0	72	0	0	0	47	0	0	0	97	0	0	88	0	0	95	55	100	80	0	83	0	0	100
MYB	98	98	83	99	97	0	76	67	83	85	63	56	0	94	88	0	82	83	0	0	65	0	66	0	0	0	0	0	0	70	96	0	64	95	0	87	0	46	0	66	93	0	0	0	56	0	0	0	0
MYBBP1A	0	0	0	0	99	84	84	99	0	0	0	100	0	0	0	0	0	91	93	100	58	83	0	0	74	100	0	0	100	0	0	0	100	0	81	97	0	0	57	100	0	0	100	0	0	0	77	64	100
MYBL1	0	91	0	0	99	0	0	0	100	0	0	0	0	0	0	0	0	99	92	97	65	0	93	90	0	0	0	84	97	72	100	0	0	77	0	0	100	0	0	0	100	0	0	0	0	0	93	100	100
MYBL2	52	0	97	0	73	85	0	52	0	0	0	66	87	100	0	0	0	62	84	99	60	84	0	97	0	100	62	0	68	0	0	96	0	59	100	0	0	59	0	0	0	76	100	85	0	100	98	0	61
MYC	0	100	83	0	100	0	0	54	100	0	0	56	100	100	0	77	100	100	100	100	75	0	0	0	53	0	98	99	0	76	100	88	0	0	100	0	93	56	0	0	100	0	99	100	94	73	0	100	100
MYCBP	100	100	59	78	0	89	92	100	100	0	0	100	100	100	99	0	100	100	0	0	100	98	0	0	100	100	0	100	100	56	100	86	53	100	0	100	0	0	92	100	100	0	0	0	0	0	98	0	0
MYCBP2	0	81	0	0	0	0	0	94	0	0	86	79	0	0	0	64	0	100	0	0	0	88	0	0	0	89	99	0	0	0	71	0	0	0	0	93	75	64	0	0	0	62	0	95	0	0	0	0	0
MYCN	0	100	0	0	0	99	0	100	98	0	0	100	94	100	0	0	100	100	0	0	100	89	0	0	100	99	85	98	100	0	100	0	80	100	0	91	0	44	0	100	97	0	0	0	0	0	97	80	0
MYF5	0	100	0	0	0	100	0	99	75	0	0	100	0	100	0	0	98	100	0	0	98	0	0	0	0	0	0	90	96	99	100	56	0	85	0	0	0	0	0	100	100	0	0	89	75	0	83	0	0
MYNN	78	100	58	0	0	0	0	100	0	0	0	97	100	100	0	0	91	100	97	98	0	0	0	96	77	55	100	87	0	0	98	97	0	0	99	100	0	94	0	69	77	100	56	100	67	92	0	0	82
MYO6	0	100	0	0	98	62	0	70	100	0	53	62	100	100	0	0	79	100	100	100	0	0	0	0	85	0	100	76	95	79	100	0	0	95	100	86	100	66	75	0	100	0	58	100	71	0	0	100	100
MYOCD	78	100	97	93	100	0	0	88	100	0	0	74	99	100	73	72	100	99	100	100	55	0	0	0	0	0	95	100	0	0	100	0	0	79	100	99	93	95	0	0	100	0	100	100	0	72	0	76	100
MYOD1	75	100	0	0	0	0	0	100	0	0	0	100	99	93	0	0	83	100	0	0	0	95	0	0	96	100	100	93	100	0	100	0	90	100	0	100	64	80	0	97	72	0	0	58	0	0	0	0	0
MYOG	0	100	0	0	0	100	0	100	93	0	0	100	0	100	0	0	99	100	0	69	100	0	0	0	0	0	61	97	77	100	100	85	0	81	0	0	0	0	0	100	100	0	0	97	66	0	69	56	0
MYPOP	0	100	0	0	0	0	0	100	0	0	0	100	79	88	0	0	67	100	58	55	0	69	0	0	70	83	100	83	52	0	100	0	96	97	0	100	85	73	0	75	78	53	0	100	54	0	0	0	0
MYSM1	0	93	0	0	56	0	0	69	60	0	66	0	92	92	0	0	0	100	100	100	0	0	0	60	0	0	100	91	98	0	97	0	0	52	100	100	100	99	73	0	99	70	97	100	0	0	0	100	100
MYST1	0	0	0	0	100	0	79	0	0	0	0	0	0	0	0	0	0	0	0	100	0	0	0	71	0	0	0	0	65	0	82	0	96	0	0	81	0	0	0	100	92	0	99	0	69	0	0	0	81
MYST2	0	0	0	0	0	0	73	0	0	0	95	85	0	0	70	0	59	0	78	100	100	0	55	72	0	0	100	0	100	0	0	0	0	0	96	0	0	0	95	100	0	99	86	100	80	75	64	0	86
MYST3	0	0	0	0	54	0	0	0	0	0	0	68	0	0	0	0	0	0	100	100	82	0	0	91	0	0	100	0	100	0	90	0	0	0	71	0	0	0	0	92	0	98	83	100	61	51	0	0	91
MYST4	59	0	51	58	0	0	0	0	89	0	89	100	69	100	77	82	100	0	0	0	100	0	0	0	0	0	98	77	100	0	0	57	0	0	0	0	0	0	65	100	0	77	0	84	0	0	0	0	0
MYT1	0	97	0	0	0	100	0	100	0	0	0	100	0	91	0	0	84	100	0	0	97	65	0	0	0	92	78	87	100	83	99	0	0	95	0	79	51	0	0	100	94	0	0	0	51	0	93	0	0
MYT1L	0	100	0	0	0	100	0	100	74	0	85	100	69	100	0	0	98	100	0	0	94	0	0	0	0	0	98	84	93	100	100	65	0	93	0	49	0	0	0	99	99	0	0	96	97	0	77	82	0
MZF1	95	100	0	0	51	0	88	100	0	0	0	100	65	59	82	0	88	100	0	81	100	89	0	0	99	100	0	67	100	0	68	0	100	0	0	99	60	0	86	100	0	0	100	0	0	0	67	50	94
NAB1	0	93	0	0	97	0	0	82	100	0	0	86	0	98	91	90	100	90	0	0	100	51	98	100	72	0	76	96	0	93	84	0	65	67	0	0	53	0	0	52	100	99	0	0	0	0	81	93	98
NAB2	100	100	84	88	67	83	79	100	99	0	0	100	100	100	98	0	100	100	86	98	100	94	0	0	100	99	92	100	99	0	100	99	0	95	96	100	90	97	0	100	100	0	0	100	0	0	55	50	100
NACC1	0	51	91	0	100	0	0	0	100	0	0	0	0	98	0	89	0	0	95	100	0	0	0	59	0	86	0	0	98	0	98	0	90	0	0	95	0	0	0	86	100	0	100	0	0	0	0	0	98
NACC2	95	100	54	79	0	0	54	100	54	0	0	100	100	99	95	0	100	100	96	61	0	99	0	0	100	93	99	99	54	0	89	0	59	75	90	100	100	98	0	97	89	78	0	95	0	0	0	0	86
NANOG	86	100	80	0	99	0	0	97	100	0	0	100	0	100	0	0	55	100	0	98	100	0	0	81	0	0	0	78	84	0	100	0	0	100	0	81	98	0	0	0	100	0	0	0	78	79	93	0	0
NARFL	0	0	0	0	100	0	0	0	80	0	0	64	0	0	0	89	0	0	81	100	0	0	83	87	0	78	0	0	100	0	70	0	98	0	0	89	0	0	59	99	94	0	100	0	0	0	0	83	100
NARG1	94	100	80	0	61	0	0	100	76	0	0	100	100	100	89	0	100	100	100	100	58	0	0	96	88	0	100	100	0	0	100	100	0	0	100	100	62	99	0	97	97	86	78	100	78	97	0	0	98
NARG1L	0	0	0	0	0	0	0	0	67	0	90	0	0	0	0	96	64	0	0	0	100	0	0	73	0	0	100	0	52	0	0	0	0	0	0	87	93	98	0	48	0	0	0	96	71	0	0	0	0
NAT14	53	100	0	0	0	59	74	100	51	0	0	100	47	0	54	0	0	100	0	0	91	98	0	0	100	100	0	83	100	0	100	0	100	96	0	96	0	0	0	100	0	0	99	0	0	0	100	0	0
NCOA1	0	0	0	0	0	0	0	0	0	0	96	73	71	0	0	0	0	60	100	100	88	0	61	69	0	54	100	0	100	0	97	0	0	0	98	0	97	0	99	100	0	100	94	100	94	61	0	0	100
NCOA2	0	100	0	79	74	83	0	100	100	0	0	99	98	100	70	0	99	100	100	100	82	78	0	0	98	66	100	100	0	83	100	0	0	88	99	100	100	62	0	0	100	0	71	100	79	57	97	96	100
NCOA3	0	78	93	0	84	57	0	0	0	0	85	61	84	77	0	0	0	79	100	100	96	0	57	97	0	0	100	0	100	0	97	0	0	0	99	0	0	76	93	97	80	100	100	100	96	98	0	0	100
NCOA4	76	100	0	74	0	90	75	100	100	0	0	100	66	100	85	0	100	100	0	0	100	96	0	52	100	100	47	100	100	71	100	0	92	100	0	97	0	0	55	100	100	0	0	65	0	0	100	79	0
NCOA5	0	55	0	0	100	0	0	0	0	0	91	92	0	96	0	0	0	0	100	100	0	0	0	0	0	88	99	0	100	0	82	0	91	0	100	0	83	0	75	100	100	0	100	100	89	88	0	60	100
NCOA6	0	0	0	0	99	63	0	0	0	0	91	100	0	0	0	0	0	0	100	100	95	0	0	53	0	99	100	0	100	0	64	0	0	0	100	0	100	0	95	100	96	94	100	100	81	85	0	0	100
NCOA7	0	67	0	0	93	0	0	0	92	0	0	0	0	89	73	89	90	71	54	100	65	0	99	0	0	0	0	92	84	96	66	71	98	0	100	0	83	0	0	0	100	0	96	85	0	0	0	58	100
NCOR1	0	0	0	0	0	0	0	0	0	0	95	99	0	0	0	0	54	0	100	100	100	0	0	82	0	52	100	0	100	0	0	0	0	0	99	62	100	82	92	100	64	94	99	100	79	74	0	0	100
NCOR2	77	88	0	0	63	75	91	100	0	0	0	100	97	84	87	0	92	99	0	98	96	96	0	0	90	100	0	84	100	0	0	0	99	50	0	100	0	0	62	100	0	0	99	0	0	0	0	0	87
NDN	0	68	95	83	100	0	0	0	54	0	0	0	88	100	71	80	98	84	97	100	0	0	0	0	0	0	90	84	79	0	0	0	71	0	100	100	100	100	0	0	100	0	100	98	0	56	0	0	100
NDUFA13	64	100	82	0	100	0	0	97	100	0	0	100	83	100	53	95	100	100	0	72	100	47	95	97	89	53	0	97	97	87	100	0	78	100	0	0	0	0	0	93	100	0	0	0	0	0	62	75	56
NEDD4	0	0	0	0	98	0	0	0	65	0	0	0	0	0	0	87	0	0	84	78	0	0	91	76	0	78	0	0	100	58	0	0	96	0	60	0	99	0	79	95	88	0	90	0	0	0	0	98	100
NEDD8	100	100	65	62	0	84	78	100	98	0	0	100	99	100	100	0	100	100	0	0	100	100	0	0	100	100	0	100	100	77	100	94	0	100	0	100	0	0	94	100	100	0	0	0	0	0	81	0	0
NEO1	0	99	0	66	0	77	79	100	98	84	0	100	0	0	51	0	61	100	0	0	100	100	57	96	100	100	0	97	98	0	100	0	100	100	0	0	75	0	0	98	97	0	56	0	0	0	100	56	0
NEUROD1	0	0	64	91	0	87	57	0	0	88	98	94	0	0	0	75	0	0	0	0	0	0	0	0	0	0	0	0	52	100	0	0	0	0	0	0	0	0	0	0	0	0	0	0	0	0	0	0	0
NEUROD2	0	100	0	0	0	60	0	100	66	0	0	100	0	0	0	0	50	100	0	0	0	75	0	0	98	96	99	49	0	0	100	0	78	100	0	95	74	0	0	62	75	0	0	47	0	0	68	0	0
NEUROD6	0	88	0	0	0	100	0	59	0	85	99	100	0	95	0	0	61	98	0	0	79	0	0	0	0	0	0	46	71	100	96	0	0	0	0	0	0	0	0	0	93	0	0	87	97	0	0	0	0
NEUROG1	70	100	0	0	0	83	0	100	96	0	0	100	100	100	0	0	100	100	46	70	100	89	0	0	98	94	100	100	100	0	100	0	51	100	0	100	60	83	0	100	99	0	0	92	60	0	77	80	0
NEUROG2	64	100	0	0	0	85	0	100	85	0	0	100	77	100	55	0	100	100	0	51	98	98	0	0	98	99	94	95	100	0	100	0	59	100	0	100	87	69	0	98	98	0	0	67	0	0	95	63	0
NEUROG3	0	98	0	0	0	94	0	97	0	0	0	99	73	84	0	0	58	100	0	51	0	0	0	0	0	0	98	53	0	0	100	0	0	0	0	0	0	0	0	0	0	0	0	72	0	0	0	62	0
NFAM1	94	100	94	83	100	0	63	100	100	0	0	100	99	100	95	0	100	100	98	100	100	85	70	0	100	79	97	100	0	0	100	97	0	96	95	97	76	0	0	85	100	0	62	100	0	0	63	0	100
NFAT5	66	67	0	0	0	0	0	64	95	0	0	100	0	89	57	0	100	0	68	90	100	0	73	100	52	56	100	64	100	72	0	0	0	60	64	0	70	0	93	100	0	100	69	93	0	0	90	0	0
NFATC1	99	100	0	65	0	0	89	100	0	75	0	100	100	100	100	0	100	100	0	0	100	100	0	0	100	100	0	100	100	0	68	51	68	79	0	100	0	80	0	100	59	0	0	0	0	0	0	0	0
NFATC2	63	100	68	72	93	0	0	100	100	0	0	93	94	100	100	90	100	100	78	100	83	92	89	0	96	0	45	100	0	88	97	91	71	0	100	100	100	82	0	0	100	0	99	99	0	0	0	45	100
NFATC2IP	90	100	0	0	0	0	82	100	50	0	0	100	88	44	77	0	0	100	0	63	100	95	0	0	100	100	0	57	100	0	99	0	100	75	0	68	0	0	0	100	0	0	98	0	0	0	94	56	93
NFATC3	0	0	0	0	0	0	0	0	0	0	0	0	0	0	0	99	0	55	0	0	0	0	87	0	0	56	0	0	0	0	0	0	76	0	0	0	0	0	0	0	0	0	0	0	0	0	0	0	63
NFATC4	100	100	98	94	99	0	78	100	100	0	0	100	100	100	99	0	100	100	100	100	100	97	0	0	100	82	96	100	73	0	100	87	0	100	99	100	100	96	0	100	100	0	80	100	0	57	73	81	100
NFE2	0	100	0	0	0	100	0	99	0	0	100	100	62	95	0	62	58	100	0	0	75	0	0	0	0	54	88	75	91	100	100	54	0	82	0	79	0	0	0	87	94	0	0	100	98	0	81	93	0
NFE2L1	100	100	0	0	0	0	0	100	97	0	0	100	0	83	0	0	89	100	0	0	100	0	0	100	93	100	0	85	100	0	100	0	0	97	57	0	98	0	83	98	97	76	0	0	0	0	100	0	0
NFE2L2	0	0	0	0	92	0	0	0	49	0	0	79	0	0	0	97	0	0	94	94	0	0	86	0	0	69	0	0	100	68	0	0	99	0	74	0	98	0	0	97	81	0	98	0	0	0	0	93	100
NFE2L3	84	94	100	0	53	0	0	0	48	0	0	68	100	100	0	0	100	0	73	83	0	0	0	92	0	0	58	0	0	0	55	100	0	0	100	86	0	0	0	63	47	0	64	99	0	78	0	0	66
NF-E4	0	0	0	88	0	0	93	0	0	0	100	0	0	64	89	0	0	0	0	63	0	89	0	0	0	0	67	0	0	98	86	0	0	0	0	73	0	0	90	0	0	0	0	76	100	55	0	0	0
NFIA	0	0	94	61	96	0	0	0	81	0	0	0	97	100	0	92	100	0	88	82	0	0	0	0	0	97	0	0	0	0	0	90	0	0	99	0	0	0	0	0	90	0	97	0	0	54	0	0	99
NFIB	79	0	58	0	0	0	0	0	0	0	0	100	63	99	0	0	91	0	0	91	99	0	0	0	0	0	84	0	100	0	0	56	0	0	0	0	100	0	95	100	0	0	0	0	0	0	0	71	100
NFIC	0	0	0	52	81	80	85	94	0	0	0	100	96	71	70	0	88	86	0	94	56	89	0	57	61	100	0	80	100	0	0	0	96	0	0	100	0	0	0	100	0	0	89	0	0	0	0	0	68
NFIL3	0	0	0	0	0	0	0	0	0	0	0	0	61	96	0	66	75	0	74	97	0	0	0	0	0	75	0	0	87	91	0	96	99	70	100	0	89	0	0	62	96	0	97	96	0	0	0	85	100
NFIX	0	0	0	0	94	0	0	0	54	0	0	87	66	0	0	0	0	0	0	98	0	0	0	98	0	0	0	0	97	0	77	0	81	0	0	98	0	53	0	100	80	75	87	0	0	0	47	47	90
NFKB1	0	0	0	0	0	0	0	0	0	0	0	0	0	0	0	81	53	0	0	0	64	0	100	98	0	0	98	67	0	96	0	0	98	0	0	0	91	0	0	0	78	96	0	0	0	0	0	92	99
NFKB2	0	92	0	0	0	99	64	100	0	0	0	100	100	100	97	0	99	100	0	0	83	98	0	0	92	100	0	100	74	89	88	97	0	0	80	100	100	0	0	100	95	0	0	97	0	0	61	0	0
NFKBIA	0	0	0	0	86	0	0	0	0	0	0	94	91	75	0	0	0	0	100	100	68	0	0	79	0	96	90	0	100	0	0	0	84	0	100	0	100	0	89	97	97	91	100	100	0	0	0	0	100
NFKBIB	0	0	0	0	0	0	0	0	0	0	0	0	0	0	0	0	0	0	0	0	0	63	0	64	0	0	92	0	0	50	0	0	98	0	0	76	0	0	0	0	0	100	0	0	0	0	0	0	0
NFKBIL2	0	76	0	0	70	59	0	100	0	0	0	100	0	52	0	65	0	100	0	74	0	99	0	0	93	100	0	0	100	0	0	0	95	95	92	88	0	0	0	97	0	0	100	0	0	66	91	0	52
NFKBIZ	0	100	0	0	0	58	0	97	98	0	0	90	70	92	100	78	100	92	0	59	100	52	97	72	71	66	61	94	0	90	85	99	0	0	0	0	0	0	72	46	100	86	0	0	0	0	87	76	99
NFRKB	0	0	83	0	100	61	71	55	0	78	0	100	0	0	0	0	0	0	97	100	93	84	0	0	0	100	90	0	100	0	0	69	95	0	100	0	0	0	59	100	67	0	100	98	0	76	79	0	100
NFX1	0	66	0	0	0	0	0	0	0	0	95	0	76	93	0	0	0	97	100	100	88	0	0	99	0	0	100	0	100	0	48	82	0	0	100	100	100	98	64	75	94	85	100	100	84	90	0	0	100
NFXL1	0	79	0	0	54	0	0	0	0	0	0	0	93	95	0	0	59	100	100	100	0	0	0	85	0	0	100	55	98	0	94	0	0	0	100	100	100	97	0	0	98	75	96	100	0	0	0	93	100
NFYB	0	0	0	0	93	72	0	78	65	0	0	97	0	0	0	77	0	87	0	0	0	0	91	95	0	56	82	0	89	0	0	63	83	0	0	99	0	82	0	75	0	54	0	76	0	57	0	0	0
NFYC	0	100	0	0	0	0	0	92	0	0	98	79	0	96	0	0	0	100	90	100	0	0	0	0	0	0	100	52	0	62	100	0	0	0	95	53	0	0	0	0	99	56	0	100	93	73	0	0	67
NHLH1	0	100	0	0	0	100	0	100	0	0	0	100	62	99	0	0	99	100	0	50	98	0	0	0	48	78	89	88	98	67	100	86	53	76	0	69	0	0	0	100	96	0	0	90	81	0	73	0	0
NHLH2	0	100	0	0	0	97	0	100	75	0	0	100	0	100	0	0	100	100	0	74	100	0	0	0	43	55	0	92	100	83	100	0	0	87	0	75	0	0	0	97	100	0	0	59	0	0	60	71	0
NIF3L1	100	100	100	70	70	70	55	100	97	0	0	100	100	100	98	0	100	100	91	95	100	94	0	0	100	98	86	100	100	51	100	100	0	93	91	100	0	97	0	100	100	0	0	98	0	82	0	0	93
NKRF	100	100	100	69	95	0	58	100	97	0	0	100	100	100	95	0	100	100	100	100	94	62	0	66	96	0	94	100	0	0	100	100	0	57	100	100	0	97	0	100	100	92	95	100	0	95	0	0	100
NKX1-1	0	87	0	0	0	0	0	94	0	0	0	63	58	0	0	0	0	97	74	0	0	76	0	0	0	0	100	0	0	0	0	0	0	100	0	93	0	64	0	0	0	73	0	0	0	0	0	0	0
NKX1-2	66	100	0	0	0	68	0	100	84	0	0	100	100	100	0	0	98	100	71	67	98	97	0	0	99	99	100	99	99	0	100	0	75	100	0	100	0	80	0	100	78	0	0	92	50	0	0	53	0
NKX2-1	73	100	0	68	50	93	55	100	99	0	0	100	100	100	0	0	100	100	55	94	100	82	0	0	100	95	99	100	99	73	100	66	0	100	0	99	54	0	0	100	100	0	0	98	0	0	91	75	61
NKX2-2	0	0	0	0	0	0	0	0	0	0	0	0	61	0	0	0	0	0	0	0	0	0	60	0	0	0	0	0	85	0	0	80	0	0	73	0	0	0	0	0	0	0	0	46	0	0	0	78	95
NKX2-3	88	100	0	0	0	0	56	100	0	0	0	100	100	86	81	0	90	100	0	0	85	97	0	0	99	100	57	90	100	0	69	0	95	84	0	100	0	76	0	100	0	0	84	0	0	0	0	0	0
NKX2-4	85	100	0	0	0	0	0	100	0	0	0	100	66	80	0	0	76	100	0	56	0	97	0	0	93	100	97	94	99	0	100	0	87	100	0	100	0	54	0	86	67	0	0	51	0	0	0	0	0
NKX2-5	86	100	0	0	0	0	0	100	74	0	0	100	99	95	0	0	88	100	0	0	100	87	0	0	97	99	99	87	100	0	100	0	94	100	0	99	0	54	0	100	56	0	64	0	0	0	71	0	0
NKX2-6	0	99	0	0	0	100	0	100	69	0	61	100	0	98	0	0	95	100	0	0	97	0	0	0	0	0	63	81	84	98	100	83	0	58	0	0	0	0	0	90	99	0	0	84	62	0	62	0	0
NKX2-8	0	100	0	0	0	86	0	100	0	0	59	100	100	100	0	0	91	100	57	0	66	70	0	0	80	80	100	97	100	0	100	0	0	99	0	100	53	97	0	100	80	0	0	97	86	0	0	0	0
NKX3-1	0	94	0	0	99	0	0	70	100	0	0	0	0	0	0	0	0	100	82	92	80	50	96	100	58	0	0	82	55	77	100	61	0	99	0	0	97	0	0	0	100	0	0	0	0	0	100	100	99
NKX3-2	0	100	0	0	0	100	0	100	52	0	0	100	77	93	0	0	92	100	0	0	94	79	0	0	90	100	97	84	100	60	100	0	96	100	0	97	0	0	0	100	83	0	81	57	0	0	94	0	0
NKX6-1	0	100	0	0	0	0	0	100	75	0	0	100	99	94	0	0	76	100	0	0	0	97	0	0	97	97	99	89	100	0	100	0	86	100	0	96	57	62	0	98	82	0	0	73	0	0	89	54	0
NKX6-2	0	0	0	0	0	0	0	97	0	0	0	57	0	0	0	0	0	89	0	0	0	94	0	53	68	98	73	0	64	0	0	0	97	0	0	100	0	0	0	72	0	92	67	0	0	0	0	0	0
NKX6-3	63	100	0	0	0	0	0	100	55	0	0	98	89	85	0	0	72	100	77	89	0	97	0	0	97	91	100	100	0	0	99	0	0	81	0	100	73	60	0	80	93	95	0	99	0	0	0	0	0
NLRC3	97	100	97	58	100	0	0	100	100	0	0	100	100	100	83	87	100	100	99	100	100	88	85	0	100	82	97	100	0	76	100	56	0	100	83	46	0	0	0	63	100	0	87	100	60	0	61	79	100
NLRP3	91	100	73	0	100	0	0	98	100	0	0	100	95	100	100	81	100	100	56	100	100	56	96	0	87	72	0	100	0	76	100	100	0	0	97	85	0	0	0	91	100	0	90	99	0	0	0	0	100
NME1-NME2	98	100	73	54	68	100	56	100	100	0	0	100	100	100	99	0	100	100	61	54	100	83	0	0	100	95	0	100	100	99	100	99	0	98	56	100	0	75	0	100	100	0	0	73	0	0	57	94	56
NME2	89	100	0	0	0	100	64	100	96	0	0	100	100	100	99	0	100	100	0	0	100	72	0	0	99	98	0	100	100	99	100	100	0	81	0	100	0	62	73	100	99	74	0	0	0	0	63	88	0
NMI	0	86	61	0	100	0	0	0	100	0	0	0	83	100	55	89	97	57	98	100	60	0	87	0	0	0	0	90	96	70	89	97	91	0	100	0	88	0	0	0	100	0	100	100	0	0	0	86	100
NMRAL1	0	98	52	0	100	0	0	0	100	0	0	0	0	100	0	93	79	94	94	100	90	0	97	92	0	0	0	89	0	83	100	0	94	94	0	0	52	0	0	0	100	0	95	0	0	0	61	99	100
NOD2	91	100	75	71	100	0	57	99	100	0	0	98	95	100	100	60	100	100	74	100	100	0	93	0	95	53	0	100	0	60	100	100	0	0	98	83	0	0	0	95	100	0	86	100	0	0	0	0	100
NODAL	0	100	0	0	0	100	0	100	79	0	0	100	0	99	0	0	99	100	0	65	100	0	0	0	0	0	62	93	87	96	100	75	0	93	0	0	0	0	0	99	99	0	0	90	59	0	69	72	0
NONO	100	100	68	0	46	96	58	100	100	0	0	100	100	100	97	0	100	100	79	70	100	73	0	0	100	97	71	100	100	81	100	100	56	86	88	100	0	80	0	100	99	0	0	98	0	57	58	72	59
NOTCH1	98	100	51	93	0	88	93	100	98	0	0	100	100	100	100	0	100	100	0	0	100	100	0	0	100	100	0	100	100	0	100	69	0	97	0	100	93	92	0	100	100	0	0	67	0	0	87	50	70
NOTCH2	0	55	0	0	64	0	84	0	0	0	96	79	0	0	75	0	88	65	100	100	54	0	0	0	0	0	100	0	100	0	100	0	0	0	0	0	0	0	74	100	76	0	72	100	90	0	0	0	94
NOTCH2NL	89	59	57	0	0	0	0	0	0	0	62	100	0	76	0	0	0	0	83	99	100	0	0	82	0	74	93	0	100	0	0	0	88	0	98	0	100	78	90	100	0	0	99	96	0	0	65	72	100
NOTCH3	97	100	64	96	0	0	89	100	84	0	0	100	98	100	100	0	100	100	0	57	98	100	57	0	100	100	0	100	94	0	82	84	0	90	85	100	100	91	0	100	99	0	0	64	0	0	0	0	98
NOTCH4	100	100	100	91	100	0	76	100	100	0	0	100	100	100	99	70	100	100	93	100	100	98	60	0	100	80	87	100	64	0	100	95	0	99	99	100	94	78	0	99	100	0	89	99	0	68	0	0	100
NOTO	0	100	0	0	0	100	0	100	0	0	0	100	96	99	0	0	93	100	0	0	98	0	0	0	66	91	97	77	100	98	100	0	89	89	0	91	0	0	0	100	86	0	74	88	77	0	95	0	0
NPAS1	50	100	0	0	0	80	0	100	49	0	0	100	99	98	0	0	96	100	0	0	80	89	0	0	97	99	97	96	100	0	100	0	86	100	0	100	64	79	0	100	86	0	0	61	0	0	0	0	0
NPAS2	0	78	0	0	0	80	0	0	0	0	0	70	96	96	0	0	95	61	90	0	60	0	0	0	0	0	0	56	0	0	84	0	0	0	0	0	0	0	0	0	0	0	0	87	0	0	0	82	0
NPAS3	100	100	95	83	82	79	72	100	100	0	0	100	100	100	98	0	100	100	82	97	100	84	0	0	100	98	71	100	100	0	100	99	0	92	96	100	63	96	0	100	100	0	0	97	0	53	64	61	100
NPAS4	0	100	0	60	79	99	0	100	97	0	0	100	88	100	0	0	100	100	49	100	91	0	0	0	85	0	95	100	52	65	100	75	0	89	84	96	64	91	0	93	100	0	0	99	0	0	70	79	99
NPAT	0	83	70	0	0	0	0	0	0	0	71	0	97	97	0	0	0	100	99	100	58	0	67	100	0	0	100	0	56	0	83	75	0	0	99	100	60	97	54	0	62	100	97	100	92	99	0	0	95
NPM1	62	100	0	0	0	100	81	100	49	0	0	100	93	100	98	0	100	100	0	0	100	71	0	0	85	100	0	100	100	86	66	100	58	0	0	100	0	54	98	100	71	96	89	0	0	0	64	57	0
NR0B1	0	99	0	0	0	100	0	84	42	0	96	100	55	99	0	0	91	100	0	76	59	0	0	0	0	0	78	65	0	100	99	99	0	0	88	65	0	0	0	51	100	0	0	100	80	0	0	0	52
NR0B2	0	97	0	0	0	100	0	84	0	73	96	100	0	97	0	80	62	100	0	0	65	0	0	0	0	0	95	0	85	100	100	0	0	79	0	0	0	0	0	94	97	0	0	99	100	0	63	0	0
NR1D1	97	100	91	88	84	0	55	100	96	0	0	100	100	100	91	0	100	100	93	100	84	100	0	0	100	86	99	100	0	0	100	0	0	100	99	100	100	99	0	99	100	0	0	99	0	0	0	64	100
NR1D2	0	99	0	0	0	0	0	100	0	0	0	100	0	0	0	0	0	100	0	0	81	93	0	0	94	100	58	82	94	0	92	0	0	0	0	56	0	0	0	0	0	0	0	51	0	0	0	0	0
NR1H2	0	0	0	0	97	75	0	0	0	0	0	0	84	0	0	0	0	0	0	0	65	0	0	100	0	0	0	0	0	0	73	57	0	0	69	100	99	93	0	62	0	86	0	0	0	0	57	0	0
NR1H4	0	100	0	0	0	95	0	76	76	0	82	100	0	98	0	0	69	100	0	0	98	0	0	0	0	0	0	55	76	99	100	0	0	65	0	0	0	0	0	94	97	77	0	66	84	0	87	0	0
NR1I2	0	100	0	0	0	100	0	100	85	0	78	100	71	100	0	0	99	100	0	60	100	0	0	0	0	0	98	95	92	100	100	73	0	92	0	59	0	0	0	99	100	0	0	98	96	0	74	79	0
NR1I3	0	100	0	0	0	100	0	98	88	0	90	100	56	100	0	0	98	100	0	67	99	0	0	0	0	0	89	92	77	100	100	84	0	82	0	0	0	0	0	95	100	0	0	99	98	0	65	78	0
NR2C1	0	0	0	0	60	0	0	0	98	72	66	0	0	0	0	66	0	0	0	0	100	58	100	100	65	0	100	0	0	0	66	77	0	93	60	85	0	67	0	0	63	97	0	100	64	79	99	0	0
NR2C2	71	71	0	55	59	60	87	98	51	0	87	100	0	0	59	0	89	82	98	100	100	54	0	0	63	100	73	0	100	0	0	0	95	90	99	0	0	0	92	100	0	0	100	91	0	58	97	0	100
NR2E1	0	100	0	0	0	100	0	100	57	0	91	100	68	100	0	0	98	100	0	0	97	0	0	0	0	0	98	85	99	100	100	70	0	90	0	67	0	0	0	99	99	0	0	97	95	0	68	0	0
NR2E3	0	100	0	0	0	100	0	100	95	0	0	100	100	100	0	0	100	100	0	0	100	62	0	0	99	95	94	99	100	91	100	88	74	100	0	90	0	0	0	100	99	0	0	90	48	0	97	0	0
NR2F1	98	100	99	96	99	0	58	100	93	0	0	98	100	100	100	78	100	100	97	100	66	93	0	0	93	0	89	99	0	0	90	68	0	76	100	100	100	100	0	63	100	0	100	99	0	72	0	69	100
NR2F2	0	0	66	74	0	0	0	0	0	0	0	0	97	100	62	0	77	0	93	83	41	0	0	100	0	0	90	0	41	0	0	0	0	0	100	100	97	100	0	0	64	98	94	81	0	47	65	0	100
NR2F6	0	0	0	0	100	0	0	0	90	0	0	0	0	81	0	85	0	0	71	100	0	0	68	83	0	75	0	0	96	52	85	0	98	0	61	85	0	0	0	84	99	0	99	0	0	0	0	78	100
NR3C1	0	83	92	0	100	0	0	0	98	0	0	0	99	100	0	96	100	0	95	99	0	0	57	0	0	76	0	83	0	0	49	98	86	0	100	58	68	78	0	0	99	0	100	74	0	0	0	92	100
NR3C2	0	75	83	0	100	64	0	0	97	0	0	56	60	82	0	96	0	0	100	100	0	0	46	0	0	57	98	0	100	0	98	0	0	58	57	0	83	0	0	94	98	0	100	77	0	0	0	95	100
NR4A1	56	94	0	0	0	0	0	91	82	0	0	73	100	100	97	75	100	83	0	98	0	0	0	0	83	0	0	91	0	0	65	100	0	0	90	97	0	0	54	0	94	0	74	97	0	0	0	0	98
NR4A2	88	100	0	0	49	0	0	100	99	0	0	99	96	100	98	68	100	100	0	93	99	94	66	0	97	80	0	100	0	69	98	97	0	0	60	99	0	0	78	61	100	0	0	86	0	0	78	0	93
NR4A3	0	100	0	0	78	0	0	99	94	0	0	67	96	100	100	92	100	100	82	100	79	69	91	0	89	0	0	100	0	87	97	95	96	0	100	98	96	0	0	0	100	0	97	100	0	0	0	59	100
NR5A1	0	100	0	0	0	100	0	100	96	0	0	100	88	100	0	0	100	100	0	59	100	0	0	0	71	80	93	100	99	96	100	79	0	98	0	83	0	0	0	100	100	0	0	97	59	0	93	65	0
NR5A2	96	100	100	0	100	0	0	61	100	0	0	55	78	100	99	91	99	93	74	100	87	0	92	0	0	0	0	88	0	0	97	95	90	0	100	78	0	0	0	0	100	0	99	96	0	0	0	0	100
NR6A1	0	100	0	0	0	90	0	98	98	0	0	100	100	100	0	0	90	100	78	0	93	0	0	0	60	0	97	42	0	78	100	0	0	99	0	0	65	0	0	59	95	0	0	91	88	0	99	86	0
NRBF2	98	100	0	0	0	100	89	100	69	0	0	100	93	100	99	0	100	100	0	0	100	79	0	0	90	100	0	99	100	0	96	99	77	83	0	100	0	0	100	100	92	0	65	0	0	0	63	0	0
NRF1	68	95	0	51	0	0	61	85	91	0	0	100	0	0	0	0	0	73	0	97	100	0	0	0	71	86	0	0	100	0	99	0	100	99	95	0	87	69	93	100	0	0	100	0	0	0	100	0	88
NRG1	0	100	56	0	87	80	0	100	100	0	57	100	100	100	0	0	100	100	100	100	98	0	0	0	80	0	99	100	0	93	100	87	0	84	99	91	82	69	0	81	100	0	80	100	92	84	93	100	100
NRIP1	0	100	0	77	0	99	89	100	98	0	0	100	99	100	91	0	100	100	0	0	100	81	0	0	93	99	0	100	100	79	100	89	85	72	0	100	69	0	0	100	100	0	0	79	0	0	100	63	0
NRIP2	100	100	84	71	56	0	56	100	98	0	0	100	100	100	72	0	100	100	74	91	100	98	0	0	100	100	98	100	100	0	100	83	69	100	0	100	0	0	0	100	99	0	0	95	0	0	84	0	0
NRK	89	100	99	82	100	0	0	69	100	0	0	71	90	100	55	0	100	97	100	100	0	0	0	0	0	0	93	96	0	0	100	0	0	72	100	99	87	97	0	0	100	0	100	100	0	84	0	90	100
NRL	0	80	0	0	0	88	0	98	0	0	0	100	62	88	0	0	79	100	0	0	0	53	0	0	0	0	97	83	80	0	0	0	0	76	0	100	100	100	0	65	54	0	0	0	0	0	0	96	0
NSD1	47	99	94	0	96	0	0	0	0	0	86	0	100	100	0	0	49	90	100	100	0	0	0	88	0	0	100	58	99	0	99	96	0	0	100	84	0	85	0	77	98	99	100	100	95	100	0	0	100
NTF3	0	98	79	0	94	0	0	0	90	0	64	0	100	100	0	0	0	93	100	100	0	0	0	0	0	85	100	0	89	0	100	0	0	81	87	0	61	0	86	0	97	70	98	99	99	81	0	64	100
NUFIP1	79	99	0	0	60	0	0	100	0	0	65	91	89	63	0	0	0	100	80	67	0	91	0	0	0	89	100	80	0	0	88	0	0	82	47	98	0	89	0	0	55	0	0	99	74	0	0	0	0
NUP62	86	100	94	0	100	0	0	95	95	0	0	100	100	100	91	73	100	100	76	100	92	0	0	0	54	0	46	100	0	67	100	100	67	0	100	93	0	83	0	40	100	0	100	99	71	94	0	56	100
OLIG1	57	100	0	0	0	0	0	100	0	0	0	100	99	94	0	0	78	100	0	0	0	95	0	0	99	100	99	90	99	0	100	0	91	100	0	100	0	70	0	96	83	0	0	84	0	0	0	0	0
OLIG2	0	0	0	0	0	0	0	90	0	0	0	71	0	0	0	0	0	91	0	0	0	86	0	0	0	83	0	0	94	0	0	89	62	83	97	99	63	0	0	71	0	0	78	0	0	0	0	0	85
OLIG3	0	100	0	0	0	86	0	100	0	0	0	100	99	98	0	0	84	100	0	0	63	92	0	0	91	94	100	71	99	0	100	0	93	100	0	82	60	69	0	96	71	0	0	79	92	0	86	55	0
ONECUT1	0	100	0	0	0	99	0	100	69	0	0	100	98	100	0	0	99	100	0	0	100	91	0	0	100	100	80	95	100	75	100	0	96	100	0	98	0	0	0	100	97	0	80	77	0	0	98	0	0
ONECUT2	0	80	95	0	100	0	0	0	98	0	0	0	100	100	0	84	96	0	100	100	0	0	0	0	0	98	79	0	100	0	72	94	69	0	100	0	70	0	0	0	99	0	100	100	0	83	0	57	100
ONECUT3	94	100	0	0	0	0	0	100	0	0	0	94	84	83	0	0	0	100	70	89	0	100	0	0	98	86	100	96	57	0	94	0	67	99	0	100	63	85	0	0	63	98	0	50	0	0	0	0	0
ORC2L	58	100	80	0	65	0	0	98	0	0	0	63	100	100	0	0	89	100	100	100	0	0	0	100	67	0	100	87	0	0	98	95	0	0	100	100	88	98	0	0	91	100	95	100	81	92	0	0	100
OSM	0	100	0	0	100	0	0	78	100	0	0	0	62	100	76	65	97	100	76	100	83	0	97	0	80	0	0	100	59	94	100	99	94	0	100	0	65	0	0	0	100	0	94	100	0	0	0	0	100
OTP	0	99	0	0	0	78	0	85	85	0	80	100	60	74	0	0	0	100	85	0	61	0	0	0	78	0	100	61	0	89	100	0	0	99	0	0	98	67	59	0	0	0	0	94	87	0	0	99	79
OTX1	72	84	0	0	0	0	0	0	0	0	0	73	77	75	0	0	56	47	0	0	0	0	57	68	0	0	94	0	0	0	0	100	69	0	54	79	0	0	0	56	0	0	0	87	0	0	0	0	0
OTX2	0	100	0	0	0	100	0	98	76	0	76	100	0	100	0	0	99	100	0	54	99	0	0	0	0	0	82	87	90	100	100	70	0	90	0	0	0	0	0	100	100	0	0	98	96	0	68	0	0
OVOL1	0	0	88	0	67	99	0	73	0	0	0	100	0	45	0	89	0	93	74	99	0	0	0	0	0	88	0	0	99	0	0	0	0	86	97	0	70	0	0	100	0	0	99	0	0	0	0	0	89
PA2G4	95	100	0	0	0	100	70	100	86	0	0	100	100	100	99	0	100	100	0	0	100	59	0	0	93	99	0	100	100	85	100	100	0	59	0	100	0	69	93	100	99	57	0	60	0	0	0	58	0
PADI4	0	100	0	0	0	100	0	100	85	0	0	100	82	100	0	0	100	100	0	51	100	56	0	0	86	95	93	97	100	97	100	66	0	99	0	88	0	0	0	100	99	0	0	91	67	0	85	67	0
PAF1	89	100	99	0	100	0	0	85	100	0	0	0	0	85	0	57	63	98	0	100	86	0	0	90	81	0	0	0	0	0	100	0	0	76	52	0	0	0	0	0	100	0	75	63	0	0	0	0	98
PARP14	55	94	55	0	100	0	0	0	100	0	0	66	75	96	82	74	100	74	0	75	99	0	99	71	0	0	0	95	0	62	93	100	0	0	56	0	0	0	0	48	100	66	0	0	0	0	0	0	94
PARP15	54	97	56	0	100	0	0	0	100	0	0	0	0	99	97	75	99	90	47	100	94	0	94	0	0	0	0	97	0	0	96	98	62	0	95	0	0	0	0	0	100	0	99	95	0	0	0	0	100
PASK	0	0	0	0	90	0	0	0	94	0	0	0	0	0	0	0	0	97	0	68	0	46	94	100	0	0	0	48	70	0	98	71	0	91	0	0	95	0	0	55	100	0	0	0	0	74	96	89	100
PATZ1	0	0	0	0	100	0	0	0	94	0	0	75	0	71	0	0	0	0	94	100	0	0	0	0	0	97	0	0	100	0	98	0	84	0	98	89	0	0	0	96	100	0	100	68	0	0	0	50	100
PAWR	71	100	0	0	0	99	69	100	61	0	0	100	100	100	96	0	100	100	0	0	99	68	0	0	85	96	0	100	100	65	95	100	65	0	67	100	61	95	0	100	91	0	0	91	0	0	0	51	0
PAX1	80	100	0	0	0	86	70	100	52	0	0	100	99	100	62	0	100	100	0	0	99	93	0	0	93	100	51	95	100	0	100	0	98	100	0	100	0	0	0	100	83	0	70	0	0	0	86	0	0
PAX2	0	100	0	0	0	100	0	100	87	0	0	100	89	100	0	0	99	100	0	63	100	0	0	0	67	67	98	98	95	100	100	90	0	93	0	80	0	0	0	100	99	0	0	100	88	0	77	67	0
PAX3	0	100	0	0	0	100	0	100	81	0	0	100	68	100	0	0	99	100	0	0	99	0	0	0	64	86	89	88	100	62	100	0	70	100	0	79	0	0	0	99	94	0	0	56	55	0	78	82	0
PAX4	0	100	0	0	0	100	0	100	75	0	86	100	81	100	0	0	98	100	0	0	97	0	0	0	0	0	98	87	97	100	100	74	0	91	0	55	0	0	0	99	100	0	0	99	97	0	79	77	0
PAX5	85	100	0	0	86	79	58	100	100	0	0	100	97	100	93	0	100	100	55	100	100	68	74	0	90	84	0	100	72	72	100	100	0	87	61	92	0	0	0	100	100	0	0	100	0	0	82	0	94
PAX6	0	100	0	0	0	100	0	88	63	0	97	100	0	100	0	0	88	100	0	52	94	0	0	0	0	0	88	68	61	100	100	0	0	81	0	0	0	0	0	81	100	0	0	96	95	0	62	0	0
PAX7	0	100	0	0	0	100	0	100	62	0	0	100	66	94	0	0	84	100	0	0	73	65	0	0	53	92	99	90	100	89	100	0	58	100	0	92	84	45	0	98	98	0	0	75	66	0	93	93	0
PAX8	0	100	0	0	0	100	0	100	92	0	0	100	95	100	0	0	99	100	0	0	100	60	0	0	94	97	98	95	100	97	100	57	63	99	0	90	0	0	0	100	99	0	0	95	78	0	93	71	0
PAX9	0	72	0	0	0	0	0	0	79	0	0	0	0	0	0	0	0	0	0	0	0	0	0	95	0	0	0	0	0	0	82	0	0	0	0	0	0	0	0	0	0	0	0	0	0	96	100	0	0
PBRM1	97	100	92	0	76	0	0	100	90	0	0	99	100	100	58	0	98	100	100	100	0	77	0	58	99	56	100	99	0	0	100	93	0	64	100	100	57	92	0	51	98	99	81	100	92	96	0	0	100
PBX1	0	80	80	69	100	0	0	0	97	0	0	0	99	100	70	97	100	59	99	99	0	0	68	0	0	51	0	96	0	0	54	68	80	0	100	96	100	95	0	0	99	0	100	86	0	0	0	99	100
PBX2	92	100	72	86	0	0	79	99	84	0	0	100	100	100	100	92	100	99	50	0	98	97	0	0	98	84	0	99	97	0	0	79	0	55	77	100	89	97	0	100	79	0	0	0	0	0	0	0	55
PBX3	100	0	61	0	0	0	0	0	0	0	94	98	0	0	69	0	88	73	100	99	87	0	0	0	0	0	100	0	100	68	62	0	0	0	77	0	100	0	100	100	80	85	85	100	81	0	0	93	100
PBX4	97	100	65	89	79	0	74	100	100	0	0	100	100	100	88	0	100	100	100	100	100	99	0	0	100	100	100	100	65	0	100	0	0	100	0	100	98	0	0	100	99	52	0	99	0	0	99	73	99
PBXIP1	99	100	99	91	88	0	73	100	96	0	0	100	100	100	100	43	100	100	99	100	88	93	0	0	99	67	97	100	0	0	100	95	0	71	100	100	100	98	0	99	100	0	71	100	0	72	0	59	100
PCBD1	88	100	79	79	100	0	0	100	100	0	0	100	98	100	83	90	100	100	82	97	100	86	97	93	100	86	0	100	91	94	100	0	0	100	0	0	0	0	0	100	100	0	0	67	0	0	100	99	98
PCBD2	96	100	0	0	0	98	63	100	79	0	0	100	100	100	75	0	100	100	0	0	100	0	0	0	79	99	0	99	100	55	100	100	97	76	0	100	0	0	0	100	99	0	0	91	0	0	72	0	0
PCGF1	72	100	97	56	100	0	0	94	100	0	0	94	100	100	62	94	100	100	100	100	98	0	96	0	89	0	89	100	0	76	100	0	82	96	98	0	73	0	0	0	100	0	100	100	65	58	0	96	100
PCGF2	0	0	0	0	100	0	0	0	91	0	0	0	0	90	0	82	0	0	0	100	0	0	88	94	0	0	0	0	64	87	91	0	97	0	0	69	0	0	0	67	100	60	97	0	0	0	0	86	100
PCGF3	0	98	0	0	100	0	0	0	100	0	57	0	61	100	0	0	76	99	100	100	0	0	67	0	0	0	95	95	96	96	100	0	0	63	100	0	100	0	67	0	100	0	90	100	0	0	61	100	100
PCGF5	0	0	67	0	100	79	0	73	63	0	0	100	0	0	0	98	0	0	100	100	0	0	0	0	0	98	0	0	100	0	0	0	94	0	100	78	0	0	87	100	71	0	100	53	0	0	0	0	100
PCGF6	53	0	0	0	95	0	0	0	0	0	0	100	86	50	0	0	0	0	0	99	0	0	0	62	0	86	0	0	100	0	0	56	94	0	0	72	87	0	0	100	86	63	95	0	0	0	0	78	100
PDCD4	89	100	0	66	0	87	86	100	99	0	0	100	82	100	91	0	100	100	0	0	100	98	0	0	100	100	0	100	100	0	100	0	97	100	0	98	0	0	0	100	99	0	0	54	0	0	100	0	0
PDE8A	0	0	0	0	0	0	0	0	75	0	61	77	0	54	0	71	96	0	0	0	100	0	89	98	0	0	100	0	67	87	0	0	0	0	0	0	0	0	0	91	51	100	0	93	0	0	69	0	0
PDE8B	77	0	81	0	0	0	0	0	0	0	0	84	91	100	81	0	100	0	0	0	0	0	0	82	0	0	0	70	96	0	0	91	0	0	0	100	0	98	0	90	0	0	81	0	0	100	0	0	0
PDLIM1	0	100	83	0	100	0	0	0	97	0	0	0	99	100	0	90	94	98	100	100	0	0	65	0	52	0	98	92	94	82	98	0	85	0	100	93	100	93	57	0	100	0	100	100	0	0	0	98	100
PDX1	0	100	0	0	0	97	0	100	91	0	0	100	90	99	0	0	99	100	0	0	95	71	0	0	89	94	90	96	99	0	100	0	96	100	0	90	52	0	0	100	99	0	0	68	0	0	96	56	0
PEG3	97	100	97	98	100	0	69	100	100	0	0	100	100	100	81	0	100	100	100	100	100	72	0	0	93	0	98	100	69	0	100	0	0	100	78	100	93	98	0	100	100	0	82	91	0	0	82	100	100
PER1	71	98	80	0	0	0	0	75	47	0	0	92	100	100	83	57	100	94	74	97	0	0	0	84	69	0	83	75	0	0	47	100	0	0	100	100	83	99	0	62	96	0	66	96	0	49	0	0	96
PER2	0	80	93	0	100	0	0	0	49	0	0	0	96	100	0	98	74	81	100	100	0	0	76	0	0	0	98	86	94	0	68	0	100	0	100	71	99	88	72	61	100	85	100	100	0	66	0	71	100
PER3	0	0	0	0	0	0	0	52	0	0	0	0	97	100	0	0	0	0	0	0	0	0	0	69	0	96	0	0	0	0	0	0	0	0	64	0	59	95	0	0	0	0	63	0	0	0	0	0	0
PEX14	98	100	80	86	42	86	84	100	100	0	0	100	100	100	97	0	100	100	72	86	100	73	0	0	100	90	83	100	99	58	100	99	69	89	91	100	81	62	0	100	100	0	0	100	0	0	93	0	96
PFDN1	100	100	99	53	91	0	58	100	100	0	0	100	100	100	99	0	100	100	0	70	100	97	0	0	100	100	0	100	100	50	100	83	0	100	0	97	0	0	0	100	100	0	0	47	0	0	73	0	0
PFDN5	96	100	0	0	0	96	59	100	79	0	0	100	86	100	99	0	100	100	61	0	100	98	0	50	99	100	0	99	100	73	95	65	0	100	0	100	0	0	93	100	74	70	90	0	0	0	86	0	0
PFN1	97	100	98	0	66	0	0	99	81	0	0	100	56	100	48	0	93	96	0	0	100	0	0	84	63	90	0	0	100	0	79	0	0	99	46	0	81	0	0	100	0	0	0	0	0	0	0	0	0
PGBD1	0	63	0	53	0	0	68	0	0	99	93	50	90	72	0	68	0	0	94	0	0	77	80	0	0	54	98	0	0	86	92	60	0	0	0	0	0	60	0	0	50	0	0	98	100	0	0	0	0
PGR	86	100	100	83	100	0	0	68	97	0	0	0	93	100	74	53	100	97	100	100	0	0	0	0	0	0	88	99	0	0	95	0	0	68	100	100	94	100	0	0	100	0	100	100	0	82	0	71	100
PHB	100	100	99	74	100	0	58	100	100	0	0	100	100	100	100	80	100	100	0	90	100	99	81	60	100	100	0	100	100	75	100	57	0	100	0	90	0	0	0	100	100	0	0	74	0	0	91	0	0
PHB2	93	100	70	0	45	100	0	100	97	0	0	100	100	100	89	0	100	100	0	0	100	53	0	0	98	93	0	100	100	99	100	99	0	92	0	97	0	0	0	100	100	0	0	53	0	0	71	82	0
PHF1	62	71	66	52	0	0	0	0	0	0	0	82	100	99	0	0	75	0	54	0	0	0	0	97	0	0	76	0	0	0	0	81	64	0	68	99	0	93	0	93	0	83	0	0	0	0	0	0	0
PHF10	0	95	0	0	0	66	0	90	0	0	65	61	93	99	0	0	81	100	89	97	0	0	0	93	0	0	100	68	0	0	68	93	0	0	100	100	100	100	0	0	84	0	90	100	0	0	0	71	100
PHF12	0	95	0	0	100	0	0	0	100	0	71	0	51	0	0	0	0	88	100	100	0	0	0	0	0	55	100	0	100	78	100	0	0	85	86	0	100	0	79	97	100	0	87	99	88	0	66	100	100
PHF17	0	0	74	0	60	82	0	0	0	0	0	0	0	0	0	0	0	0	0	0	0	0	0	0	0	0	0	0	0	0	0	0	0	0	0	0	0	0	0	0	0	54	61	0	0	0	0	0	0
PHF19	99	100	98	96	99	0	77	100	100	0	0	100	100	100	100	89	100	100	98	100	99	100	92	0	100	79	90	100	0	0	100	72	0	96	100	100	100	95	0	98	100	0	89	99	0	0	60	69	100
PHF2	84	88	0	57	66	70	92	100	0	0	0	100	86	82	82	0	95	99	59	100	100	96	0	0	89	100	0	81	100	0	0	0	97	80	74	100	0	0	84	100	0	0	100	0	0	0	0	0	94
PHF20	96	100	0	0	0	99	64	100	81	0	0	100	100	100	97	0	100	100	0	0	100	67	0	0	95	100	0	100	100	67	100	100	0	62	53	100	0	76	76	100	98	0	0	95	0	0	0	0	0
PHF21A	83	0	0	0	0	0	82	91	0	0	73	100	0	96	86	0	100	0	88	100	100	0	0	0	0	95	100	58	100	0	0	0	83	0	83	0	98	0	100	100	0	97	91	91	0	0	75	0	99
PHF5A	100	100	98	0	76	67	63	100	99	0	0	100	100	100	100	48	100	100	0	0	100	84	0	0	100	98	0	100	100	82	100	97	0	99	0	98	0	0	0	100	100	0	0	60	0	60	0	0	0
PHF6	100	100	95	0	0	66	0	100	97	0	0	100	100	100	96	0	100	100	83	87	100	0	0	0	97	86	95	100	100	0	100	100	76	68	95	100	0	85	0	100	99	0	0	100	47	89	0	0	59
PHOX2A	0	100	0	0	0	0	0	100	0	0	0	100	92	51	0	0	0	100	0	0	0	93	0	0	86	98	100	50	86	0	76	0	85	97	0	100	0	92	0	69	0	49	0	64	0	0	0	0	0
PHOX2B	0	100	0	0	0	100	0	100	56	0	57	100	49	97	0	0	95	100	0	0	97	0	0	0	47	71	97	92	99	99	100	0	0	97	0	63	0	0	0	99	97	0	0	74	86	0	89	76	0
PHTF2	0	0	0	0	58	0	0	0	90	0	0	0	0	0	0	0	0	0	0	0	92	0	100	100	0	0	62	0	0	70	58	68	0	69	0	81	0	47	0	0	65	96	0	0	0	87	97	95	54
PIAS1	0	0	0	0	0	62	0	0	0	0	79	80	0	0	0	0	95	0	64	85	100	0	74	91	0	0	100	0	93	76	0	0	0	0	0	0	0	53	56	100	0	100	49	100	76	0	0	0	0
PIAS2	0	65	0	52	0	0	0	66	0	0	0	0	0	56	0	0	0	99	77	100	0	63	0	0	0	0	100	56	81	0	96	0	0	0	91	90	100	0	0	0	99	87	76	97	0	0	0	0	100
PIAS3	0	0	0	0	99	56	89	71	0	0	68	100	0	0	0	0	82	0	100	100	90	0	0	0	0	99	68	0	100	0	0	0	100	0	82	87	0	0	97	100	75	0	100	89	69	0	0	0	99
PIAS4	0	0	0	0	96	0	77	92	0	0	0	100	0	0	0	0	0	81	0	99	0	81	0	0	55	100	0	0	100	0	0	0	99	0	0	100	0	0	0	100	0	0	100	0	0	0	0	0	90
PIM1	0	96	0	0	0	80	0	99	0	0	0	78	98	100	93	80	100	100	66	99	0	83	60	0	72	0	0	100	0	97	69	93	93	0	99	100	99	82	0	0	100	0	84	100	0	0	0	61	100
PIR	0	0	0	0	92	0	0	0	95	0	0	67	0	86	0	0	0	55	71	57	0	0	46	78	0	0	0	0	100	0	74	67	0	86	0	0	100	0	0	95	70	0	0	0	0	79	80	92	94
PITX1	55	100	0	51	0	92	0	100	69	0	0	100	100	99	71	0	98	100	0	0	82	84	0	0	97	97	94	91	98	0	98	60	96	94	0	100	96	61	0	100	98	0	0	89	0	0	95	0	0
PITX2	61	100	0	0	0	68	0	100	51	0	0	100	75	90	0	0	92	100	0	0	94	56	0	0	75	86	0	0	100	0	98	0	100	84	0	94	0	0	0	100	66	0	0	0	0	0	98	0	0
PITX3	0	100	0	0	0	93	0	100	84	0	0	100	94	98	0	0	92	100	0	0	60	68	0	0	84	86	99	96	84	0	100	0	77	99	0	95	99	55	0	99	95	0	0	82	0	0	70	83	0
PKIA	63	93	70	0	91	0	0	88	58	0	0	99	100	100	0	0	98	99	95	84	0	0	0	0	0	0	96	92	0	0	72	0	0	0	91	100	90	99	0	72	100	0	98	99	82	87	0	0	95
PKIG	98	100	100	91	99	0	52	100	93	0	0	90	100	100	100	69	100	100	96	100	57	87	0	0	79	0	91	100	0	0	94	63	0	65	100	100	99	99	0	52	100	0	99	100	0	80	0	0	100
PKNOX1	0	0	0	0	69	58	0	69	0	0	0	90	0	96	0	0	78	71	0	0	0	0	90	99	0	0	0	0	68	0	0	93	0	0	0	100	0	56	0	93	0	0	0	93	0	0	0	0	0
PKNOX2	100	100	100	88	98	0	0	100	100	0	0	100	100	100	0	0	99	100	100	99	89	89	0	0	100	69	100	98	0	0	100	74	76	100	77	100	70	0	0	100	100	70	0	99	0	66	64	0	86
PLA2G1B	0	95	0	0	0	100	0	68	0	85	100	100	0	96	0	0	54	100	0	61	62	0	0	0	0	0	84	57	0	100	99	0	0	0	0	0	0	0	0	0	100	0	0	100	96	0	0	0	0
PLAG1	0	100	78	72	100	0	0	99	100	0	0	100	100	100	0	0	100	100	100	100	93	0	0	0	74	0	99	100	0	77	100	0	0	99	95	87	99	80	0	60	100	0	91	100	93	54	51	100	100
PLAGL1	77	100	97	74	100	0	0	75	100	0	0	70	84	100	77	71	100	99	97	100	70	0	0	0	0	0	65	99	0	66	100	70	68	53	100	99	88	81	0	0	100	0	100	100	0	70	0	79	100
PLAGL2	0	96	0	0	100	0	0	0	100	0	0	0	0	82	0	0	0	96	88	99	0	0	0	0	0	0	53	65	91	88	100	0	0	0	59	0	0	0	0	0	100	0	91	99	0	0	98	49	99
PLRG1	98	100	62	0	0	0	0	100	47	0	0	100	100	100	76	0	94	100	52	73	78	91	0	0	100	99	100	96	100	0	100	78	77	83	48	100	0	75	0	100	90	84	0	100	0	63	0	0	0
PMF1	0	94	85	0	100	0	0	0	86	0	0	0	0	100	0	63	0	98	100	100	0	0	78	0	51	0	58	83	82	0	100	0	98	81	93	0	0	0	80	82	100	0	100	100	73	54	0	0	100
PML	94	100	0	75	0	94	91	100	75	0	0	100	100	100	98	0	100	100	0	0	100	98	0	0	100	100	0	100	100	0	98	92	90	0	0	100	0	0	0	100	90	0	0	63	0	0	66	0	0
PNN	0	0	0	0	0	0	0	0	54	0	0	0	0	0	0	0	0	0	0	77	71	0	0	98	0	0	0	0	0	0	74	0	55	0	58	83	98	67	0	72	63	0	58	0	0	0	100	96	56
PNRC1	89	92	97	87	73	0	57	81	61	0	0	86	100	100	98	75	100	96	88	99	0	0	0	83	0	0	71	99	0	0	0	98	0	0	100	100	90	100	0	88	99	67	100	97	0	88	0	0	100
PNRC2	96	100	0	69	0	68	71	100	97	0	0	100	100	100	79	0	100	100	54	69	100	99	0	0	100	100	95	100	99	0	100	0	74	100	0	100	59	61	0	100	99	0	0	96	0	0	99	0	0
POFUT1	0	0	76	0	100	0	0	0	91	0	0	0	0	100	0	91	0	0	99	100	0	0	0	0	0	88	0	0	98	0	89	0	98	0	94	72	0	0	0	92	100	0	100	70	72	0	0	64	100
POGK	100	100	100	0	96	0	0	99	70	0	70	94	100	100	0	0	98	100	100	100	0	0	0	0	92	0	100	95	0	0	100	99	0	0	100	96	0	51	0	0	98	83	94	100	95	100	0	0	98
POGZ	96	92	0	0	0	0	92	100	48	0	91	100	0	64	84	0	100	88	100	100	100	55	0	0	76	100	99	49	100	0	0	0	100	75	96	0	96	0	100	100	0	82	100	96	67	0	96	0	100
POLR2A	0	96	0	0	99	0	0	81	98	0	0	0	0	0	0	0	0	98	0	82	98	0	57	100	0	0	0	0	0	0	99	86	0	96	0	89	0	0	0	0	98	79	0	0	0	0	100	0	0
POLR2I	0	81	96	0	100	0	0	0	91	0	0	0	0	100	0	96	59	0	61	100	75	0	75	69	0	0	0	0	0	0	91	0	98	52	0	70	0	0	0	0	98	0	100	0	0	0	0	45	93
POLR2K	99	100	0	59	0	99	80	100	97	0	0	100	100	100	99	0	100	100	0	0	100	98	0	0	100	100	0	100	100	77	100	96	0	100	0	100	0	0	77	100	100	0	0	0	0	0	95	0	0
POLR2L	71	100	66	0	93	0	0	97	100	0	0	100	89	100	70	84	100	100	0	0	100	0	92	93	84	61	0	99	100	94	100	50	0	100	0	0	0	0	0	100	100	80	0	0	0	0	63	68	0
POLR3C	0	88	70	0	68	0	0	0	0	0	97	0	95	99	0	0	0	77	100	100	0	0	51	94	0	0	100	0	76	0	99	57	0	0	100	74	0	99	77	78	90	100	98	100	100	100	56	0	100
POLR3F	98	100	56	0	0	92	0	100	74	0	0	100	100	100	88	0	100	100	0	0	99	0	0	0	90	98	66	99	100	51	100	100	82	0	67	100	0	80	0	100	97	0	0	96	0	0	0	0	0
POLR3G	81	0	0	0	0	0	0	0	66	0	0	0	0	0	66	0	0	58	99	96	0	0	0	0	0	0	97	0	97	0	98	0	0	71	0	0	92	0	66	66	91	0	77	96	90	0	0	0	95
POLR3K	100	100	87	76	91	0	75	100	100	0	0	100	98	100	100	82	100	100	0	0	100	94	94	89	100	100	0	100	100	80	100	0	0	100	0	68	0	0	0	100	100	0	0	0	0	0	88	54	0
POU1F1	0	88	0	0	0	98	0	0	0	0	98	100	0	92	0	0	0	96	0	0	66	0	0	0	0	0	0	0	0	100	99	0	0	78	0	0	0	0	0	0	94	0	0	74	99	0	0	0	0
POU2AF1	0	0	0	0	0	0	89	0	0	0	98	0	0	0	0	0	0	92	92	100	57	0	0	65	0	0	100	0	83	65	0	0	99	0	100	47	100	100	88	85	0	86	0	100	91	0	76	56	98
POU2F1	0	57	0	0	0	0	0	0	0	0	73	0	95	100	0	0	72	0	94	100	0	0	0	57	0	0	98	0	74	0	0	100	60	53	100	100	68	99	0	0	96	0	93	100	52	70	0	0	100
POU2F2	100	100	94	92	100	0	83	100	100	0	0	100	100	100	100	54	100	100	95	100	100	93	85	0	100	90	70	100	0	0	100	98	0	91	99	100	83	0	0	100	100	0	75	100	0	0	49	0	100
POU2F3	57	100	70	0	100	0	0	100	100	0	63	100	100	100	0	0	94	100	99	100	100	0	0	0	98	0	100	99	0	79	100	0	0	99	71	0	0	0	0	0	100	0	86	100	99	90	95	85	99
POU3F1	100	100	79	78	96	0	72	100	95	0	0	100	100	100	91	0	100	100	89	99	84	70	0	0	83	81	100	99	80	0	100	70	0	92	69	100	61	97	0	99	100	52	47	98	0	56	0	0	87
POU3F2	61	100	0	0	0	0	0	100	57	0	0	100	80	94	0	0	84	100	47	76	0	87	0	0	79	67	100	92	90	0	100	0	79	100	0	100	90	93	0	80	87	0	0	81	52	0	0	53	0
POU3F3	57	100	0	56	0	0	65	100	52	0	0	100	91	58	0	0	77	100	0	0	62	91	0	0	97	98	85	94	93	0	85	0	64	95	0	100	0	0	0	83	0	0	65	0	0	0	0	0	0
POU3F4	0	78	0	0	0	65	55	98	0	0	0	93	0	0	0	0	0	99	0	0	0	58	0	0	0	84	56	60	80	0	72	0	100	0	0	96	57	0	0	73	0	0	0	0	0	0	63	0	0
POU4F1	0	100	0	0	68	60	0	100	100	0	0	100	95	100	0	0	99	100	93	94	99	0	0	0	100	88	99	97	56	0	100	53	0	100	63	89	49	0	0	95	99	0	0	98	0	0	72	92	75
POU4F2	0	100	0	0	0	100	0	100	83	0	0	100	62	99	0	0	99	100	0	0	100	0	0	0	66	94	78	93	100	77	100	0	78	97	0	80	0	0	0	99	99	0	0	68	0	0	89	53	0
POU4F3	0	92	0	0	0	0	0	61	0	0	0	0	0	0	0	0	0	90	0	59	0	0	0	0	0	0	0	0	0	0	99	0	0	58	0	0	0	0	0	0	97	0	0	0	0	0	0	59	0
POU5F1	94	100	0	0	0	61	0	100	0	0	0	100	0	96	58	0	99	100	0	0	100	0	0	0	69	100	0	62	100	0	96	61	86	56	0	0	97	0	0	100	0	0	76	0	0	0	65	0	79
POU5F1B	91	100	0	0	0	66	0	100	0	0	0	100	53	66	0	0	70	100	0	0	100	83	0	0	88	100	0	74	100	0	100	0	100	100	67	0	0	0	0	100	0	0	97	0	0	0	100	0	97
POU5F2	78	100	0	0	0	77	0	100	93	0	0	100	100	100	0	0	100	100	0	63	100	69	0	0	79	74	100	98	100	0	100	0	0	100	0	100	0	93	0	100	99	0	0	92	72	0	76	48	0
POU6F1	100	100	59	52	0	0	92	100	66	0	0	100	100	100	94	0	100	100	0	0	100	95	0	0	100	100	0	99	100	0	100	64	100	88	0	100	0	0	75	100	0	0	60	0	0	0	64	0	0
POU6F2	0	99	0	0	0	100	0	90	0	0	97	100	0	99	0	0	86	100	0	55	85	0	0	0	0	0	93	80	62	100	100	74	0	77	0	0	0	0	0	81	100	0	0	100	99	0	0	66	0
PPARA	0	0	0	0	94	0	0	0	62	0	0	0	68	67	0	0	0	0	0	81	0	0	50	96	0	0	0	0	85	0	71	79	0	78	0	75	0	0	0	93	55	0	0	0	0	49	63	67	93
PPARD	92	100	0	84	0	96	85	100	85	0	0	100	100	100	98	0	100	100	68	0	99	99	0	0	100	99	77	100	100	0	100	94	66	76	72	100	97	79	0	100	99	0	0	95	0	0	48	0	65
PPARG	0	100	0	57	100	0	0	74	100	0	0	59	76	98	0	0	94	100	98	99	54	0	0	0	82	0	96	76	67	78	100	0	0	97	89	0	100	0	0	0	100	0	76	96	0	0	83	100	100
PPIE	100	100	100	67	100	0	0	100	100	0	0	100	100	100	100	90	100	100	96	100	100	100	91	0	100	100	64	100	96	60	100	97	0	98	98	100	67	91	0	100	100	0	84	99	0	53	0	0	100
PPM1A	77	100	0	81	0	84	75	100	100	0	0	100	99	100	88	0	100	100	73	89	100	99	0	0	100	100	91	100	85	55	100	0	87	100	0	97	95	0	0	100	99	0	0	97	0	0	100	80	87
PPP1R10	0	99	0	0	100	0	0	84	85	0	0	0	59	99	0	0	93	97	92	100	0	0	0	0	54	0	0	97	0	0	98	0	0	0	71	0	0	0	0	0	100	0	96	98	0	64	0	0	99
PPP1R13L	0	71	0	0	0	0	0	88	0	0	0	78	99	49	0	0	0	90	58	0	0	85	0	83	87	77	97	0	0	0	0	0	96	0	0	99	0	0	0	66	0	99	0	67	0	0	0	0	0
PPP1R8	98	100	95	0	83	0	0	100	98	0	0	100	100	100	97	0	100	100	97	100	100	98	0	0	100	96	96	100	98	0	100	86	0	99	88	98	0	54	0	100	100	67	0	99	86	82	0	0	97
PPP2CA	100	100	67	0	0	59	68	100	97	0	0	100	100	100	93	0	100	100	68	57	100	85	0	0	100	100	90	100	100	0	100	91	94	99	0	100	0	0	0	100	99	0	0	99	0	52	88	0	0
PPP2R1A	82	100	96	0	100	0	0	95	100	0	0	90	0	100	0	89	80	100	89	100	99	0	72	92	78	0	0	87	0	54	100	0	68	99	0	0	0	0	0	0	100	0	97	83	78	0	63	59	95
PPRC1	0	0	0	0	100	69	59	91	0	0	0	100	0	0	0	0	0	70	98	100	0	84	0	0	68	100	0	0	100	0	0	0	83	0	79	88	0	0	0	100	0	0	100	0	73	0	64	62	98
PQBP1	0	93	99	0	100	71	0	0	97	0	0	0	76	100	0	95	0	0	97	100	0	0	0	0	0	53	55	0	0	0	97	0	99	52	86	0	0	0	0	83	95	0	100	71	81	73	0	79	100
PRAME	0	76	93	0	62	100	0	97	0	0	0	100	0	0	0	92	0	100	0	0	79	0	0	0	0	84	0	59	100	99	91	0	0	89	0	55	71	0	0	99	78	0	94	0	0	0	96	64	0
PRDM1	70	99	79	0	100	0	0	48	97	0	0	0	0	100	99	89	100	92	59	100	80	0	97	0	0	0	0	98	0	0	82	99	91	0	100	79	55	0	0	0	100	0	100	95	0	0	0	0	100
PRDM10	0	0	0	0	100	0	0	0	95	0	0	51	0	99	0	85	0	53	100	100	0	0	60	0	0	87	88	51	100	75	90	0	97	0	100	0	100	0	77	94	100	0	100	99	0	0	0	100	100
PRDM12	99	100	0	55	0	0	81	100	0	0	0	100	62	88	78	0	95	100	0	0	93	93	0	0	100	100	0	92	100	0	90	0	100	100	0	100	0	0	80	100	0	0	90	0	0	0	0	0	65
PRDM13	59	100	0	0	0	0	0	100	0	0	0	100	84	0	0	0	0	100	0	0	0	89	0	0	70	91	100	65	90	0	76	0	92	99	0	100	0	72	0	78	0	0	0	0	0	0	0	0	0
PRDM14	0	100	0	0	0	100	0	93	81	0	77	100	0	100	0	0	92	100	0	47	96	0	0	0	0	0	97	81	75	100	100	59	0	93	0	0	0	0	0	97	100	0	0	99	88	0	73	54	0
PRDM15	0	99	0	0	64	87	67	100	0	0	0	100	0	0	0	0	0	100	80	99	100	95	0	0	96	100	0	61	100	0	88	0	100	94	92	95	0	0	60	100	0	0	100	0	0	0	100	0	92
PRDM16	0	100	0	0	0	100	0	100	99	0	0	100	100	100	0	0	100	100	48	60	100	72	0	0	99	90	100	100	99	89	100	68	0	100	0	96	81	0	0	100	99	0	0	97	64	0	96	89	0
PRDM2	92	97	63	88	87	0	68	44	100	0	0	95	87	100	99	91	100	0	0	0	100	0	93	0	0	0	0	94	63	0	70	0	0	46	0	0	0	0	74	100	100	83	0	0	0	0	49	68	0
PRDM4	95	100	0	0	0	91	59	100	93	0	0	100	76	100	94	0	100	100	0	67	100	89	0	0	100	100	65	100	100	77	100	91	62	73	0	100	0	0	64	100	100	0	0	98	0	0	100	0	55
PRDM5	92	100	98	79	100	0	0	86	100	0	0	100	99	100	69	73	100	100	100	99	99	0	55	0	0	0	55	100	0	67	100	0	0	94	95	78	55	49	0	54	100	0	96	98	53	66	65	99	100
PRDM6	97	100	86	89	95	75	58	100	100	0	0	100	100	100	91	0	100	100	100	100	100	74	0	0	100	74	99	100	92	56	100	87	0	100	97	100	96	96	0	100	100	0	58	100	62	86	70	87	100
PRDM7	0	96	0	0	0	100	0	66	0	0	97	100	0	94	0	0	62	100	0	56	70	0	0	0	0	0	74	57	0	100	100	0	0	56	0	0	0	0	0	0	99	0	0	96	95	0	0	0	0
PRDM8	94	100	97	0	88	0	0	91	96	0	0	100	100	100	0	0	100	100	100	100	72	0	0	0	55	0	100	93	0	0	100	100	0	64	100	100	88	98	0	97	100	0	91	100	81	93	0	96	100
PRDM9	0	99	0	0	0	100	0	89	71	0	87	100	0	100	0	0	93	100	0	46	96	0	0	0	0	0	67	73	72	100	100	63	0	76	0	0	0	0	0	93	100	0	0	88	90	0	65	57	0
PRDX2	91	100	98	0	100	0	0	97	100	0	0	100	88	100	56	98	100	100	59	98	100	0	96	96	98	0	0	96	82	72	100	0	65	100	0	0	0	0	0	62	100	0	57	0	0	0	79	77	89
PRDX3	100	100	63	67	0	87	77	100	100	0	0	100	100	100	98	0	100	100	0	0	100	98	0	0	100	100	0	100	100	61	100	91	82	100	0	100	0	0	76	100	100	0	0	74	0	0	99	0	0
PREB	61	100	89	0	100	0	0	93	100	0	0	97	59	100	0	96	93	100	89	100	100	0	98	99	83	0	0	100	0	67	100	0	69	100	0	0	0	0	0	0	100	0	88	0	0	0	96	84	99
PRIC285	56	100	0	0	68	64	0	100	0	0	0	100	100	0	0	0	0	100	0	0	75	88	0	0	100	100	0	54	100	0	89	64	94	0	0	98	0	0	0	100	0	0	99	0	0	0	0	0	0
PRKAR1A	100	100	0	0	0	60	0	100	80	0	0	100	77	99	77	0	100	100	0	0	100	67	0	0	98	100	0	95	100	0	100	84	98	81	0	96	0	0	0	100	90	0	0	85	0	0	98	0	0
PRKDC	99	100	100	0	94	0	0	98	91	0	0	94	100	100	59	0	99	100	100	100	0	0	0	85	89	0	100	98	0	0	100	100	0	0	100	100	0	88	0	0	98	99	97	100	96	100	0	0	100
PRMT5	100	100	100	55	100	0	0	100	100	0	0	100	100	100	98	70	100	100	100	100	100	59	0	0	100	81	97	100	91	77	100	99	0	98	94	100	0	43	0	100	100	0	65	100	78	87	75	79	100
PRMT6	82	100	66	71	100	0	0	100	100	0	0	100	100	100	67	69	100	100	100	96	100	64	84	85	98	65	61	100	74	84	100	0	0	100	0	0	0	0	0	100	100	0	0	93	0	0	100	64	71
PRMT7	67	80	0	0	91	0	82	92	0	0	0	100	0	0	0	0	0	73	71	99	86	0	0	0	82	100	0	0	100	0	0	0	100	0	0	65	82	0	82	100	0	0	100	0	0	0	0	89	95
PROP1	97	100	71	70	52	0	0	100	100	0	0	100	98	100	0	0	100	100	64	90	90	62	0	0	100	68	100	95	85	0	100	61	85	99	0	88	0	0	0	100	99	0	0	97	0	0	91	0	0
PRPF6	0	0	0	0	100	66	83	0	0	0	68	99	0	0	0	0	0	0	100	100	50	0	0	0	0	100	71	0	100	0	0	0	99	0	100	0	55	0	69	100	88	0	100	96	83	70	52	73	100
PRRX1	91	99	100	72	100	0	0	50	88	0	0	0	76	100	95	90	99	95	94	100	0	0	70	0	0	0	49	95	0	0	70	60	85	0	100	100	92	89	0	0	100	0	100	98	0	66	0	52	100
PRRX2	100	100	99	92	98	0	68	100	94	0	0	100	100	100	98	0	100	100	100	100	84	99	0	0	100	93	100	100	56	0	100	0	0	100	97	100	96	98	0	91	99	85	70	100	0	72	0	0	100
PSIP1	0	0	0	0	100	57	0	0	94	0	0	96	0	0	0	95	0	0	98	96	0	0	83	0	0	93	0	0	100	0	0	0	92	0	74	59	81	0	67	97	83	0	100	0	0	0	0	69	100
PSMC3	100	100	100	0	100	0	0	100	100	0	0	100	96	100	98	90	100	100	0	88	100	91	88	89	100	100	0	100	100	65	100	0	0	100	0	0	0	0	0	100	100	0	0	0	0	0	82	0	0
PSMC3IP	72	60	94	0	0	0	0	0	0	0	0	0	86	100	0	0	94	0	86	92	0	0	0	92	0	0	61	0	0	0	0	72	0	0	100	0	0	66	0	0	0	57	97	96	0	98	0	54	0
PSMC5	100	100	98	56	96	0	55	100	100	0	0	100	100	100	100	0	100	100	0	70	100	92	0	0	100	100	0	100	100	84	100	94	0	100	0	100	0	0	70	100	100	0	0	73	0	0	77	61	0
PSMD9	0	75	95	0	100	0	0	0	79	0	0	59	0	100	0	95	76	0	0	90	90	0	66	57	0	0	0	0	0	60	84	0	99	0	0	59	0	0	0	0	94	0	97	0	0	67	0	0	79
PSPC1	88	77	0	0	0	0	0	0	57	0	59	100	0	0	0	0	0	0	0	100	100	0	0	99	63	100	0	0	100	0	96	0	97	80	100	99	100	100	58	100	0	0	100	94	0	0	100	96	100
PSRC1	0	89	0	0	0	95	0	100	0	0	0	100	0	0	0	0	0	100	0	0	91	96	0	49	90	100	0	81	96	60	91	52	0	99	66	94	96	0	0	99	87	0	93	0	0	71	100	83	0
PTF1A	87	93	0	0	0	0	0	100	0	0	0	99	86	0	0	0	0	100	0	0	0	100	0	0	90	100	88	67	98	0	0	0	79	95	0	99	0	0	0	89	0	87	71	0	0	0	0	0	0
PTGES2	0	0	0	0	97	0	67	86	0	0	0	100	0	0	0	68	0	73	0	100	0	67	0	0	49	100	0	0	100	0	0	0	100	0	0	97	0	0	0	100	0	0	100	0	0	0	0	55	97
PTH	0	61	0	0	0	77	0	0	0	82	91	99	0	88	0	82	0	79	0	0	0	0	0	0	0	0	0	0	0	76	88	0	0	0	0	0	0	0	0	0	77	0	0	0	91	0	0	0	0
PTOV1	0	0	0	0	100	0	0	0	80	0	0	54	0	0	0	65	0	0	0	100	0	0	71	95	0	52	0	0	96	0	74	0	97	0	0	99	0	0	0	100	83	54	95	0	0	0	0	66	95
PTPRU	84	100	65	85	0	84	62	100	93	0	0	100	100	100	88	0	100	100	77	50	75	69	0	0	99	0	96	90	69	0	99	93	0	72	87	100	94	94	0	100	98	0	0	95	0	0	0	63	85
PTRF	73	100	99	87	98	0	0	84	94	0	0	0	100	100	81	77	100	100	100	100	0	0	0	68	70	0	100	99	0	0	90	69	0	0	100	100	100	100	0	0	100	85	100	100	0	85	0	62	100
PTTG1	69	0	97	0	47	91	0	0	0	0	0	0	84	100	0	0	58	0	57	96	54	54	0	98	0	97	43	0	0	78	0	96	0	55	100	0	0	81	0	0	0	82	99	58	0	100	98	64	0
PUF60	0	0	95	0	100	80	0	0	90	0	0	0	0	97	0	96	0	0	71	100	0	0	60	72	0	68	0	0	70	0	90	0	98	0	0	91	0	0	0	89	96	0	100	0	0	0	0	0	92
PURA	0	98	0	0	0	0	0	100	0	0	0	100	0	0	0	0	0	100	0	0	74	83	0	0	80	100	71	49	99	0	88	0	73	89	0	94	0	0	0	93	0	0	0	61	0	0	79	0	0
PURB	0	100	59	0	65	0	0	86	97	0	0	98	100	100	0	0	96	100	100	100	59	0	0	0	69	0	100	95	0	64	100	81	0	66	100	91	82	0	0	60	100	68	93	100	91	68	0	89	100
PYCARD	72	100	71	90	93	0	67	100	99	0	0	94	100	100	100	69	100	100	100	100	75	94	72	0	100	0	92	100	0	0	99	95	0	0	100	100	100	85	0	64	100	71	90	100	0	0	0	70	100
PYDC1	100	100	89	62	98	0	73	100	100	0	0	100	98	100	97	0	100	100	90	100	100	75	0	0	100	95	84	100	67	0	100	93	0	96	69	94	0	0	0	100	100	0	0	100	0	0	96	0	100
RAB18	95	100	0	69	0	94	79	100	99	0	0	100	100	100	91	0	100	100	0	0	100	94	0	0	100	100	56	100	100	0	100	81	95	100	0	100	0	0	0	100	99	0	0	87	0	0	100	0	0
RAD54L2	89	67	0	52	0	0	90	95	0	0	87	100	47	0	63	0	75	56	98	100	100	54	0	0	75	100	0	0	100	0	0	0	100	85	94	0	92	0	94	100	0	0	100	93	63	0	63	0	100
RAN	100	100	56	54	0	95	78	100	93	0	0	100	100	100	97	0	100	100	0	0	100	76	0	0	100	100	0	100	100	47	100	100	75	86	48	100	0	67	64	100	99	0	0	93	0	0	62	0	0
RARA	80	100	61	88	92	62	66	100	100	0	0	100	100	100	99	46	100	100	100	100	92	99	69	0	100	80	98	100	0	72	100	91	0	79	100	100	100	92	0	95	100	0	79	100	0	0	0	84	100
RARB	74	100	94	79	100	0	0	67	100	0	0	87	95	100	85	64	100	98	89	100	88	0	63	0	0	0	0	99	0	67	99	86	0	62	99	96	77	67	0	0	100	0	96	92	0	0	0	98	100
RARG	90	100	90	93	99	58	66	100	100	0	0	100	100	100	98	68	100	100	100	100	97	98	68	0	100	62	98	100	0	57	100	79	0	99	99	100	100	96	0	100	100	0	79	100	0	0	69	97	100
RASD1	0	0	0	0	73	67	0	0	0	0	0	98	52	79	0	0	78	0	0	0	0	0	0	0	0	57	0	0	92	0	0	91	0	72	0	91	0	0	70	73	0	0	0	0	0	0	0	0	0
RASSF7	67	0	0	0	97	0	63	98	0	0	0	100	0	0	0	77	0	78	77	99	53	76	0	0	0	100	0	0	100	0	0	0	100	0	86	90	51	0	86	100	49	0	100	0	0	0	0	66	100
RAX	67	100	0	0	0	0	0	100	50	0	0	100	100	97	0	0	91	100	70	58	0	94	0	0	97	98	100	97	90	0	100	0	78	100	0	100	89	93	0	93	87	0	0	80	0	0	0	64	0
RAX2	92	100	0	62	0	88	74	100	99	0	0	100	100	100	0	0	100	100	66	81	100	97	0	0	100	100	100	100	98	0	100	79	88	100	0	100	0	0	0	100	99	0	0	97	0	0	87	0	0
RB1	98	100	0	0	0	0	0	100	67	0	0	100	92	95	0	0	72	100	0	59	58	87	0	0	78	98	100	93	84	0	100	0	96	96	0	96	0	60	0	98	89	62	0	100	47	0	74	0	0
RB1CC1	60	100	0	0	0	77	0	100	73	0	0	100	100	100	58	0	100	100	96	98	62	69	0	57	94	80	100	99	67	0	100	97	47	64	95	100	94	92	0	100	97	69	0	100	52	70	0	0	96
RBAK	0	85	0	0	59	0	0	0	0	0	63	0	93	96	0	0	93	94	100	100	61	0	0	100	0	0	100	71	82	0	0	99	0	0	100	100	100	100	0	0	90	91	100	100	50	86	80	0	100
RBBP4	99	100	69	0	0	83	0	100	97	0	0	100	100	100	95	0	100	100	99	98	100	81	0	0	100	97	99	100	95	0	100	99	0	78	97	100	0	93	0	100	99	0	0	100	58	84	0	0	94
RBBP7	96	100	0	0	0	0	0	100	0	0	0	100	0	81	0	0	77	100	0	0	78	62	0	0	61	100	0	54	100	0	74	53	93	0	0	98	56	0	63	100	0	0	62	0	0	0	0	0	81
RBBP8	63	0	0	0	84	0	0	0	0	0	0	66	0	0	0	64	0	0	89	82	0	0	68	77	0	53	0	0	100	68	0	0	82	0	0	75	99	0	68	99	77	0	88	0	0	0	0	99	100
RBCK1	53	74	0	0	83	0	83	95	0	0	0	100	77	0	0	0	0	94	0	84	0	75	0	0	74	100	0	0	100	0	0	0	100	0	0	100	0	0	0	100	0	61	98	0	0	0	0	45	79
RBL1	0	0	52	0	0	0	0	0	58	0	0	0	0	92	0	0	0	0	0	0	82	73	95	100	0	70	61	0	0	0	0	90	0	87	74	90	0	63	0	0	0	95	68	93	0	99	100	85	0
RBL2	0	100	0	0	0	0	0	99	0	0	91	93	0	0	0	0	0	100	65	73	0	92	0	0	0	79	100	81	0	0	100	0	0	86	0	89	100	64	0	0	96	0	0	99	63	0	97	50	73
RBM15	61	100	0	0	90	74	0	98	58	0	0	99	100	100	98	0	100	100	99	100	0	0	0	59	52	0	74	100	0	0	65	100	0	0	100	100	100	100	0	76	100	0	96	100	0	80	0	66	100
RBM15B	0	0	62	0	100	0	0	0	68	0	0	92	0	87	0	85	0	0	100	100	0	0	0	0	0	97	0	0	100	0	93	0	97	0	85	92	0	0	74	100	97	0	100	76	81	63	0	0	100
RBM39	0	0	63	0	0	98	0	57	0	0	0	0	0	52	0	62	92	91	0	0	0	0	0	86	0	0	46	78	0	0	0	93	0	0	98	100	100	100	0	0	76	0	0	98	0	0	0	100	99
RBM9	0	0	58	65	98	0	0	0	94	0	0	0	92	100	0	95	91	0	93	71	0	0	75	0	0	60	0	0	49	0	0	0	67	0	92	0	95	53	0	0	98	0	95	0	0	0	0	92	100
RBPJ	90	100	0	0	0	0	0	100	0	0	0	100	97	86	0	0	0	100	0	53	0	86	0	62	93	98	100	75	88	0	96	62	70	0	0	100	0	71	0	88	0	99	0	97	0	0	0	0	0
RBPJL	71	100	0	0	0	99	50	100	94	0	0	100	92	100	0	0	100	100	0	58	100	88	0	0	100	100	78	100	100	61	100	70	70	100	0	100	0	0	0	100	99	0	0	78	0	0	96	0	0
RC3H1	0	47	0	0	0	0	0	0	0	0	79	0	83	59	0	0	0	82	100	100	93	0	56	99	0	0	100	0	100	0	78	67	0	0	100	93	100	95	88	92	67	99	97	100	91	80	0	0	100
RC3H2	94	100	97	0	92	0	0	97	90	0	63	95	100	100	60	0	98	100	100	100	0	0	0	85	79	0	100	93	0	0	100	100	0	0	100	100	0	92	0	0	99	92	98	100	96	100	0	0	100
RCAN1	0	100	0	0	90	62	0	97	100	0	0	81	80	100	98	84	100	100	82	100	88	49	88	0	70	0	0	99	0	98	99	85	91	0	100	100	99	0	0	0	100	0	97	100	0	0	55	84	100
RCBTB1	0	85	0	0	0	0	52	95	75	0	0	78	0	0	0	0	72	99	0	0	0	67	0	0	0	67	0	61	0	0	58	0	76	68	0	99	0	70	92	0	0	57	0	0	0	0	0	63	0
RCHY1	75	100	0	64	0	74	61	100	88	0	0	100	100	100	81	0	100	100	99	98	85	95	0	0	100	95	100	100	59	0	100	88	51	92	92	100	90	91	0	100	99	0	0	100	0	44	54	0	94
RCOR1	100	100	95	0	49	0	0	100	78	0	0	100	100	100	89	0	100	100	93	99	78	0	0	64	97	81	97	97	83	0	100	100	0	64	96	100	0	86	0	99	99	59	0	100	0	93	0	0	95
RCOR2	0	100	0	0	0	95	55	100	88	0	0	100	0	100	0	0	100	100	0	0	100	93	0	0	100	100	0	98	100	0	100	0	76	100	0	95	0	0	0	100	97	0	64	0	0	0	98	60	0
RCOR3	74	64	0	0	0	0	88	77	82	0	96	100	0	0	65	0	100	0	99	100	100	0	52	98	0	94	100	53	100	0	0	0	93	58	98	0	94	54	100	100	0	100	98	100	64	0	95	0	100
RDBP	82	98	100	0	100	0	0	0	87	0	0	74	100	100	0	90	97	69	100	100	78	0	62	0	0	0	0	95	0	52	97	88	96	0	95	0	0	0	0	0	100	0	100	90	87	97	0	0	100
REL	91	100	83	0	100	0	0	69	100	0	0	71	87	100	96	99	100	82	56	95	100	0	100	79	58	0	0	96	0	82	99	95	0	0	61	0	0	0	0	0	100	0	81	78	0	0	70	0	100
RELA	0	0	0	0	100	91	74	71	0	0	0	100	72	0	0	0	0	64	0	99	0	83	0	63	0	99	0	64	100	0	0	0	89	0	0	100	0	0	0	100	0	0	97	0	0	0	0	0	67
RELB	91	100	44	85	66	78	76	100	100	0	0	100	100	100	100	72	100	100	85	100	100	99	92	0	100	100	45	100	0	80	100	98	0	0	99	100	98	0	0	100	100	0	0	100	0	0	74	0	100
REM2	0	100	0	0	0	100	0	100	84	0	72	100	91	100	0	0	97	100	51	0	94	0	0	0	53	0	100	94	95	98	100	0	0	100	0	76	85	54	0	99	100	0	0	100	97	0	96	94	0
RERE	0	0	0	0	98	0	0	0	0	0	0	90	0	0	0	0	0	0	82	99	0	0	0	60	0	70	0	0	100	60	63	0	95	0	63	0	100	0	75	100	100	0	97	61	0	0	0	98	100
REST	90	100	54	0	0	0	0	99	0	0	0	97	97	92	0	0	0	100	0	57	0	58	56	86	77	89	100	0	59	0	94	0	85	0	0	97	0	0	0	79	0	99	0	99	0	75	0	55	0
REXO4	0	80	84	0	100	0	0	0	79	0	0	0	95	100	0	99	100	56	87	100	73	0	86	0	0	0	0	89	0	94	77	97	99	0	100	0	0	0	0	0	98	0	100	89	0	70	0	69	100
RFC1	99	100	72	0	0	0	0	100	59	0	0	100	100	100	87	0	100	100	96	96	83	91	0	0	100	99	100	99	90	0	100	95	0	78	89	100	0	96	0	99	98	93	0	100	0	85	0	0	91
RFX1	96	100	0	58	0	0	80	100	49	0	0	100	100	99	84	0	98	100	0	0	83	99	0	0	100	100	82	99	100	0	98	0	97	94	0	100	0	0	0	100	72	65	0	70	0	0	58	0	0
RFX2	77	100	42	70	0	81	0	100	98	0	0	100	100	100	91	0	100	100	100	100	88	97	0	0	100	95	100	100	0	82	100	76	0	90	98	100	100	90	0	100	100	0	0	100	0	0	77	73	100
RFX3	0	80	0	0	0	0	0	55	88	0	0	0	0	0	0	0	0	100	77	54	0	70	89	0	0	0	55	76	0	0	100	0	0	98	0	0	100	0	0	0	99	0	0	0	0	0	100	98	98
RFX4	0	98	0	0	0	100	0	74	48	0	98	100	0	99	0	0	77	100	0	52	79	0	0	0	0	0	89	62	0	100	100	57	0	69	0	0	0	0	0	60	100	0	0	100	97	0	0	0	0
RFX5	0	81	68	0	72	0	0	0	0	0	67	0	81	85	0	0	0	0	100	100	0	0	76	0	0	0	99	0	0	0	98	0	0	0	68	0	0	0	0	80	0	74	96	99	100	100	0	0	0
RFX6	0	0	86	95	0	56	96	0	0	0	86	61	0	0	73	59	79	59	0	0	0	0	0	70	0	0	0	0	0	100	81	0	0	67	47	79	0	0	94	0	0	0	0	0	87	0	75	76	0
RFX7	0	0	48	0	0	68	0	0	0	0	89	99	0	0	0	0	0	0	96	100	100	0	79	100	0	75	100	0	100	0	0	65	0	0	100	0	0	50	77	100	0	100	98	100	75	86	81	0	95
RFXANK	0	0	65	0	100	0	0	0	83	0	0	0	0	97	0	96	0	0	55	99	0	0	80	81	0	0	0	0	0	53	63	0	98	0	0	84	0	0	0	61	89	0	99	0	0	0	0	73	98
RFXAP	0	100	0	0	0	0	0	99	0	0	0	98	100	75	63	0	66	100	47	0	0	87	0	0	98	89	95	54	0	0	59	59	0	0	61	100	94	60	0	57	0	73	0	76	0	0	0	0	54
RGMB	81	0	0	0	80	0	81	93	0	0	0	100	0	0	88	0	85	0	88	100	90	0	0	0	0	100	68	0	100	0	0	0	93	0	63	96	92	0	99	100	0	0	95	66	0	0	0	63	100
RHEBL1	0	100	0	0	0	100	0	100	94	0	69	100	47	100	0	0	99	100	0	75	100	0	0	0	0	0	92	96	65	100	100	83	0	85	0	0	0	0	0	98	100	0	0	100	87	0	75	64	0
RHOA	99	100	0	0	0	97	75	100	76	0	0	100	78	100	90	0	100	100	0	0	100	78	0	0	98	100	0	99	100	0	100	93	92	82	0	100	0	0	98	100	79	0	88	0	0	0	98	0	0
RHOH	58	96	60	0	100	0	0	0	99	0	0	0	56	97	97	78	96	91	63	100	95	0	95	0	0	0	0	96	0	0	98	98	0	0	86	0	0	0	0	0	100	0	99	97	0	0	0	0	100
RHOQ	0	0	0	0	100	63	0	89	0	0	0	100	0	0	0	93	0	79	95	99	60	0	0	0	0	100	0	0	100	0	0	0	99	0	97	57	66	0	80	100	52	0	100	0	0	0	0	0	100
RHOXF2	0	99	0	0	0	100	0	95	62	0	94	100	0	98	0	0	76	100	0	55	95	0	0	0	0	0	83	63	62	100	100	0	0	76	0	0	0	0	0	66	100	0	0	97	96	0	68	0	0
RHOXF2B	0	99	0	0	0	100	0	91	53	0	94	100	0	98	0	0	76	100	0	53	93	0	0	0	0	0	82	62	67	100	100	0	0	66	0	0	0	0	0	62	99	0	0	97	97	61	63	0	0
RING1	84	100	0	0	0	74	77	100	46	0	0	100	100	97	85	0	97	100	0	0	93	72	0	0	97	100	0	69	100	0	91	91	100	0	0	100	0	0	78	100	0	0	95	0	0	0	0	0	0
RIPK1	0	0	0	0	0	100	0	0	0	0	0	92	0	0	0	0	92	0	62	94	67	0	0	65	0	0	100	0	93	100	65	98	0	0	0	0	0	0	0	99	0	100	0	0	0	0	0	52	0
RIPK2	97	100	54	93	60	87	87	100	100	0	0	100	100	100	96	0	100	100	94	81	100	91	0	0	100	99	87	100	100	54	100	80	53	100	55	100	79	70	0	100	100	0	0	92	0	0	99	84	92
RIPK3	97	100	93	86	100	0	71	100	100	0	0	100	100	100	100	74	100	100	95	100	100	71	91	0	99	75	44	100	0	69	100	100	0	66	100	100	89	0	0	99	100	0	86	100	0	0	57	59	100
RIPPLY1	0	100	0	0	0	100	0	94	67	0	85	100	0	99	0	0	94	100	0	0	96	0	0	0	0	0	69	77	78	100	100	80	0	67	0	0	0	0	0	99	100	0	0	100	93	0	73	0	0
RLF	0	0	0	0	0	0	0	0	0	0	0	0	79	0	0	0	0	91	100	100	92	0	0	98	0	0	100	0	94	58	50	0	0	0	99	84	78	97	92	75	0	100	93	100	79	75	78	0	97
RLIM	100	100	73	58	0	73	74	100	99	0	0	100	100	100	94	0	100	100	47	55	100	88	0	0	100	100	88	100	100	0	100	98	92	98	0	100	0	55	0	100	99	0	0	98	0	48	87	0	0
RNF10	89	100	89	0	100	0	0	99	100	0	0	99	0	100	0	65	99	100	88	100	100	0	60	96	90	0	0	100	0	78	100	0	0	100	0	0	0	0	0	0	100	0	81	97	66	0	100	66	95
RNF14	100	100	48	0	0	77	66	100	87	0	0	100	100	100	96	0	100	100	0	47	100	99	0	0	100	100	88	100	100	0	100	86	66	100	0	100	0	61	0	100	99	0	0	99	0	0	90	0	0
RNF141	71	100	0	59	0	100	72	100	77	0	0	100	94	100	93	0	100	100	0	0	100	92	0	0	100	100	0	98	100	73	100	100	70	74	0	100	0	0	0	100	99	0	0	66	0	0	97	0	0
RNF2	100	100	62	75	0	75	71	100	98	0	0	100	100	100	96	0	100	100	60	64	100	93	0	0	100	100	89	100	100	0	100	96	58	95	54	100	0	81	0	100	99	0	0	98	0	0	73	0	0
RNF20	0	100	55	0	80	0	0	99	96	0	86	81	98	100	0	0	84	100	100	100	0	53	0	0	95	0	100	95	54	0	100	78	0	57	100	99	100	86	0	0	100	87	90	100	95	82	54	56	100
RNF4	98	100	93	53	100	0	0	100	100	0	0	100	100	100	89	0	100	100	99	100	100	0	0	0	99	56	84	100	65	0	100	94	0	96	93	85	0	0	0	98	100	0	77	100	70	79	87	78	100
RNF6	100	100	83	0	0	0	54	100	89	0	0	100	100	100	91	0	100	100	81	86	99	74	0	0	100	98	100	99	96	0	100	96	86	92	66	100	0	76	0	100	98	0	0	100	47	66	67	0	0
RORA	75	89	100	54	100	0	0	0	100	0	0	0	93	100	59	98	100	0	99	100	0	0	60	0	0	65	0	85	81	0	80	77	87	0	100	0	0	0	0	0	100	0	100	90	0	59	0	0	100
RORB	93	80	100	0	100	0	0	48	61	0	0	0	66	100	81	57	100	54	76	100	0	0	0	0	0	0	0	85	0	0	0	0	0	0	100	100	0	98	0	0	100	0	100	88	0	90	0	0	100
RORC	0	0	0	0	98	0	0	0	96	0	0	0	0	0	0	0	0	0	67	93	0	0	77	93	0	0	0	0	100	75	91	0	60	50	0	64	98	0	0	91	100	55	70	0	0	0	80	99	100
RPL6	77	100	0	0	0	100	81	100	58	0	0	100	93	100	95	0	100	100	0	0	100	72	0	0	86	100	0	99	100	85	78	100	69	0	0	100	0	0	99	100	71	95	89	0	0	0	75	0	0
RPL7	54	100	0	0	0	100	79	100	49	0	0	100	93	100	98	0	100	100	0	0	100	80	0	0	86	100	0	100	100	87	62	100	0	0	0	100	0	64	95	100	71	89	86	0	0	0	61	61	0
RPL7L1	100	100	95	74	88	76	62	100	100	0	0	100	100	100	98	0	100	100	99	99	100	83	0	0	100	96	90	100	100	57	100	99	0	100	96	100	69	92	0	100	100	0	0	100	0	72	59	75	100
RPS14	46	100	0	0	0	100	72	100	0	0	0	100	80	100	92	0	100	100	68	92	100	76	0	0	79	100	62	98	100	92	0	97	0	0	0	100	0	0	100	100	0	98	98	0	0	0	70	52	0
RPS27A	63	100	0	0	0	100	76	100	59	0	0	100	91	100	98	0	100	100	0	79	100	83	0	0	90	100	0	99	100	87	64	98	0	63	0	100	0	0	99	100	58	96	96	0	0	0	75	54	0
RPS3	78	100	0	0	0	100	73	100	68	0	0	100	97	100	94	0	100	100	0	0	100	71	0	0	91	100	0	100	100	87	77	100	54	0	0	100	0	50	97	100	62	89	83	0	0	0	58	63	0
RPS6KA4	0	0	0	0	95	0	61	97	0	0	0	100	0	0	0	0	0	91	0	97	0	89	0	0	72	100	0	0	100	0	0	0	97	0	76	96	0	0	0	100	0	54	100	0	0	0	0	46	96
RPS6KA5	0	0	0	0	0	69	0	0	0	0	0	81	0	0	0	0	0	0	62	97	99	0	60	100	0	0	100	0	79	85	0	0	0	0	83	0	0	90	77	71	0	100	90	94	0	94	91	59	0
RQCD1	99	100	94	0	0	0	0	100	55	0	0	100	100	100	64	0	100	100	100	99	0	0	0	91	93	0	100	98	55	0	99	100	0	0	100	100	0	96	0	95	93	93	60	100	77	100	0	0	88
RREB1	61	0	0	0	96	0	0	0	0	0	0	100	66	63	0	0	86	0	81	99	0	0	0	75	0	62	0	0	100	0	0	92	91	0	0	94	88	0	78	100	85	0	95	0	0	0	0	82	99
RRN3	0	0	0	0	0	0	0	0	0	0	85	87	0	0	0	0	82	0	95	99	100	0	74	93	0	0	100	0	100	0	0	0	0	0	80	0	0	0	83	100	0	100	72	100	89	63	55	0	0
RSC1A1	0	100	0	0	100	0	0	66	99	0	67	0	79	97	0	0	48	100	100	100	0	0	0	0	56	0	100	95	100	0	100	0	0	68	100	73	100	65	86	64	100	59	100	100	66	0	0	97	100
RSF1	0	0	0	0	0	0	0	0	0	0	85	85	0	0	0	0	0	0	100	100	100	0	0	100	0	0	100	0	100	0	0	0	0	0	99	71	92	94	95	99	0	100	98	100	86	80	76	0	100
RTF1	100	100	90	0	0	0	57	100	96	0	0	100	100	100	94	0	100	100	54	81	100	86	0	0	100	100	86	100	100	0	100	99	60	86	74	100	0	46	0	100	99	0	0	100	0	66	65	0	72
RUNX1	0	100	0	0	0	76	0	51	83	0	77	53	100	100	0	68	92	100	100	100	0	0	53	0	0	0	99	99	77	100	100	86	92	0	100	95	100	58	76	0	100	0	99	100	72	57	0	88	100
RUNX1T1	99	100	100	93	100	0	0	97	90	0	0	66	83	100	99	83	100	99	89	100	57	53	53	0	66	0	61	99	0	0	80	69	0	61	100	100	94	100	0	0	100	0	100	92	0	66	0	0	100
RUNX2	0	100	45	55	100	0	0	100	100	0	0	99	100	100	51	58	100	100	100	100	93	61	63	0	92	0	100	100	0	93	100	57	0	98	99	90	100	62	0	0	100	0	92	100	71	0	77	100	100
RUNX3	89	100	67	72	99	0	62	97	100	0	0	92	92	100	100	69	100	100	66	100	100	55	97	0	84	55	0	100	0	60	100	100	0	0	97	89	0	0	0	95	100	0	86	99	0	0	0	0	100
RUVBL1	94	100	100	50	100	0	0	97	100	0	0	100	100	100	89	95	100	100	100	100	94	0	0	0	87	0	99	100	0	0	100	99	0	58	100	100	81	100	0	73	100	67	100	100	96	99	0	83	100
RUVBL2	0	100	97	0	100	0	0	0	100	0	0	0	96	100	0	99	96	81	100	100	86	0	65	0	0	0	0	77	0	0	100	0	96	72	78	0	0	0	0	0	100	0	100	79	82	58	0	86	100
RXRA	0	0	0	0	83	0	0	0	0	0	0	96	89	0	0	0	0	0	0	73	0	0	0	95	0	0	0	0	83	0	0	0	97	0	0	100	0	57	0	100	0	63	78	0	0	0	0	0	0
RXRB	66	76	0	0	73	0	77	84	0	0	0	100	88	0	56	0	0	70	0	100	61	0	0	0	70	98	0	0	100	0	0	0	100	0	0	94	0	0	73	100	0	0	98	0	0	0	0	0	95
RXRG	0	100	0	0	0	100	0	100	85	0	0	100	0	100	0	0	100	100	0	49	100	0	0	0	0	81	0	100	100	93	99	94	0	74	0	82	0	0	0	100	100	0	0	66	0	0	0	0	0
RYBP	0	88	0	0	60	0	0	0	82	0	63	0	65	0	0	0	0	100	100	100	0	0	0	0	94	0	100	0	94	0	99	0	0	68	99	0	100	0	86	49	90	94	71	99	0	0	0	0	100
S100A1	0	100	0	0	0	100	0	98	93	0	93	100	59	100	0	0	98	100	59	88	94	0	0	0	0	0	98	97	0	100	100	70	0	97	64	60	61	52	0	68	100	0	0	100	90	0	0	93	61
SAFB	99	100	63	0	0	0	70	96	78	0	0	100	85	58	0	0	0	93	0	92	100	62	0	65	99	100	0	0	100	0	100	0	100	92	87	0	100	0	66	100	0	0	96	0	0	0	100	87	99
SAFB2	100	99	43	0	0	0	83	99	0	0	0	100	92	82	68	0	84	99	0	91	100	76	0	0	97	100	0	0	100	0	81	0	100	0	0	72	99	0	84	100	0	0	100	0	0	0	85	87	97
SALL1	97	100	87	83	100	0	0	100	100	0	0	100	100	100	98	0	100	100	97	100	100	93	54	0	100	83	83	100	82	0	100	0	0	100	73	100	74	98	0	87	100	0	60	90	0	0	85	99	100
SALL2	0	82	0	0	0	71	58	100	0	0	0	100	68	67	79	0	75	100	0	0	90	83	0	0	82	100	0	71	100	0	0	0	78	0	0	99	0	0	0	100	0	0	91	0	0	0	0	0	0
SALL4	57	100	0	71	0	63	46	100	100	0	0	100	100	100	0	0	100	100	94	77	100	89	0	0	100	98	100	100	94	0	100	0	49	100	0	92	0	69	0	100	99	0	0	97	60	0	99	97	75
SAP130	0	100	80	0	98	0	0	96	78	0	80	0	96	100	0	0	74	100	99	100	0	0	0	0	69	0	100	78	0	0	100	75	0	0	98	60	0	0	0	0	100	0	97	100	92	87	0	0	100
SAP18	85	100	0	0	0	98	71	100	77	0	0	100	97	100	93	0	100	100	0	0	100	96	0	0	100	100	0	100	100	0	100	76	72	98	0	100	0	59	0	100	96	0	0	68	0	0	91	0	0
SAP30	0	0	0	0	58	0	0	69	0	0	0	85	0	0	0	0	0	0	0	67	73	0	0	0	0	99	0	0	97	0	0	0	91	0	86	0	98	0	58	64	99	0	97	0	0	0	0	55	100
SAP30BP	56	0	64	0	0	0	0	0	0	76	0	0	54	77	0	0	0	0	0	75	50	0	87	96	0	0	78	0	0	0	0	78	0	0	78	93	61	62	0	0	0	90	52	98	0	89	100	80	0
SAP30L	100	100	100	58	95	0	73	100	90	0	0	100	99	100	94	0	100	100	0	94	100	91	0	0	99	100	0	100	100	0	100	86	0	99	0	82	0	0	0	100	98	0	0	72	0	83	72	0	0
SARNP	98	100	0	0	0	96	78	100	67	0	0	100	95	100	98	0	100	100	0	0	100	94	0	0	97	100	0	98	100	0	95	97	62	88	0	100	0	49	96	100	85	0	71	0	0	0	57	0	0
SATB1	0	0	88	0	69	0	0	0	0	63	0	0	97	100	0	0	95	0	99	90	0	63	0	53	0	96	0	0	0	0	0	100	63	0	100	0	0	0	0	0	0	0	97	99	89	99	78	63	100
SATB2	51	0	0	0	0	0	0	0	0	0	0	0	0	0	0	0	0	0	0	0	0	0	0	0	0	0	0	0	72	0	0	0	59	0	0	0	98	0	62	0	91	0	0	0	0	0	0	77	57
SBNO2	0	97	0	0	0	97	0	100	0	0	0	100	100	100	86	0	97	100	46	0	0	95	0	0	93	84	77	100	0	67	71	85	0	0	86	100	100	68	0	100	88	73	0	94	0	0	0	0	52
SCAND1	0	0	0	0	100	0	0	0	69	0	0	0	0	0	0	81	0	0	0	95	0	0	77	93	0	67	0	0	70	0	58	0	98	0	0	95	0	0	0	84	77	60	96	0	0	0	0	70	92
SCAND3	0	0	0	0	70	0	0	0	0	0	70	0	86	97	0	52	0	62	100	100	0	0	0	0	0	47	100	53	100	90	0	0	96	0	100	72	100	79	97	82	100	65	100	100	0	0	0	84	100
SCAP	0	0	0	0	98	62	72	96	0	0	0	100	0	0	53	0	0	81	83	100	0	70	0	0	67	100	0	0	100	0	0	0	100	0	0	99	0	0	73	100	0	0	100	0	0	0	0	0	96
SCGB1A1	0	100	0	0	97	0	0	94	100	0	0	100	100	100	0	0	99	100	100	100	63	0	0	0	0	0	100	94	0	65	100	0	0	89	94	0	91	76	0	0	100	0	88	100	98	77	49	100	100
SCMH1	90	83	0	0	62	78	85	98	0	0	75	100	0	92	90	0	99	72	100	100	100	0	0	0	47	100	97	49	100	0	0	58	87	0	85	73	93	0	100	100	0	77	100	84	60	0	63	0	100
SCML1	70	100	72	85	91	0	0	47	100	0	0	75	73	56	0	0	0	96	67	84	96	78	95	100	93	57	0	72	0	0	100	0	0	98	0	92	0	0	0	0	99	0	0	0	0	0	100	0	0
SCML2	0	0	67	0	0	0	0	0	0	64	0	0	83	100	0	64	0	0	77	93	64	0	0	88	0	64	65	0	0	0	0	93	0	61	100	66	0	100	0	0	0	93	98	97	83	100	89	0	0
SCML4	75	100	52	0	99	0	57	99	100	0	0	99	92	100	100	0	100	100	77	100	100	0	78	0	73	56	0	100	0	72	100	100	0	0	93	78	0	0	0	100	100	0	84	100	0	0	67	0	99
SCRT1	0	100	0	0	0	86	0	100	66	0	0	100	91	98	0	0	92	100	0	55	83	90	0	0	94	98	100	94	100	0	100	0	66	100	0	99	71	78	0	98	97	0	0	81	50	0	76	49	0
SCRT2	0	100	0	61	0	100	77	100	67	0	0	100	0	93	0	0	99	100	0	0	94	74	0	0	52	94	45	100	100	0	100	0	96	94	0	98	70	0	0	100	96	0	60	0	0	0	99	55	0
SCXA	57	98	0	0	0	0	0	100	0	0	0	99	42	58	0	0	0	100	0	0	0	60	0	0	55	0	96	64	0	0	85	0	0	99	0	100	86	59	0	78	82	0	0	53	0	0	0	52	0
SCXB	57	98	0	0	0	0	0	100	0	0	0	99	42	58	0	0	0	100	0	0	0	60	0	0	55	0	96	64	0	0	85	0	0	99	0	100	86	59	0	78	82	0	0	53	0	0	0	52	0
SCYL1	0	0	72	0	100	67	0	0	97	0	0	0	0	0	0	86	0	0	75	100	0	0	71	95	0	52	0	0	90	0	98	0	96	0	0	99	0	0	0	94	95	0	99	0	0	0	0	56	95
SEC14L2	60	0	47	0	0	0	0	54	71	0	0	0	0	0	0	0	0	97	0	0	0	81	79	100	61	0	0	0	59	65	100	99	0	98	0	54	99	0	0	0	91	0	0	0	0	78	100	95	0
SERTAD1	0	100	0	0	0	91	0	100	74	0	0	100	100	99	99	0	100	100	56	40	75	98	0	0	100	97	0	100	0	81	92	90	0	0	78	100	100	68	0	100	99	0	0	90	0	0	53	0	85
SERTAD2	78	0	0	0	0	0	0	0	0	0	0	0	0	0	0	0	0	0	0	0	0	0	0	0	0	54	0	0	0	89	0	0	57	77	0	0	100	78	0	0	0	0	0	0	0	0	0	100	90
SERTAD3	0	0	0	0	0	57	0	74	0	0	0	92	59	0	0	0	0	0	90	65	98	0	0	100	0	91	54	0	99	0	70	0	0	0	100	82	87	97	56	68	0	100	100	70	0	63	100	0	85
SETD1A	72	94	0	0	0	0	76	100	0	0	0	100	93	0	71	0	0	100	0	0	53	99	0	0	98	100	0	80	100	0	46	0	99	77	0	100	0	0	0	100	0	58	96	0	0	0	0	0	66
SETD1B	61	78	0	0	75	0	78	100	0	0	0	100	93	0	70	0	58	97	0	100	67	95	0	0	87	100	0	65	100	0	0	0	97	54	0	100	0	0	0	100	0	46	99	0	0	0	0	0	91
SETD2	0	0	0	0	0	0	0	0	0	0	90	87	62	0	0	0	56	0	100	100	100	0	67	100	0	0	100	0	100	0	0	0	0	0	100	60	97	95	100	100	0	100	98	100	92	74	73	0	99
SETD7	82	100	0	85	76	75	74	100	100	0	0	100	96	100	86	0	100	100	89	86	100	98	52	77	100	100	86	100	91	63	100	0	55	100	0	88	75	0	0	100	100	0	0	94	0	0	100	81	89
SETD8	0	0	0	0	93	0	0	0	0	0	97	0	0	0	0	0	0	82	73	99	0	0	0	82	0	0	70	0	100	67	94	0	0	0	58	78	52	0	57	100	93	0	59	89	82	0	61	65	98
SETDB1	0	0	0	0	99	0	81	0	0	0	91	88	0	97	0	0	0	0	100	100	89	0	0	58	0	100	99	0	100	0	0	0	100	0	100	0	100	99	94	100	100	0	100	100	94	98	99	82	100
SF1	94	77	0	0	61	0	92	100	0	0	64	100	93	0	69	0	0	94	0	99	100	98	0	0	96	100	0	0	100	0	0	0	99	64	89	0	98	0	57	100	0	0	99	0	0	0	0	69	100
SFMBT1	0	0	85	0	0	0	0	0	0	0	0	0	100	100	0	56	92	0	98	100	0	0	0	99	0	0	99	0	0	0	0	98	0	0	100	95	0	99	0	0	0	97	96	99	63	100	98	0	0
SFMBT2	0	0	74	0	100	0	0	0	74	0	0	66	99	100	0	77	0	0	100	100	0	0	0	0	0	100	97	0	100	0	94	85	89	0	100	0	69	0	97	99	99	61	100	100	91	93	0	63	100
SFPQ	62	0	0	0	59	0	0	0	0	0	64	56	0	0	0	0	0	0	98	100	99	0	0	85	0	90	93	0	100	0	0	53	99	0	100	100	100	100	76	93	74	0	100	99	0	0	97	100	100
SFRS17A	89	98	0	0	64	0	84	99	0	0	0	100	79	0	59	0	0	99	0	71	84	89	0	0	95	100	0	0	100	0	80	0	100	0	0	71	88	0	64	100	0	53	98	0	0	0	59	84	97
SFRS2	0	94	88	0	89	0	0	0	0	0	74	0	100	100	0	0	82	100	100	100	0	0	0	100	0	0	100	84	95	0	98	84	0	0	100	100	98	96	88	0	95	100	100	100	98	100	57	0	100
SFRS8	96	99	0	0	0	0	78	99	90	0	0	100	82	0	0	0	0	100	0	98	100	89	0	0	100	100	0	0	100	0	100	0	100	99	90	0	97	56	54	100	0	0	100	0	0	0	100	73	98
SHOX	94	100	78	0	97	0	0	100	100	0	0	100	100	100	70	0	99	100	99	100	100	91	0	0	100	98	100	100	61	58	100	85	0	100	85	70	0	0	0	92	100	0	49	100	84	72	78	0	96
SHOX2	0	95	0	0	0	100	0	100	0	0	0	100	0	98	0	0	99	100	0	0	98	0	0	0	0	95	0	76	100	65	94	0	0	79	0	84	0	0	0	100	96	0	0	0	0	0	64	0	0
SIAH2	0	58	0	0	72	49	0	0	98	0	0	77	0	84	0	0	100	0	0	0	100	0	70	96	0	0	90	92	0	88	96	0	0	0	0	0	0	61	0	0	100	99	0	0	0	0	99	0	0
SIGIRR	0	0	0	0	100	0	0	0	96	0	0	0	0	80	0	96	0	0	0	98	55	0	95	95	0	0	0	0	61	60	93	0	98	0	0	89	0	0	0	61	99	0	98	0	0	0	0	69	97
SIK1	0	98	0	0	46	0	0	95	94	0	0	78	98	100	72	0	99	100	74	100	0	68	0	0	85	0	52	91	0	79	92	91	0	0	86	96	100	0	0	0	100	0	89	97	0	0	0	68	100
SIM1	0	100	0	0	0	100	0	100	60	0	0	100	68	95	0	0	95	100	0	0	96	60	0	0	58	88	100	88	100	85	100	0	67	99	0	88	55	0	0	99	93	0	0	71	79	0	92	63	0
SIM2	0	99	0	75	100	0	0	0	100	0	0	0	89	99	0	67	74	100	100	100	0	0	58	0	46	0	100	76	94	0	100	0	0	100	92	0	100	0	0	0	100	0	93	96	0	0	89	100	100
SIN3A	95	100	80	0	50	0	0	98	0	0	85	0	43	77	0	0	0	100	90	100	0	0	0	0	61	58	100	0	0	0	99	0	0	53	55	74	0	0	0	0	88	92	0	100	89	89	0	0	0
SIN3B	92	100	0	66	0	87	94	100	74	0	0	100	100	100	92	0	100	100	0	57	100	95	0	0	100	100	0	95	100	0	99	65	100	81	0	100	0	0	74	100	0	0	97	0	0	0	86	0	0
SIRT1	86	100	60	0	0	0	0	100	0	0	0	100	100	100	0	0	92	100	71	95	0	67	0	85	80	82	100	80	0	0	98	96	73	0	85	100	0	92	0	83	77	94	0	100	51	80	0	0	0
SIRT2	0	0	0	0	98	0	54	70	0	0	0	72	0	0	0	0	0	57	0	77	0	61	0	88	0	88	0	0	85	0	0	0	97	0	0	98	0	0	0	94	0	82	82	0	0	0	0	0	69
SIRT3	0	51	0	0	0	68	0	0	0	0	0	0	0	0	0	56	92	0	0	58	0	0	68	90	0	0	0	49	0	97	0	0	97	0	0	0	0	0	0	0	100	98	0	0	0	0	0	45	88
SIRT4	0	100	0	0	0	100	0	100	85	0	57	100	0	100	0	0	99	100	0	92	100	0	0	0	57	57	94	97	63	94	100	82	0	56	65	58	0	0	0	79	100	0	0	100	87	0	49	64	0
SIRT5	0	0	63	0	0	0	0	0	0	0	0	0	100	100	0	0	0	0	97	100	74	0	0	100	0	56	100	0	59	0	0	97	64	0	100	98	0	99	61	0	0	100	100	100	58	99	100	0	95
SIRT6	0	0	0	0	96	0	0	67	0	0	0	81	0	0	0	68	0	0	0	84	0	71	0	0	0	98	0	0	96	0	0	0	99	0	0	93	0	0	0	93	52	68	99	0	0	0	0	0	94
SIRT7	0	0	0	0	100	64	68	88	0	0	0	100	0	0	0	59	0	78	0	100	0	80	0	0	53	100	0	0	100	0	0	0	100	0	0	99	0	0	0	100	0	0	100	0	0	0	0	0	91
SIVA1	56	99	0	0	0	0	73	100	0	0	0	100	91	0	0	0	63	100	0	0	61	97	0	0	97	100	0	83	100	0	84	0	100	95	0	94	0	0	0	100	0	49	97	0	0	0	63	0	79
SIX1	0	85	0	0	0	63	0	0	98	0	0	53	0	0	0	0	68	82	0	0	0	0	0	0	0	0	0	0	0	0	78	0	0	0	68	0	61	0	0	0	68	0	0	0	0	0	0	0	85
SIX2	98	100	53	83	0	0	75	100	97	0	0	99	88	94	84	0	92	100	99	100	0	95	0	0	96	93	98	100	0	0	100	0	66	89	0	100	66	0	0	74	99	71	0	97	0	0	73	0	75
SIX3	0	97	0	0	0	98	0	95	63	0	67	97	87	93	0	0	0	100	100	92	0	0	0	0	52	67	100	96	0	93	100	0	0	91	0	0	100	0	71	0	97	0	0	100	96	0	67	98	0
SIX4	0	0	0	0	0	100	0	0	0	0	0	100	82	100	52	0	100	49	0	0	100	0	0	0	0	0	0	66	96	94	0	90	0	0	0	89	0	0	0	100	99	77	0	0	0	0	0	0	0
SIX5	78	60	0	0	0	0	0	91	0	0	0	99	72	0	0	0	0	77	0	0	0	80	0	59	63	95	51	0	100	89	0	0	95	0	0	98	0	0	0	97	51	90	72	0	0	0	0	0	69
SKAP1	63	99	62	0	100	0	0	56	100	0	0	0	71	100	98	72	100	97	74	100	98	0	94	0	0	0	0	99	0	0	100	100	0	0	93	0	0	0	0	0	100	0	99	99	0	0	0	0	100
SKI	56	84	0	51	62	77	82	100	0	0	0	100	100	89	89	0	94	99	0	79	84	96	0	0	92	100	0	81	100	0	0	0	94	0	0	100	0	0	0	100	0	0	93	0	0	0	0	0	0
SKIL	0	0	0	0	84	0	0	0	74	0	0	0	0	0	0	88	0	0	0	0	74	0	99	96	0	0	94	0	0	78	0	0	84	0	0	0	0	0	0	0	72	98	0	0	0	0	0	63	75
SLA2	100	100	96	81	100	0	71	100	100	0	0	100	100	100	99	93	100	100	95	100	100	99	97	0	100	100	0	100	83	0	100	97	0	97	75	92	0	0	0	100	100	0	72	98	0	0	83	0	100
SLC11A1	0	100	0	0	44	100	0	100	100	0	0	100	99	100	51	0	100	100	50	98	100	48	0	0	98	87	74	100	71	100	100	99	0	90	76	93	72	0	0	100	100	0	0	100	0	0	93	67	97
SLC26A3	0	90	0	0	0	100	0	0	0	97	97	99	0	95	0	63	67	93	0	0	57	0	0	0	0	0	71	0	0	100	98	95	0	0	0	0	0	0	0	55	95	0	0	100	99	0	0	58	0
SLC2A4RG	0	0	0	0	99	0	0	0	63	0	0	0	0	64	0	85	0	0	0	99	0	0	65	77	0	56	0	0	76	0	0	0	99	0	0	89	0	0	0	83	77	66	99	0	0	0	0	48	99
SLC30A9	97	100	0	76	0	90	74	100	100	0	0	100	100	100	95	0	100	100	83	73	100	96	0	0	100	100	93	100	100	0	100	81	64	100	0	100	68	67	0	100	99	0	0	100	0	0	100	56	77
SLTM	0	0	0	0	0	0	0	0	0	0	82	0	0	0	0	0	0	71	100	100	99	0	0	98	0	0	100	0	99	0	0	0	0	0	100	100	100	100	66	92	63	91	100	100	77	58	60	99	100
SMAD1	0	0	0	0	0	0	0	73	0	0	0	0	0	0	0	0	65	94	0	0	0	0	61	0	0	76	100	0	0	82	43	0	58	0	0	0	0	0	0	0	0	100	0	0	0	0	0	96	0
SMAD2	68	100	0	0	0	0	0	100	0	0	0	96	100	100	0	0	90	100	58	95	0	0	0	84	60	0	100	82	0	0	98	96	68	0	88	100	0	76	0	90	94	76	0	100	0	51	0	0	73
SMAD3	70	100	94	91	100	0	0	98	100	0	0	87	100	100	88	89	100	100	100	100	64	74	59	0	93	0	99	100	0	0	100	63	0	81	100	100	100	98	0	0	100	0	100	100	0	61	0	99	100
SMAD4	0	99	0	0	0	95	65	100	0	0	0	100	0	0	0	0	54	100	0	0	87	99	0	0	96	100	53	99	82	0	98	0	85	97	0	97	100	0	0	97	97	0	0	52	0	0	100	53	0
SMAD5	0	100	0	0	0	83	0	99	0	0	0	99	100	100	51	0	96	100	86	68	0	0	0	97	58	0	100	89	0	0	94	100	49	0	99	100	0	96	0	96	72	71	0	100	45	69	0	0	0
SMAD6	84	100	0	84	0	90	83	100	99	0	0	100	100	100	95	0	100	100	0	0	100	98	0	0	100	100	67	100	100	0	100	0	96	98	0	100	94	57	0	100	99	0	0	78	0	0	100	0	0
SMAD7	96	100	59	90	0	57	84	100	94	0	0	100	100	100	100	0	100	100	0	0	98	96	0	0	99	98	46	100	99	0	92	93	0	0	94	100	80	96	0	100	99	0	0	81	0	0	0	0	86
SMAD9	83	0	97	0	0	72	0	0	0	0	0	0	95	100	0	0	78	0	0	67	0	51	0	99	0	86	0	0	0	62	0	99	0	0	99	0	67	86	0	0	0	75	96	46	0	100	92	73	0
SMARCA1	0	52	0	0	0	81	0	86	55	0	55	0	0	0	0	0	0	100	0	99	0	86	0	0	59	0	97	61	0	0	82	0	0	0	74	99	100	0	0	0	99	0	0	100	0	0	74	0	100
SMARCA2	73	0	0	0	0	0	93	0	0	0	100	100	0	0	62	0	99	0	99	98	100	0	0	0	0	65	100	0	100	0	0	0	0	0	80	0	100	0	100	100	0	89	93	100	88	0	0	56	94
SMARCA4	0	0	0	0	100	0	66	0	68	0	0	100	0	0	0	0	0	0	100	100	0	0	0	0	0	100	0	0	100	0	66	0	98	0	98	61	70	0	60	100	99	0	100	85	73	0	0	93	100
SMARCA5	59	100	48	0	0	0	0	99	0	0	0	85	100	99	0	0	61	100	95	99	0	0	0	97	77	0	100	67	0	0	97	87	0	0	99	100	0	93	0	0	71	100	0	100	63	89	0	0	80
SMARCAD1	47	100	47	0	55	0	0	100	66	0	0	96	100	100	0	0	97	100	100	100	0	70	0	92	97	0	100	99	0	0	99	89	0	54	100	100	100	99	0	0	97	97	79	100	63	72	0	0	100
SMARCAL1	62	100	98	0	100	0	0	88	100	0	0	51	100	100	0	70	92	100	100	100	0	0	61	0	85	0	100	98	0	0	100	0	94	88	99	0	89	74	79	0	100	81	100	100	94	93	0	75	100
SMARCB1	0	0	73	0	100	0	0	0	83	0	0	0	0	85	0	84	0	0	55	100	0	0	64	78	0	61	0	0	78	0	81	0	98	0	0	88	0	0	0	92	95	0	100	0	0	0	0	50	99
SMARCC1	0	100	0	0	100	0	0	76	100	0	0	0	99	100	0	0	99	100	100	100	0	0	0	0	54	0	100	100	76	0	100	80	0	0	100	100	100	93	0	0	100	0	100	100	71	77	0	96	100
SMARCC2	0	0	0	75	0	0	89	67	0	95	96	100	70	0	48	0	0	0	0	100	100	85	0	0	84	97	63	0	100	0	0	0	95	87	95	0	60	0	0	100	0	0	100	91	67	0	61	0	99
SMARCD1	0	67	89	0	100	0	0	0	67	71	0	60	0	100	0	0	63	0	92	100	0	67	0	0	0	85	0	0	98	0	88	90	0	0	100	0	0	0	0	90	100	0	100	98	72	94	0	0	100
SMARCD2	0	100	93	0	100	0	0	45	100	0	0	54	57	100	0	94	83	90	81	100	92	0	84	94	0	0	0	71	0	64	100	0	91	83	0	66	0	0	0	0	100	0	98	0	62	0	0	72	100
SMARCD3	62	100	89	89	99	0	0	100	100	0	0	98	100	100	87	79	100	100	100	100	74	87	74	0	100	0	99	100	0	73	100	68	0	94	100	100	100	99	0	0	100	0	96	100	0	0	0	99	100
SMARCE1	81	100	61	0	0	0	0	76	0	0	66	87	100	100	64	0	98	100	90	98	0	0	0	98	0	0	100	77	0	0	68	100	0	0	100	100	91	97	0	0	97	57	92	100	50	94	0	0	100
SMURF2	0	100	0	0	0	70	0	100	75	0	56	100	100	100	0	0	100	100	94	100	0	55	0	58	88	0	100	89	0	0	100	93	0	53	99	100	98	96	0	70	99	55	56	100	72	73	0	0	99
SMYD1	0	100	0	0	0	100	0	100	80	0	77	100	67	100	0	0	99	100	0	0	100	0	0	0	46	63	87	85	99	100	100	64	0	91	0	57	0	0	0	100	100	0	0	92	82	0	90	60	0
SNAI1	93	100	0	84	0	89	95	100	89	0	0	100	46	100	100	0	100	100	0	87	100	99	57	0	100	100	0	100	99	50	95	96	0	0	76	100	79	0	73	100	100	0	0	79	0	0	68	0	98
SNAI2	63	100	100	65	100	0	0	0	100	0	0	0	100	100	0	46	99	97	100	100	0	0	0	0	0	0	98	88	71	0	100	68	71	51	100	99	100	92	0	0	100	0	100	100	0	73	0	98	100
SNAI3	62	100	0	0	0	71	53	100	64	0	0	100	100	94	65	0	93	100	0	0	86	97	0	0	100	100	94	98	99	0	100	0	86	100	0	100	0	74	0	98	70	0	0	69	0	0	0	0	0
SNAPC1	99	100	0	0	0	88	89	100	55	0	0	100	100	100	99	0	100	100	0	0	100	67	0	0	90	100	0	100	100	0	90	100	0	0	0	100	0	0	81	100	78	0	0	50	0	0	0	0	0
SNAPC2	0	0	0	0	100	0	0	0	0	0	0	0	0	0	0	77	0	0	0	96	0	0	74	94	0	69	0	0	73	0	0	0	98	0	0	99	0	0	0	93	62	0	96	0	0	0	0	49	89
SNAPC3	85	100	0	0	0	99	66	100	71	0	0	100	98	100	95	0	100	100	0	0	99	68	0	0	85	99	44	100	100	65	100	99	67	52	66	100	0	0	0	100	100	0	0	100	0	0	86	0	0
SNAPC4	62	72	0	0	88	0	70	99	0	0	0	100	0	0	0	0	0	94	94	100	76	92	0	0	79	100	0	0	100	0	0	0	100	69	100	86	51	0	81	100	0	0	100	0	0	0	70	55	100
SNAPC5	56	99	0	0	0	54	0	92	44	0	0	100	0	100	61	0	97	95	0	0	98	0	0	78	64	62	0	88	99	99	70	81	0	0	0	0	0	0	0	99	90	81	0	0	0	0	0	0	0
SND1	52	100	52	83	100	0	0	100	100	0	0	100	100	100	49	43	100	100	100	100	100	75	76	70	100	0	99	100	0	78	100	0	0	100	70	0	98	0	0	53	100	0	78	99	59	0	100	100	100
SNF8	99	100	100	63	100	0	0	100	100	0	0	100	99	100	91	98	100	100	0	89	100	69	89	72	98	71	0	100	100	56	100	0	0	100	0	0	0	0	0	100	100	0	59	0	0	56	0	0	0
SNW1	100	100	75	0	0	70	57	100	75	0	0	100	100	100	98	0	100	100	0	51	99	87	0	0	99	100	55	99	100	0	99	100	60	62	66	100	0	89	63	100	98	0	0	97	0	58	0	0	0
SNX6	100	100	72	0	0	70	66	100	77	0	0	100	100	100	93	0	100	100	0	0	99	76	0	0	98	99	77	99	100	0	100	98	89	81	0	100	0	77	0	100	90	0	0	95	0	59	0	0	0
SOD2	0	0	0	0	94	0	0	0	54	0	0	0	91	100	0	72	88	0	96	100	0	0	0	0	0	0	0	80	96	89	52	99	96	0	100	0	91	0	0	62	100	0	100	100	0	55	0	65	100
SOHLH1	56	100	0	0	0	99	0	100	99	0	0	100	86	100	0	0	100	100	0	60	100	76	0	0	98	93	80	100	99	77	100	65	0	100	0	91	55	0	0	100	99	0	0	81	0	0	99	76	0
SOLH	89	100	0	0	0	0	76	100	0	0	0	100	92	47	78	0	71	100	0	0	89	99	0	0	100	100	0	92	100	0	95	0	100	91	0	100	0	0	0	100	0	0	96	0	0	0	71	0	59
SORBS3	98	100	88	78	0	0	56	100	78	0	0	100	100	100	97	0	100	100	99	93	0	79	0	71	98	0	100	99	0	0	93	96	0	0	100	100	98	99	0	100	99	59	0	100	0	62	0	53	100
SOX1	0	99	0	0	0	0	0	100	0	0	0	100	95	0	0	0	0	100	0	0	0	94	0	0	79	98	97	93	94	0	91	0	94	95	0	100	63	70	0	94	0	0	0	60	0	0	0	0	0
SOX10	94	100	0	59	0	86	62	100	96	0	0	100	100	100	83	0	100	100	0	0	100	97	0	0	100	100	87	99	100	0	100	60	91	100	0	100	0	82	0	100	99	0	0	67	0	0	85	67	0
SOX11	90	100	0	61	0	0	0	100	87	0	0	100	100	100	0	0	96	100	45	72	78	98	0	0	100	99	100	96	100	0	100	0	79	100	0	100	78	91	0	100	97	0	0	96	0	0	72	0	0
SOX12	0	0	0	0	93	0	0	78	0	0	0	59	0	0	0	0	0	59	0	72	0	79	0	58	0	99	0	0	92	0	0	0	97	0	0	98	0	0	0	89	59	68	95	0	0	0	0	0	90
SOX13	100	100	49	64	0	0	87	100	90	0	0	100	100	100	94	0	100	100	0	0	99	64	0	0	96	99	40	99	100	0	100	90	100	95	0	100	0	63	83	100	61	0	0	72	0	0	81	0	0
SOX14	0	0	0	0	55	0	59	0	0	0	0	0	0	0	84	0	65	0	0	0	65	58	78	0	0	0	65	92	0	0	0	88	0	54	0	0	0	0	0	0	68	0	0	0	0	0	0	0	0
SOX15	74	100	53	75	96	0	0	100	100	0	0	100	97	100	84	0	100	100	93	100	93	79	0	0	100	63	100	100	57	0	100	0	0	100	88	100	97	100	0	79	100	0	0	93	0	0	77	90	100
SOX17	74	100	85	0	100	0	0	63	92	0	0	0	100	100	0	0	61	99	100	100	0	0	0	63	0	0	100	98	85	0	99	57	0	0	100	99	100	90	84	0	100	100	100	100	81	87	0	0	100
SOX18	100	100	61	68	0	0	81	100	0	0	0	100	99	97	97	0	97	100	65	0	0	100	0	0	100	99	87	99	94	0	43	0	75	73	0	100	68	98	0	95	0	87	0	57	0	0	0	0	0
SOX2	97	100	100	93	84	0	80	100	100	0	0	100	100	100	88	69	100	100	97	99	100	74	0	0	100	82	93	98	96	0	100	0	70	99	0	100	54	72	0	100	99	0	0	82	0	0	98	91	80
SOX21	98	100	0	73	42	0	74	100	56	0	0	100	98	97	100	0	99	100	73	54	91	99	0	0	99	98	94	100	92	0	97	0	61	94	0	100	89	95	0	99	76	0	0	59	0	0	0	62	0
SOX3	81	100	0	57	0	0	0	100	97	0	0	100	100	98	0	0	92	100	97	93	81	96	0	0	100	96	100	100	79	0	100	0	0	100	0	100	83	90	0	94	98	61	0	96	0	0	0	59	0
SOX30	0	100	0	0	0	96	0	100	92	0	64	100	70	100	0	0	100	100	0	68	99	0	0	0	65	50	100	96	90	93	100	60	0	99	0	73	0	0	0	97	99	0	0	98	79	0	82	76	0
SOX4	0	0	0	0	100	0	0	57	89	0	0	98	0	0	0	0	0	0	91	100	0	72	0	0	0	100	0	0	100	0	0	0	89	0	100	64	67	0	0	98	92	44	100	0	0	0	0	88	100
SOX5	99	100	100	95	100	0	59	99	100	0	0	100	96	100	99	65	100	100	90	100	98	57	74	0	74	0	50	100	0	0	100	71	0	93	100	100	96	92	0	92	100	0	99	90	0	0	0	82	100
SOX6	71	100	0	0	94	99	0	100	100	0	0	100	88	100	74	0	100	100	0	67	100	0	0	70	98	91	0	100	99	99	100	85	0	100	0	87	0	0	0	100	100	79	0	71	0	0	98	84	56
SOX7	99	100	90	89	48	0	72	100	74	0	0	100	100	100	95	0	100	100	89	74	77	99	0	0	100	93	96	100	98	0	99	0	56	100	0	100	72	98	0	100	97	96	0	93	0	56	0	0	62
SOX8	97	100	0	0	0	0	52	100	0	0	0	100	79	0	79	0	0	100	0	0	0	98	0	0	100	100	89	76	98	0	74	0	94	97	0	100	0	0	0	90	0	77	0	0	0	0	0	0	0
SOX9	0	0	0	0	100	62	0	0	94	0	0	99	0	0	0	0	0	0	0	0	0	0	0	61	0	88	0	0	100	0	0	0	0	0	0	97	0	0	0	86	0	68	0	0	0	87	0	0	69
SP1	97	100	97	0	70	0	0	99	70	0	60	93	100	100	0	0	72	100	100	100	0	0	0	55	87	0	100	77	0	0	100	84	0	56	92	95	0	64	0	0	95	98	45	100	88	92	0	0	76
SP100	0	81	72	0	100	0	0	0	100	0	0	0	86	100	0	93	88	0	97	100	64	0	89	0	0	0	0	69	100	59	98	87	73	0	100	0	0	0	0	0	100	0	100	97	0	0	0	74	100
SP110	0	52	60	0	100	0	0	0	79	0	0	0	84	97	52	74	92	0	94	100	0	0	67	0	0	0	0	78	96	0	60	100	0	0	100	0	71	0	0	0	97	0	100	98	0	0	0	0	100
SP140	67	99	68	0	100	0	0	56	100	0	0	0	74	100	97	79	99	98	84	100	97	0	94	0	0	0	0	99	0	48	100	100	56	0	97	0	0	0	0	0	100	0	99	100	0	0	0	0	100
SP2	0	0	0	0	95	0	0	90	0	83	0	100	0	0	0	0	0	0	67	100	0	95	0	0	0	99	0	0	100	0	0	0	73	0	57	100	0	0	65	100	0	0	100	72	76	0	0	0	96
SP3	89	100	0	0	0	84	55	100	57	0	0	100	100	100	85	0	100	100	54	72	88	68	0	0	91	98	94	99	96	0	100	99	72	0	92	100	0	87	0	100	94	0	0	100	0	62	0	0	0
SP4	0	98	0	0	0	82	0	99	0	0	0	98	87	98	60	0	99	100	0	52	0	0	0	86	74	68	85	84	66	0	93	93	86	0	91	100	0	88	0	98	82	0	0	99	0	0	0	0	0
SP5	0	0	0	0	0	0	0	0	0	0	0	0	0	65	0	59	55	0	0	0	50	0	0	0	0	0	99	0	0	0	0	0	0	0	0	56	0	69	0	0	0	0	0	0	0	0	45	0	0
SP6	0	100	0	0	0	100	0	100	80	0	59	100	85	100	0	0	99	100	0	0	100	0	0	0	74	88	91	98	99	100	100	86	0	80	0	81	0	0	0	100	100	0	0	100	90	0	99	66	0
SP7	0	100	0	0	0	100	0	100	88	0	72	100	0	100	0	0	98	100	0	73	100	0	0	0	0	0	78	95	83	99	100	80	0	69	0	0	0	0	0	96	100	0	0	99	85	0	73	0	0
SP8	88	100	0	0	0	83	82	99	0	0	0	100	72	100	75	0	100	96	0	0	99	0	0	0	0	98	0	95	100	0	0	87	72	0	0	100	0	51	98	100	0	0	0	0	0	62	0	0	0
SPDEF	0	75	0	0	100	0	0	0	100	0	0	0	0	0	0	0	0	99	97	99	0	0	81	92	0	0	69	57	100	64	100	0	0	97	0	0	100	0	0	73	100	0	81	0	0	0	97	100	100
SPEN	89	70	0	0	0	0	72	84	54	0	68	100	79	79	67	0	77	59	75	100	100	0	0	0	44	89	0	0	100	0	0	0	98	66	80	0	79	0	83	100	0	0	100	79	0	0	58	0	100
SPI1	95	100	88	83	99	0	66	99	100	0	0	89	96	100	100	67	100	100	89	100	97	89	95	0	94	70	0	100	0	0	99	99	0	0	100	100	94	0	0	79	100	0	92	100	0	0	0	0	100
SPIB	79	100	69	0	100	0	0	98	100	0	0	94	95	100	92	0	100	100	84	100	99	0	90	0	87	0	0	100	0	66	100	100	0	0	99	78	72	0	0	80	100	0	87	100	0	0	0	0	100
SPIC	0	0	0	91	0	55	78	0	0	73	99	0	0	64	0	0	0	59	0	0	0	74	0	0	0	0	0	0	0	100	80	0	0	0	0	60	0	0	0	0	65	0	0	84	97	0	0	0	0
SPZ1	0	97	0	0	0	100	0	69	0	86	98	100	0	97	0	0	61	100	0	0	93	0	0	0	0	0	0	54	79	100	99	53	0	0	0	0	0	0	0	76	95	0	0	92	96	0	0	0	0
SQSTM1	100	100	66	0	0	0	0	100	99	0	0	100	0	93	56	0	100	100	64	0	100	0	0	100	90	100	46	82	100	0	100	0	0	100	96	0	100	0	99	100	70	99	73	0	0	0	100	0	81
SRA1	0	70	0	0	100	0	0	0	98	0	0	0	0	99	0	96	52	76	0	98	92	0	100	99	0	0	0	98	0	0	100	0	98	93	0	71	0	0	0	0	100	0	97	0	0	0	0	55	92
SRCAP	82	83	0	0	85	0	86	98	0	0	0	100	99	75	70	0	83	95	0	100	99	91	0	0	92	100	0	63	100	0	0	0	97	0	0	94	47	0	0	100	0	0	100	0	0	0	0	54	94
SREBF1	0	71	0	0	100	0	0	0	100	0	0	0	0	59	0	83	0	63	64	96	74	0	97	98	0	0	0	43	0	62	100	0	92	91	0	75	47	0	0	0	100	74	88	0	0	0	79	98	100
SREBF2	0	100	82	0	100	0	0	96	100	0	0	72	0	99	0	96	56	100	93	100	99	0	95	99	89	0	0	89	0	70	100	0	0	100	0	0	0	0	0	0	100	0	73	58	0	0	99	91	99
SRF	65	100	82	90	91	0	0	100	99	0	0	97	100	100	98	78	100	100	99	100	0	82	0	0	91	0	91	100	0	0	92	85	0	0	100	100	100	98	0	56	100	0	97	100	0	49	0	83	100
SRFBP1	61	100	0	0	0	95	60	100	36	0	0	100	100	100	96	0	100	100	92	67	94	80	0	82	82	91	100	100	93	0	99	99	0	0	93	100	92	97	0	100	99	0	0	100	42	73	0	0	84
SRY	0	100	0	0	0	91	0	100	96	0	0	100	0	88	0	0	70	100	0	0	90	0	0	0	52	0	91	91	0	59	100	0	0	99	0	0	68	0	0	88	98	0	0	0	53	0	92	97	0
SSBP2	49	84	76	80	100	0	0	0	100	0	0	78	70	100	54	92	100	0	58	0	95	0	82	0	0	0	0	97	0	0	79	0	0	52	0	0	0	0	0	66	100	71	65	0	0	0	50	89	92
SSBP3	0	0	0	0	94	0	0	0	58	0	0	59	0	0	0	0	0	0	84	100	0	0	0	0	0	59	0	0	100	89	82	0	80	0	86	0	97	0	89	99	100	0	74	89	0	0	0	76	100
SSBP4	67	88	0	0	0	0	74	100	0	0	0	100	88	0	77	0	0	99	0	0	0	97	0	0	94	100	56	79	99	0	0	0	97	0	0	100	0	0	0	99	0	80	78	0	0	0	0	0	0
SSRP1	100	100	100	0	100	0	0	100	100	0	0	100	100	100	99	0	100	100	96	100	100	49	0	0	100	92	59	100	100	77	100	100	0	89	93	100	0	74	0	100	100	0	0	99	61	88	0	73	96
SSX1	0	0	0	0	0	0	0	0	0	0	0	0	59	0	0	0	0	0	0	0	0	0	0	0	0	0	0	0	0	0	77	0	0	0	0	73	0	0	0	0	0	0	0	0	0	0	0	0	44
SSX2	0	0	0	84	0	0	89	0	0	0	100	0	0	69	75	0	0	0	0	85	0	60	0	0	0	89	70	0	0	76	89	0	0	0	0	77	0	0	92	0	0	0	91	85	100	87	0	0	0
SSX2B	0	0	0	74	0	0	93	0	0	0	99	0	0	66	0	0	0	0	0	92	0	0	0	0	0	50	65	0	0	62	95	0	0	0	0	87	0	0	75	59	79	0	76	91	96	75	0	0	0
SSX3	0	87	0	0	0	97	0	67	0	0	76	100	0	97	0	0	66	95	0	62	78	0	0	0	0	0	0	61	52	85	99	0	0	0	0	0	0	0	0	0	88	0	0	76	100	80	0	0	0
SSX4	74	0	0	91	0	62	89	0	0	69	100	0	0	59	89	71	0	0	0	0	0	79	95	0	88	75	0	0	0	90	64	0	0	0	0	61	0	0	0	0	0	0	0	79	100	73	0	0	0
SSX4B	67	0	0	90	0	0	95	0	0	0	100	0	0	0	100	64	0	0	0	67	0	86	0	0	72	100	95	0	75	96	85	0	0	0	0	85	0	0	100	74	0	0	67	97	100	0	0	0	0
SSX5	0	48	0	0	0	0	64	0	0	0	91	0	0	62	0	0	0	72	0	88	0	0	0	0	0	0	100	0	0	0	97	0	0	0	0	0	0	0	67	0	74	0	75	99	98	78	0	0	0
SSX7	0	0	0	86	0	0	88	0	0	0	81	0	0	0	57	0	0	0	0	51	0	74	0	0	55	86	0	0	0	0	65	0	0	0	0	92	0	0	79	0	0	0	56	0	65	0	0	0	0
SSX9	0	67	0	0	0	76	0	0	0	0	100	60	0	82	0	0	0	86	0	75	0	0	0	0	0	0	78	0	0	99	99	0	0	0	0	0	0	0	0	0	71	0	0	88	99	58	0	0	0
ST18	0	98	0	0	0	100	0	66	0	98	100	100	0	100	0	74	66	98	0	0	76	0	0	0	0	0	0	50	80	100	99	74	0	0	0	0	0	0	0	82	97	0	0	97	100	61	59	0	0
STAT1	0	0	0	0	100	0	0	0	0	0	0	0	85	88	0	67	74	0	89	100	0	0	46	0	0	0	0	70	99	0	0	100	74	0	100	0	79	0	0	0	83	0	100	95	0	0	0	0	100
STAT2	0	73	0	0	0	0	0	0	0	0	0	57	0	0	0	0	0	78	0	0	0	0	62	0	0	0	81	0	0	0	75	0	0	84	0	0	0	0	0	0	0	0	0	0	0	0	0	0	0
STAT3	54	0	0	0	0	67	0	0	0	0	0	0	74	70	0	0	58	0	0	69	0	0	0	0	0	83	0	0	98	60	54	99	100	92	100	0	100	0	0	0	0	0	91	0	0	0	85	75	100
STAT4	69	99	70	0	100	0	0	58	100	0	0	0	60	100	99	84	100	98	66	100	100	0	95	0	0	0	0	99	0	55	100	99	66	0	90	0	0	0	0	0	100	0	99	97	0	0	0	0	100
STAT5A	99	100	99	95	95	0	72	100	96	0	0	100	100	100	100	75	100	100	96	100	84	98	0	0	99	0	89	100	0	0	98	92	0	65	100	100	100	98	0	98	100	52	90	99	0	63	0	0	100
STAT5B	52	95	77	93	73	0	0	59	91	0	0	84	100	100	91	84	100	98	98	96	0	0	0	0	55	0	80	100	0	0	72	83	0	0	100	100	99	97	0	82	100	66	97	98	0	51	0	0	100
STAT6	62	70	88	0	0	0	0	0	0	0	0	74	100	100	0	0	100	0	87	0	0	0	0	100	0	0	71	0	0	0	0	100	0	0	100	98	0	92	0	89	0	84	77	99	0	98	64	0	56
STK36	0	0	0	0	100	0	0	0	66	0	0	91	0	0	0	0	0	0	100	100	0	0	0	0	0	99	0	0	100	59	61	0	98	0	98	0	100	0	83	100	100	0	100	79	0	0	0	99	100
STRN3	77	100	50	0	0	0	0	99	0	0	0	92	100	96	0	0	55	100	82	92	0	0	62	96	0	0	100	52	0	0	96	87	80	0	74	100	0	86	0	0	54	99	0	100	66	89	0	0	0
SUB1	96	100	0	53	0	99	87	100	89	0	0	100	100	100	97	0	100	100	0	0	100	86	0	0	100	100	0	100	100	52	100	98	89	87	0	100	0	0	85	100	99	0	54	54	0	0	96	0	0
SUDS3	76	100	0	68	0	100	87	100	80	0	0	100	86	100	99	0	100	100	0	0	100	74	0	0	87	100	0	100	100	90	100	100	0	0	0	100	0	62	87	100	100	56	0	56	0	0	82	0	0
SUFU	0	0	0	0	89	0	0	0	0	0	0	90	0	0	0	62	0	0	0	98	0	0	75	93	0	67	0	0	100	0	0	0	100	0	0	95	54	0	86	100	52	0	88	0	0	0	0	67	99
SUMO1	100	100	57	67	0	83	77	100	99	0	0	100	100	100	98	0	100	100	0	0	100	97	0	0	100	100	47	100	100	0	100	95	68	100	0	100	0	55	56	100	99	0	0	79	0	0	91	0	0
SUPT16H	97	100	67	0	0	57	0	100	0	0	0	100	100	100	81	0	100	100	57	92	52	0	0	89	73	80	100	94	89	0	98	100	50	0	96	100	0	95	0	100	91	61	0	100	0	92	0	0	63
SUPT3H	71	98	85	0	100	0	0	50	100	0	0	95	0	0	0	0	42	70	0	0	100	0	79	100	84	0	0	0	0	0	100	0	0	100	0	0	0	63	0	52	78	100	0	0	0	0	94	0	0
SUPT4H1	100	100	0	0	0	89	80	100	87	0	0	100	96	100	99	0	100	100	0	0	100	95	0	0	99	100	0	100	100	0	100	95	81	94	0	100	0	0	94	100	96	0	73	0	0	0	88	0	0
SUPT5H	82	86	0	0	85	78	82	99	0	0	0	100	99	71	68	0	88	96	0	100	93	90	0	0	85	100	0	0	100	0	0	58	100	0	0	98	0	0	58	100	0	0	100	0	0	0	0	60	95
SUPT6H	0	0	0	89	71	92	95	71	0	74	93	100	78	48	68	0	94	50	68	100	98	91	0	0	73	96	0	66	100	0	0	0	80	0	66	89	0	0	63	100	0	0	100	73	76	0	56	0	77
SUPT7L	90	100	53	0	0	0	0	100	0	0	0	99	100	100	75	0	100	100	86	98	0	0	0	66	79	76	100	96	0	0	99	98	71	0	98	100	0	65	0	93	97	73	0	100	0	82	0	0	83
SUV39H1	0	0	97	0	99	83	0	89	0	81	0	96	0	100	0	71	0	66	95	100	0	94	0	0	50	100	0	0	99	0	0	0	88	0	92	89	0	0	0	99	52	0	100	66	81	97	0	0	88
SUV39H2	99	100	82	97	93	0	93	100	100	0	0	100	99	100	100	68	100	100	0	92	100	100	92	0	100	100	0	100	100	0	100	87	0	100	60	100	79	79	0	100	100	0	0	73	0	0	97	73	97
SUV420H1	0	0	0	0	64	0	0	0	0	0	94	100	0	0	0	0	61	0	100	100	100	0	0	92	0	94	100	0	100	0	0	0	0	0	100	0	100	76	100	100	75	97	100	100	82	0	0	0	100
SUV420H2	72	100	0	0	0	0	67	100	0	0	0	100	0	0	59	0	0	100	0	74	96	96	0	0	100	100	0	64	100	0	92	0	100	97	65	96	0	0	57	100	0	0	100	0	0	0	88	0	87
SUZ12	82	100	56	0	0	0	0	100	46	0	0	100	100	100	81	0	100	100	92	98	0	0	0	93	73	0	100	94	0	0	98	100	0	0	98	100	72	98	0	98	96	76	46	100	55	86	0	0	95
T	0	100	0	0	0	100	0	100	82	0	64	100	79	99	0	0	97	100	0	0	100	0	0	0	68	75	99	93	96	100	100	0	0	98	0	73	0	0	0	100	99	0	0	97	92	0	84	76	0
TADA2B	0	90	0	0	92	83	0	97	91	0	0	86	0	100	51	0	100	100	0	67	97	65	92	89	0	0	0	100	0	96	73	0	0	72	0	72	99	0	0	0	100	91	0	0	0	0	70	100	100
TAF1	63	88	0	0	0	97	86	100	48	0	75	100	0	88	88	0	100	96	100	100	100	65	0	94	68	100	100	88	100	0	0	0	78	69	97	0	88	0	100	100	0	100	100	91	0	0	100	0	97
TAF1B	91	100	74	0	0	0	0	100	0	0	0	98	100	97	0	0	0	100	95	97	0	83	0	78	96	79	100	73	0	0	99	0	0	96	57	100	0	93	0	59	92	100	0	100	0	45	0	0	61
TAF1D	73	100	0	56	0	100	80	100	76	0	0	100	100	100	98	0	100	100	0	0	100	63	0	0	79	60	0	100	100	76	87	100	0	0	91	100	91	97	50	100	99	0	0	85	0	0	0	84	78
TAF1L	100	100	97	0	0	65	64	96	100	0	0	100	52	0	0	0	0	98	0	0	100	84	0	96	99	100	0	0	98	0	100	0	95	100	89	74	100	71	0	97	0	0	61	0	0	0	100	69	70
TAF2	0	97	83	0	48	0	0	0	0	0	73	0	100	100	0	0	61	100	100	100	0	0	0	100	0	0	100	0	64	0	97	90	0	0	100	100	81	97	0	0	83	100	100	100	95	100	0	0	100
TAF3	58	100	45	91	79	74	52	100	100	0	0	100	100	100	0	0	100	100	100	99	99	79	0	0	97	0	100	100	0	64	100	0	48	100	75	97	100	0	0	100	100	0	0	99	0	0	100	75	99
TAF4B	89	100	91	0	82	0	0	96	80	0	0	100	100	100	74	0	100	100	100	100	81	0	0	56	74	0	100	99	0	0	96	100	0	0	99	100	59	94	0	100	95	0	65	100	61	86	0	56	96
TAF5	80	0	99	0	88	93	0	0	0	0	0	0	100	100	0	87	0	0	100	100	0	0	0	74	0	0	100	0	85	0	0	89	0	0	100	0	0	0	0	60	0	95	99	100	84	99	96	0	92
TAF5L	100	100	100	0	100	0	0	90	99	0	0	89	0	100	67	0	92	97	0	97	100	0	0	86	71	46	0	77	48	0	100	0	0	0	0	0	82	0	0	0	99	0	0	0	0	0	44	0	0
TAF6L	0	0	0	0	100	0	63	56	0	0	0	95	0	0	0	90	0	0	96	100	0	0	59	0	0	99	0	0	100	0	0	0	98	0	0	93	0	0	72	100	75	0	100	0	0	0	0	77	100
TAF8	0	0	94	0	91	100	0	0	0	0	0	100	0	69	0	0	100	81	0	0	78	0	0	0	0	0	0	76	77	100	0	100	0	0	0	84	66	0	0	100	82	93	53	0	0	0	91	0	0
TAF9	98	100	0	65	0	97	81	100	81	0	0	100	100	100	98	0	100	100	0	0	100	98	0	0	100	100	51	100	100	0	100	98	79	88	0	100	0	83	0	100	99	0	0	85	0	0	76	0	0
TAF9B	100	100	79	0	0	0	0	100	78	0	0	100	100	100	87	0	100	100	0	72	98	86	0	0	99	99	96	99	100	0	100	97	87	79	53	100	0	0	0	100	97	52	0	100	0	66	64	0	0
TAL1	96	100	58	65	82	96	68	100	100	0	0	100	100	100	94	0	100	100	42	96	100	91	0	0	100	96	93	100	100	68	100	94	0	100	59	100	86	93	0	100	100	0	0	95	0	0	73	72	83
TAL2	0	87	0	0	0	100	0	81	64	0	0	100	0	100	0	0	100	95	0	0	94	0	0	0	0	0	0	60	85	81	90	99	0	0	0	0	0	0	0	99	83	0	0	61	0	0	0	0	0
TARBP1	0	73	0	0	95	0	0	0	90	0	82	0	75	0	0	0	0	100	100	100	0	0	0	0	0	63	100	0	100	0	100	0	0	65	100	0	100	60	100	100	99	85	100	100	84	0	0	98	100
TARBP2	0	80	0	0	80	0	0	100	0	0	0	100	0	0	0	72	0	100	0	0	0	91	0	0	91	100	0	0	100	0	0	0	97	0	0	87	0	0	0	92	0	0	97	0	0	0	0	0	52
TARDBP	0	0	0	0	0	0	0	0	0	0	62	0	49	0	0	0	0	75	91	99	99	0	73	100	0	0	100	0	82	0	0	62	0	0	100	100	96	93	0	0	0	100	79	100	0	58	70	0	96
TAX1BP3	0	61	0	69	0	62	0	0	0	0	0	0	100	100	58	0	96	80	99	76	0	0	0	93	62	0	96	74	53	0	0	82	0	0	100	100	100	100	0	0	96	78	76	100	0	0	0	56	100
TBL1X	65	100	70	93	65	0	78	98	88	0	0	100	100	100	96	56	100	100	73	79	80	66	0	0	48	0	53	99	0	0	72	0	0	62	99	100	91	99	0	99	100	0	76	82	0	0	0	0	100
TBL1XR1	94	100	0	77	0	85	74	100	100	0	0	100	100	100	87	0	100	100	79	79	100	98	0	0	100	100	97	100	96	0	100	54	65	100	0	100	82	70	0	100	99	0	0	100	0	0	100	0	78
TBL1Y	100	0	0	0	0	0	0	0	0	0	91	100	0	64	0	0	98	0	98	98	90	0	0	0	0	0	98	0	100	0	0	65	57	0	0	0	100	0	99	100	0	59	96	87	68	0	0	70	97
TBPL1	98	100	0	75	0	85	89	100	95	0	0	100	100	100	98	0	100	100	0	0	100	99	0	0	100	100	51	100	100	0	100	60	66	99	0	100	0	68	0	100	99	0	0	71	0	0	98	0	0
TBPL2	0	99	0	0	0	100	0	81	0	77	98	100	0	100	0	0	78	100	0	62	90	0	0	0	0	0	85	66	0	100	100	58	0	61	0	0	0	0	0	0	100	0	0	100	96	0	0	56	0
TBR1	0	100	0	0	0	100	0	100	59	0	73	100	91	100	0	0	98	100	0	0	84	0	0	0	0	65	100	88	99	94	100	0	58	99	0	96	73	89	0	97	99	0	0	97	96	0	77	76	0
TBX1	0	0	0	0	100	0	0	62	62	0	0	86	0	0	0	68	0	0	80	100	0	76	0	0	0	99	0	0	100	0	52	0	95	0	87	96	0	0	0	96	69	0	100	0	0	0	0	66	100
TBX10	0	100	0	0	0	100	0	100	85	0	0	100	0	100	0	0	99	100	0	58	100	0	0	0	0	0	89	94	97	96	100	78	0	94	0	0	0	0	0	100	100	0	0	95	89	0	76	0	0
TBX18	82	100	43	68	85	0	0	100	100	0	0	100	100	100	86	0	100	100	100	98	100	73	0	0	87	0	92	100	58	0	100	70	0	94	76	100	91	54	0	96	100	0	58	94	0	0	72	94	99
TBX19	55	100	0	52	97	54	0	100	100	0	0	100	100	100	0	0	100	100	98	100	100	0	0	0	80	0	100	100	0	82	100	60	0	97	81	75	61	0	0	100	100	0	58	100	91	81	74	93	100
TBX2	100	100	99	97	99	0	71	100	99	0	0	100	100	100	100	53	100	100	100	100	57	98	0	52	97	0	100	100	0	0	99	54	0	85	100	100	100	100	0	65	100	71	96	100	0	79	0	0	100
TBX20	0	87	0	0	0	100	0	0	0	0	95	93	0	89	0	0	0	96	0	52	55	0	0	0	0	0	0	0	0	100	99	0	0	65	0	0	0	0	0	0	99	0	0	93	88	0	0	57	0
TBX21	50	100	0	0	46	100	0	100	100	0	0	100	100	100	59	0	100	100	50	86	100	47	0	0	89	91	58	100	97	98	100	96	0	93	0	84	0	0	0	100	100	0	0	100	0	0	97	65	46
TBX22	0	100	0	0	0	71	0	95	73	0	0	100	0	99	0	0	88	100	0	0	97	0	0	0	0	0	57	53	85	0	100	0	0	99	0	0	0	0	0	97	91	0	0	0	56	0	0	0	0
TBX3	66	0	0	0	0	0	0	0	0	0	59	96	84	90	0	0	94	0	65	88	0	0	0	93	0	0	0	0	100	0	0	94	63	0	0	98	0	0	58	100	0	0	0	0	0	0	0	73	94
TBX4	76	100	95	92	100	0	0	94	100	0	0	90	94	100	0	0	100	100	100	100	58	0	0	0	60	0	99	100	0	0	100	0	0	91	100	100	100	97	0	0	100	0	100	100	0	76	0	95	100
TBX5	85	100	98	92	100	0	0	99	100	0	0	97	97	100	72	54	100	100	100	100	83	0	0	0	67	0	99	100	0	0	100	62	0	91	100	100	100	98	0	54	100	0	99	100	0	81	0	93	100
TBX6	0	100	0	0	69	96	0	100	100	0	0	100	100	100	0	0	100	100	92	100	100	0	0	0	91	62	100	100	60	90	100	92	0	97	56	61	0	0	0	98	100	0	0	100	87	0	80	71	76
TCEA2	0	69	0	0	61	0	74	79	0	0	0	89	60	0	0	0	0	81	0	0	0	0	0	64	67	75	48	0	59	0	0	0	100	0	0	99	0	0	0	98	0	0	89	0	0	0	0	0	0
TCEA3	0	95	0	53	83	0	0	85	99	0	0	0	0	0	0	0	0	100	74	91	49	74	91	89	70	0	51	85	63	79	100	0	0	97	0	0	100	0	0	0	100	0	0	0	0	52	100	100	100
TCEAL1	0	0	81	59	100	0	0	0	99	0	0	0	0	95	0	90	85	0	87	93	0	0	0	0	0	62	0	0	80	0	0	0	71	0	71	0	0	0	0	0	100	0	99	0	0	0	0	0	100
TCEAL2	0	65	93	67	100	0	0	0	95	0	0	0	94	100	0	70	87	0	100	100	0	0	0	0	0	77	93	60	92	0	87	0	0	0	100	0	79	77	0	0	99	0	100	95	0	70	0	63	100
TCEAL3	0	0	91	0	79	0	0	0	0	0	0	70	65	99	0	0	0	0	100	100	0	0	0	50	0	99	98	0	100	0	67	0	0	0	100	0	0	51	0	90	75	62	100	97	65	90	0	0	100
TCEAL4	0	0	85	0	97	76	0	63	71	0	0	100	0	60	0	87	0	0	100	99	0	0	0	0	0	99	0	0	100	0	0	0	64	0	92	0	0	0	0	99	69	0	100	0	0	0	0	0	100
TCEAL5	0	99	0	0	93	0	0	53	96	0	0	44	0	100	0	0	65	98	87	100	0	0	0	0	61	0	95	0	0	0	100	49	0	0	88	0	0	0	0	0	100	0	0	93	0	0	0	0	92
TCEAL6	0	0	91	0	94	0	0	0	0	0	0	87	61	100	0	56	0	0	100	100	0	0	0	49	0	99	93	0	100	0	0	0	0	0	100	0	0	0	0	92	95	83	100	98	56	94	0	0	100
TCEAL7	84	100	94	82	100	0	0	98	100	0	0	95	98	100	60	59	100	100	100	100	97	0	0	0	65	0	98	100	0	0	100	0	0	96	100	67	63	0	0	0	100	0	100	100	60	75	76	92	100
TCEAL8	99	100	0	67	0	92	83	100	94	0	0	100	99	100	99	0	100	100	0	0	100	100	0	0	100	100	0	100	100	66	100	68	60	100	0	100	0	0	65	100	100	0	68	0	0	0	91	0	0
TCEB1	100	100	58	63	0	94	88	100	88	0	0	100	100	100	98	0	100	100	0	0	100	81	0	0	100	100	0	100	100	0	100	98	74	83	0	100	0	54	61	100	99	0	0	87	0	45	67	0	0
TCEB2	65	100	84	0	100	0	0	97	100	0	0	100	92	100	48	95	100	100	0	86	100	63	99	97	95	54	0	97	96	83	100	0	84	100	0	0	0	0	0	90	100	0	0	0	0	0	62	65	61
TCEB3B	0	0	0	0	0	0	0	0	0	0	0	0	0	0	0	0	0	46	0	0	0	0	0	0	0	0	49	0	0	0	87	0	0	0	0	0	0	0	0	0	0	0	0	0	0	0	0	0	0
TCEB3CL	0	0	0	0	0	0	0	0	0	0	0	0	0	0	0	0	0	0	0	0	0	0	0	0	0	73	0	0	0	0	0	0	0	0	0	0	0	0	0	56	0	0	0	0	0	0	0	68	0
TCERG1	0	0	0	0	0	0	0	0	0	0	62	61	72	69	0	0	0	0	100	100	100	0	0	100	0	75	100	0	100	0	0	60	91	0	100	100	100	100	90	80	56	92	100	100	0	56	100	72	100
TCF12	0	0	0	0	0	64	0	0	0	0	89	97	0	0	0	0	79	0	96	100	100	0	62	95	0	76	100	0	100	0	57	0	0	0	97	0	64	50	92	100	0	100	98	100	87	71	0	0	98
TCF15	88	100	0	0	0	0	71	100	0	0	0	100	70	71	64	0	88	100	0	0	56	97	0	0	95	100	74	96	100	0	96	0	97	93	0	100	0	0	0	100	51	61	65	0	0	0	0	0	0
TCF19	82	0	99	0	0	100	0	75	0	0	0	80	65	99	0	0	0	97	0	88	58	76	0	95	55	99	0	0	0	79	0	75	0	77	83	0	100	0	0	0	0	95	99	0	0	100	100	97	0
TCF20	92	99	0	62	0	60	94	100	0	0	93	100	0	48	91	0	96	100	92	100	100	95	0	0	96	100	74	80	100	0	48	0	100	89	100	53	88	0	98	100	0	0	100	74	67	0	99	0	100
TCF21	99	100	100	88	100	0	0	86	97	0	0	69	98	100	92	60	100	99	98	100	0	0	0	0	0	0	86	99	0	0	87	66	0	49	100	100	88	100	0	0	100	0	100	100	0	88	0	56	100
TCF23	0	100	0	0	0	100	0	100	95	0	57	100	81	100	0	0	100	100	57	92	95	0	0	0	56	0	100	97	73	96	100	59	0	98	0	67	58	69	0	94	100	0	0	98	89	56	71	81	0
TCF25	0	0	0	0	90	74	0	0	0	0	0	59	99	0	0	0	0	0	0	66	0	0	0	99	0	0	0	0	0	0	0	96	0	49	73	99	0	0	0	100	0	82	0	0	0	0	53	0	0
TCF3	0	0	0	0	86	0	0	100	0	85	0	100	0	0	0	0	0	97	0	98	0	99	0	0	92	100	0	0	100	0	0	0	96	88	91	92	0	0	0	100	0	44	100	0	0	0	0	0	94
TCF4	90	99	100	69	100	0	0	0	100	0	0	0	84	100	90	95	100	80	89	99	75	0	92	0	0	0	0	95	0	0	77	71	88	0	100	91	88	55	0	0	100	0	100	89	0	0	0	76	100
TCF7	97	100	89	82	99	0	68	100	100	0	0	99	100	100	100	63	100	100	95	100	100	71	92	0	95	64	0	100	0	0	100	100	0	0	99	100	72	0	0	98	100	0	90	100	0	0	0	0	100
TCF7L1	100	100	97	94	99	55	72	100	100	0	0	100	100	100	98	52	100	100	100	100	100	87	53	0	100	50	97	100	58	58	100	91	0	99	100	100	100	95	0	100	100	0	79	100	0	0	66	96	100
TCF7L2	90	100	70	69	0	97	69	100	89	0	0	100	100	100	82	44	100	100	48	0	100	79	0	0	98	91	0	100	100	75	99	99	50	0	65	99	0	0	0	100	98	0	0	73	0	62	54	0	0
TCFL5	94	100	100	0	99	0	0	58	100	0	0	92	97	100	70	93	100	65	50	97	100	0	0	0	0	0	0	53	0	0	100	96	0	0	69	0	93	0	0	0	100	0	92	79	0	81	0	0	63
TDGF1	0	100	0	0	100	0	0	0	99	0	80	0	0	100	0	0	51	100	99	100	0	0	0	0	0	0	100	72	67	81	100	0	60	62	100	0	0	0	80	0	100	0	100	100	76	0	0	0	98
TEAD1	0	59	75	70	99	0	0	0	89	0	0	0	91	100	0	96	98	59	97	97	0	0	61	0	0	0	52	86	53	0	63	0	75	0	100	78	99	85	0	0	100	0	100	73	0	0	0	87	100
TEAD2	82	100	41	88	0	67	59	100	95	0	0	100	100	100	99	0	100	100	100	97	76	98	0	0	100	84	97	100	0	0	100	64	0	90	98	100	100	94	0	99	99	64	0	99	0	0	0	93	100
TEAD3	98	100	82	86	0	0	75	100	87	0	0	100	100	100	99	0	100	100	94	73	80	99	0	0	99	93	94	100	77	0	97	94	0	56	97	100	97	95	0	100	99	56	0	98	0	0	0	0	98
TEAD4	0	95	0	0	0	92	0	100	0	0	0	95	0	91	79	0	92	100	0	100	0	100	62	0	100	96	50	100	0	78	85	0	0	0	89	100	100	0	0	0	99	0	0	94	0	0	0	0	100
TEF	87	100	40	72	0	0	76	100	72	0	0	100	100	99	84	0	100	100	0	0	58	91	0	0	100	95	79	89	100	0	89	0	98	84	0	100	81	89	0	100	0	0	0	54	0	0	0	0	0
TERF1	80	100	0	0	0	99	74	100	61	0	0	100	98	100	96	0	100	100	0	0	99	0	0	0	82	100	0	99	100	59	100	99	65	0	0	100	0	0	76	100	97	0	0	90	0	0	73	0	0
TERF2	89	100	0	0	0	99	89	100	56	0	0	100	71	100	98	0	100	100	0	0	100	86	0	0	92	100	0	99	100	60	100	98	90	0	0	100	0	0	93	100	86	75	90	0	0	0	95	0	0
TERF2IP	71	99	0	0	0	71	86	100	55	0	0	100	0	55	88	0	100	100	97	56	100	76	0	0	60	100	67	82	100	0	65	0	82	80	94	95	0	0	100	100	68	96	92	0	0	0	96	0	90
TESC	56	0	0	0	79	0	0	0	91	0	0	74	0	0	0	0	0	0	66	99	0	0	49	84	0	90	0	0	100	87	86	0	80	0	83	97	74	0	64	99	84	0	0	0	0	0	0	84	100
TFAM	100	100	79	52	0	77	70	100	95	0	0	100	100	100	96	0	100	100	83	63	100	77	0	0	100	98	90	100	100	0	100	99	80	90	76	100	0	83	0	100	99	0	0	99	0	73	0	0	0
TFAP2A	0	0	0	0	91	0	65	85	0	0	0	100	0	0	53	0	64	0	81	90	84	62	0	0	0	100	0	0	100	0	0	0	76	0	66	83	86	0	77	100	0	0	80	0	0	0	0	57	99
TFAP2B	0	100	0	0	0	100	0	92	0	0	98	100	0	98	0	0	74	100	0	49	92	0	0	0	0	0	93	65	61	100	100	0	0	77	0	0	0	0	0	0	97	0	0	92	96	0	0	78	0
TFAP2C	58	100	83	0	100	0	0	70	100	0	0	0	0	70	0	0	0	100	99	100	65	0	0	0	51	0	90	72	67	0	100	0	0	99	0	0	0	0	0	0	100	0	81	97	0	0	92	0	90
TFAP2D	0	64	0	72	0	100	79	0	0	92	100	99	0	89	59	69	0	87	0	0	0	0	0	0	0	0	75	0	0	100	96	0	0	0	0	0	0	0	0	0	94	0	0	98	100	0	0	0	0
TFAP2E	88	100	0	0	0	0	0	100	47	0	0	100	71	95	0	0	94	100	0	46	67	87	0	0	95	99	100	87	100	0	100	0	71	100	0	100	0	73	0	95	82	0	0	86	0	0	0	0	0
TFAP4	0	61	78	0	100	0	0	0	97	0	0	0	92	100	0	87	92	0	99	100	0	0	0	0	0	98	0	0	98	0	91	93	93	0	100	0	0	0	0	0	99	0	100	98	0	0	0	86	100
TFB1M	100	100	94	52	62	0	0	100	63	0	0	100	100	100	80	0	100	100	53	86	75	78	0	72	98	94	98	98	93	0	97	97	0	93	76	100	0	89	0	100	98	91	0	100	0	76	0	0	65
TFB2M	100	100	95	79	98	0	52	100	100	0	0	100	100	100	95	0	100	100	100	100	100	79	0	0	100	86	98	100	91	57	100	93	0	100	90	100	0	0	0	100	100	0	0	100	58	55	91	76	99
TFCP2	0	61	0	0	87	0	0	0	0	0	89	78	80	71	0	0	0	89	100	100	80	0	0	78	0	79	100	0	100	0	98	0	0	0	100	0	100	79	100	100	97	98	100	100	86	70	0	85	100
TFCP2L1	80	100	94	87	100	0	0	100	100	0	0	98	99	100	87	75	100	100	97	100	87	48	0	0	95	0	84	99	0	0	100	0	0	100	93	100	96	98	0	0	100	0	74	94	0	0	60	100	100
TFDP1	99	100	99	0	100	0	0	99	100	0	0	82	98	100	92	0	100	100	100	100	76	0	0	0	78	0	75	100	0	0	100	97	0	0	100	100	62	0	0	0	100	0	99	100	0	90	0	94	100
TFDP2	0	98	0	0	0	0	0	98	0	0	52	0	0	0	0	0	0	100	59	98	0	83	0	0	87	77	100	0	0	0	98	0	0	64	0	74	0	0	0	0	85	100	0	100	0	0	0	0	59
TFDP3	0	0	60	69	0	0	0	0	0	0	0	0	94	87	62	0	0	0	0	0	0	62	0	0	46	0	0	0	0	0	0	0	0	44	0	81	0	55	0	0	53	0	0	0	0	0	0	60	82
TFE3	0	100	0	78	0	84	84	100	42	0	0	100	100	96	99	0	100	100	0	0	69	98	0	0	100	100	45	100	94	0	69	59	62	0	57	100	94	72	0	100	82	65	0	65	0	0	0	0	0
TFEB	97	98	53	78	0	0	97	100	0	0	0	100	99	100	98	0	100	99	0	0	91	95	0	0	98	99	0	99	100	0	0	0	56	0	0	100	0	75	67	100	0	65	0	0	0	0	0	0	0
TFEC	55	99	69	0	100	0	0	0	100	0	0	0	0	100	93	81	97	91	65	100	87	0	94	0	0	0	0	95	0	0	99	94	88	0	97	0	0	0	0	0	100	0	100	100	0	0	0	0	100
TGFB1	84	100	97	78	100	0	0	98	96	0	0	72	92	100	100	91	100	100	83	100	71	80	92	0	89	0	48	100	0	0	94	95	70	0	100	100	99	88	0	0	100	0	100	100	0	0	0	0	100
TGFB1I1	99	100	100	97	99	0	65	100	98	0	0	100	100	100	100	68	100	100	99	100	82	87	0	0	95	0	93	100	0	0	100	70	0	82	100	100	100	99	0	84	100	0	97	99	0	75	0	59	100
TGFB3	94	100	100	80	100	0	0	0	97	0	0	60	100	100	68	60	100	93	100	100	0	0	0	0	0	0	87	93	0	0	94	83	0	0	100	100	72	98	0	0	100	0	100	100	0	94	0	73	100
TGFBR1	0	0	71	0	100	0	0	0	81	0	0	56	0	98	0	95	0	0	95	100	0	0	82	0	0	81	0	0	100	0	0	0	99	0	100	0	99	0	70	84	100	0	100	80	0	0	0	86	100
TGFBRAP1	65	100	0	0	100	0	0	100	100	0	0	96	89	100	0	0	94	100	100	100	82	78	0	0	100	61	100	100	0	59	100	0	0	100	96	75	98	0	0	0	100	0	64	100	0	0	98	91	100
TGIF1	0	0	0	0	0	52	0	0	0	0	0	0	0	0	71	0	62	0	0	0	0	0	54	0	0	0	0	0	0	74	0	58	63	0	0	0	80	0	0	0	0	72	0	0	0	0	0	97	88
TGIF2	100	100	95	98	100	0	85	100	100	0	0	100	99	100	100	90	100	100	97	100	100	100	100	0	100	100	66	100	87	0	100	0	0	100	0	100	87	51	0	100	100	0	0	84	0	0	44	82	100
TGIF2LX	0	0	0	75	0	84	73	0	0	80	100	92	0	0	67	90	0	65	0	0	0	52	77	0	74	0	0	0	0	95	66	0	0	0	0	0	0	0	0	0	53	0	0	0	96	0	0	0	0
TGIF2LY	0	96	0	0	0	89	0	62	0	0	100	100	0	94	0	0	0	99	0	0	81	0	0	0	0	0	80	0	0	99	98	0	0	86	0	0	0	0	0	0	98	0	0	86	99	0	66	0	0
TGS1	0	98	0	0	0	71	0	99	0	0	0	99	100	100	61	0	100	100	100	100	0	0	0	100	0	0	100	99	0	0	98	99	0	0	100	100	61	100	0	86	96	98	75	100	85	100	0	0	100
TH1L	87	100	98	79	100	0	0	99	100	0	0	100	100	100	70	85	100	100	100	100	99	0	0	0	93	0	99	100	0	76	100	60	0	100	100	83	87	48	0	0	100	0	99	100	82	78	69	99	100
THAP1	0	0	0	0	0	0	0	0	0	0	0	0	100	100	0	0	0	0	82	0	0	0	0	63	0	0	97	0	0	0	0	0	0	0	79	66	0	92	73	0	0	100	0	58	80	72	67	0	0
THAP11	0	0	0	0	83	0	0	0	0	0	0	0	67	0	0	0	0	0	0	0	0	0	0	86	63	0	67	0	0	0	0	0	94	0	0	99	81	0	0	65	0	95	66	0	0	0	0	0	0
THAP7	0	0	0	0	99	0	0	0	0	0	0	0	0	54	0	84	0	0	0	92	0	0	65	96	0	62	0	0	0	0	0	0	97	0	0	97	0	0	0	89	64	65	91	0	0	0	0	61	90
THOC1	0	94	0	0	0	80	0	52	0	0	57	68	100	100	0	0	99	99	100	100	0	0	0	100	0	0	100	86	0	0	47	100	0	0	100	100	100	100	0	0	96	62	94	100	63	64	0	96	100
THRA	91	100	67	93	0	0	86	100	92	0	0	100	100	100	100	0	100	100	0	0	98	96	0	0	99	75	0	99	100	0	87	71	0	83	84	100	84	98	0	100	100	0	0	67	0	0	0	0	89
THRB	0	0	0	0	0	0	0	0	0	0	85	0	0	0	0	60	0	100	91	92	0	0	0	0	0	0	96	0	55	92	59	0	46	78	0	0	100	0	79	0	96	0	0	66	0	0	0	93	91
TIAL1	63	100	0	0	0	0	0	100	0	0	65	90	99	99	0	0	76	100	92	99	0	69	0	79	61	0	100	86	0	0	98	83	52	0	97	100	84	93	0	0	91	90	51	100	82	73	0	0	97
TICAM1	60	100	0	0	56	69	66	100	0	0	0	100	94	67	78	0	82	100	0	0	80	98	0	0	97	100	0	89	100	0	74	0	97	76	0	100	0	0	0	100	0	0	97	0	0	0	0	0	76
TIGD1	0	0	0	0	0	0	0	0	0	0	0	0	82	100	0	0	77	0	84	100	0	0	0	87	0	53	0	55	0	0	0	86	0	0	100	0	0	0	0	0	0	82	100	92	0	95	65	0	85
TIGD2	91	100	84	93	89	0	70	100	100	0	0	84	99	100	83	0	98	100	99	100	70	93	56	0	98	0	100	100	0	0	100	0	0	90	96	100	85	0	0	54	100	86	93	100	0	0	68	0	100
TIGD3	0	100	0	68	87	0	0	100	0	0	0	72	68	84	0	84	0	100	100	100	0	100	0	0	99	81	100	77	0	0	96	67	0	100	0	97	100	99	0	0	73	61	54	0	0	0	0	96	70
TIGD4	0	84	0	0	0	100	0	69	0	0	100	100	0	98	0	0	72	95	0	0	71	0	0	0	0	0	0	0	76	100	89	70	0	0	0	0	0	0	0	0	98	0	0	73	69	0	0	0	0
TIGD7	0	52	0	0	0	86	0	0	0	0	0	0	76	97	0	0	71	95	99	100	0	0	0	68	0	0	98	60	99	82	66	60	80	0	100	100	100	85	92	0	100	62	90	100	0	0	0	65	100
TIMELESS	92	95	100	54	99	0	0	0	87	0	0	0	100	100	0	91	100	0	100	100	0	0	0	69	0	79	84	66	0	0	83	94	0	0	100	71	0	89	0	0	100	56	100	100	56	100	0	0	100
TLE1	0	100	0	0	95	0	0	0	100	0	0	52	0	76	0	0	77	100	85	97	60	0	0	0	68	0	90	0	59	83	100	93	0	56	92	0	0	0	0	0	100	0	0	100	0	0	93	78	100
TLE2	98	100	77	70	0	68	63	100	88	0	0	100	100	100	93	0	100	100	94	0	93	94	0	0	100	95	95	99	100	0	100	92	79	79	92	100	87	98	0	100	97	0	0	98	0	50	0	52	74
TLE3	0	0	0	0	99	0	0	0	81	0	0	92	0	0	0	0	0	0	70	99	0	0	69	90	0	60	0	0	100	0	72	73	96	0	0	94	75	0	0	100	97	0	97	0	0	0	0	95	100
TLE4	93	99	98	63	100	0	0	64	100	0	0	0	54	100	99	79	100	96	60	100	81	0	89	0	0	0	0	96	0	59	87	93	88	0	100	97	77	0	0	0	100	0	100	97	0	0	0	48	100
TLE6	0	100	0	0	0	100	0	100	99	0	0	100	99	100	0	0	100	100	0	0	100	53	0	0	88	85	92	96	99	93	100	65	60	100	0	72	0	0	0	100	99	0	0	88	66	0	99	88	0
TLR2	51	100	71	0	100	0	0	54	100	0	0	0	72	100	91	77	98	99	84	100	85	0	96	0	0	0	0	98	61	71	100	99	91	0	100	0	68	0	0	0	100	0	100	100	0	0	0	0	100
TLR3	0	99	95	0	100	0	0	0	100	0	0	0	99	100	0	85	97	71	100	100	0	0	68	0	0	68	82	85	85	0	100	58	73	55	100	0	100	68	0	0	100	0	100	99	56	57	0	99	100
TLR4	92	98	99	0	100	0	0	0	88	0	0	0	0	100	98	85	98	81	59	100	61	0	88	0	0	0	0	92	0	0	51	91	96	0	100	97	69	0	0	0	100	0	100	89	0	0	0	0	100
TLX1	0	100	0	0	0	85	0	100	72	0	0	100	96	100	0	0	100	100	0	60	90	75	0	0	97	98	100	93	99	0	100	0	92	100	0	94	44	69	0	97	98	0	0	91	48	0	84	61	0
TLX2	63	95	0	0	0	0	0	100	0	0	0	99	74	0	0	0	0	100	68	55	0	92	0	0	54	71	100	90	69	0	95	0	62	100	0	100	64	87	0	66	69	60	0	63	0	0	0	0	0
TLX3	0	98	0	0	0	90	0	98	0	0	0	100	94	95	0	0	94	100	0	0	79	56	0	0	0	64	97	83	100	0	91	0	63	88	0	99	0	80	0	100	0	0	0	0	82	0	0	0	0
TMEM189-UBE2V1	100	100	100	0	100	0	0	100	100	0	0	100	100	100	98	0	100	100	49	95	100	0	0	0	100	93	51	100	100	0	100	100	0	96	70	100	0	0	50	100	100	0	0	97	0	66	0	0	0
TMF1	0	100	0	0	0	59	0	100	50	0	0	100	100	99	0	0	86	100	95	84	0	85	0	67	90	80	100	94	0	0	100	56	52	91	84	100	97	99	0	86	92	81	0	100	56	0	0	0	82
TMPO	81	92	84	0	0	0	0	0	0	0	0	68	100	100	0	0	100	52	93	98	0	0	68	100	0	0	100	0	0	0	41	100	0	0	100	100	0	95	0	67	0	98	83	100	62	100	52	0	0
TMX1	96	100	0	0	0	89	79	100	68	0	0	100	100	100	90	0	100	100	0	0	99	79	0	0	95	100	40	99	100	0	100	87	100	81	0	100	0	0	57	100	95	0	0	77	0	0	94	0	0
TNF	0	100	0	0	0	100	0	100	88	0	0	100	77	100	0	0	98	100	0	49	99	0	0	0	0	53	96	93	99	97	100	64	0	98	0	55	0	0	0	100	100	0	0	94	97	0	86	58	0
TNFRSF1A	0	89	0	0	0	81	0	73	0	0	0	83	100	100	56	0	100	100	100	100	0	77	0	77	61	0	98	100	0	78	71	93	0	0	100	100	100	99	0	0	99	93	82	100	0	46	0	60	100
TNFRSF4	0	100	0	0	0	100	0	100	84	0	0	100	98	100	0	0	100	100	0	0	100	69	0	0	97	99	100	96	100	82	100	0	67	100	0	100	44	69	0	100	99	0	0	86	61	0	88	60	0
TNFSF4	0	0	0	0	0	0	0	60	0	0	0	0	0	0	0	56	0	90	74	91	0	0	0	0	59	0	0	97	0	0	0	0	92	0	0	72	98	0	0	0	71	0	0	74	0	0	0	0	100
TNNI2	0	100	0	0	0	99	0	100	100	0	0	100	81	100	0	0	97	100	57	85	98	64	0	0	92	69	100	98	0	95	100	0	0	100	0	74	68	0	0	100	100	0	0	99	0	0	97	86	56
TNP1	0	99	0	0	0	100	0	99	0	0	55	100	0	100	0	0	99	100	0	51	94	0	0	0	0	0	0	93	74	100	100	58	0	0	53	67	69	0	0	98	100	0	0	88	74	0	67	93	0
TOPORS	99	100	51	0	0	62	0	100	86	0	0	100	100	100	96	0	100	100	0	50	99	70	0	0	96	99	72	99	100	0	100	100	62	68	90	100	0	88	0	100	98	0	0	100	0	0	0	0	53
TOX2	62	100	0	66	0	94	61	100	94	0	0	100	98	100	0	0	100	100	0	0	98	97	0	0	95	93	89	100	100	0	100	0	0	100	0	100	96	74	0	100	99	0	0	56	0	0	84	61	0
TP53	0	95	99	0	99	0	0	0	84	97	0	0	96	100	0	0	91	0	96	100	0	0	0	0	0	79	71	0	0	0	83	97	70	0	100	0	0	0	0	0	99	0	96	98	92	79	0	0	100
TP53BP1	95	99	0	63	0	89	92	100	65	0	85	100	79	99	95	0	100	97	58	92	100	0	0	0	86	100	82	85	100	0	70	61	79	58	66	73	99	0	100	100	0	81	94	59	0	0	93	0	93
TP63	0	100	0	0	97	72	0	78	100	0	76	100	100	100	0	0	99	100	100	99	74	0	0	0	46	0	99	96	0	96	100	0	0	89	94	69	100	90	0	0	100	0	88	100	94	0	57	100	100
TP73	100	100	49	85	0	71	91	100	87	0	0	100	73	100	96	0	100	100	0	0	100	100	0	0	100	100	52	99	100	0	99	0	60	100	0	100	63	76	0	100	99	0	0	0	0	0	87	0	0
TPRX1	0	99	0	0	0	100	0	81	0	0	98	100	0	94	0	0	52	100	0	49	0	0	0	0	0	0	100	0	0	95	100	0	0	74	0	0	0	0	0	60	97	0	0	97	90	0	0	0	0
TRAF7	0	0	56	0	100	64	0	0	78	0	0	94	0	0	0	89	0	0	97	100	0	0	57	0	0	99	0	0	100	0	78	0	97	0	0	98	0	0	0	100	85	0	100	0	0	0	0	61	100
TRAFD1	86	86	0	0	0	0	0	100	50	0	0	100	61	0	0	0	0	91	78	77	99	57	0	0	53	100	0	0	100	0	0	100	52	99	100	0	72	0	96	99	0	0	97	93	0	0	99	0	100
TRAK1	95	99	58	66	0	59	86	99	58	0	0	100	100	100	93	0	100	98	0	84	100	0	0	0	92	98	0	61	100	0	0	96	91	52	0	98	0	0	91	100	0	0	94	0	0	0	0	0	72
TRAK2	76	100	61	0	0	0	0	100	0	0	0	65	62	63	0	0	0	100	91	99	0	84	0	0	97	94	100	68	0	0	99	0	0	73	50	80	0	0	0	0	83	100	0	100	0	0	0	0	75
TRAPPC2	91	100	0	0	0	99	79	100	74	0	0	100	98	100	96	0	100	100	0	0	99	73	0	0	85	100	0	100	100	65	100	99	88	65	0	100	0	0	51	100	100	0	0	93	0	0	92	0	0
TRERF1	85	100	58	90	100	73	80	100	100	0	0	100	98	100	82	0	100	100	98	93	100	90	48	0	100	87	98	100	0	71	100	0	0	100	67	100	100	58	0	100	100	0	0	96	0	0	100	100	100
TRIB1	0	0	0	0	0	0	0	66	0	0	0	0	0	0	0	0	0	0	0	0	0	86	0	0	0	94	0	0	0	0	0	0	0	0	0	0	0	0	0	0	0	0	0	0	0	0	0	0	0
TRIB3	0	0	0	0	100	0	0	70	86	0	0	69	0	94	0	89	0	0	93	97	0	52	62	0	0	99	0	0	100	0	0	0	89	0	96	80	0	0	0	73	84	0	99	0	0	0	0	53	100
TRIM16	0	0	81	0	0	0	0	0	0	79	0	0	100	99	0	0	59	0	48	55	0	80	55	100	0	92	72	0	0	0	0	100	0	85	99	98	0	0	0	0	0	98	97	98	0	96	89	0	0
TRIM22	48	97	94	0	100	0	0	0	100	0	0	0	92	100	62	83	97	76	99	100	0	0	79	0	0	0	0	92	92	57	96	88	88	0	100	0	95	0	0	0	100	0	100	100	0	0	0	78	100
TRIM24	93	100	81	88	96	60	53	100	100	0	0	100	100	100	91	49	100	100	100	100	100	92	0	0	100	77	100	100	0	69	100	70	0	100	98	100	100	60	0	99	100	0	68	100	0	0	99	85	100
TRIM25	84	100	99	59	100	0	0	93	100	0	0	89	98	100	0	83	100	100	100	100	91	0	0	0	68	0	96	99	0	79	100	0	0	88	95	0	0	0	0	0	100	0	100	100	92	81	73	79	100
TRIM27	86	100	82	79	100	68	0	100	100	0	0	100	100	100	81	42	100	100	100	100	100	73	69	0	100	48	88	100	65	89	100	88	0	100	95	95	89	66	0	100	100	0	71	100	71	0	83	100	100
TRIM28	78	100	99	0	100	0	0	44	100	0	0	0	89	100	0	97	92	91	100	100	87	0	55	75	50	0	68	61	0	0	100	0	54	75	80	0	0	0	0	0	100	0	99	94	83	66	0	56	100
TRIM29	0	100	0	0	94	61	0	88	100	0	77	98	100	100	0	0	99	100	100	100	0	0	0	0	64	0	100	99	0	92	100	0	0	86	99	99	100	97	0	0	100	0	93	100	97	73	0	100	100
TRIM32	87	84	80	0	0	0	0	0	0	0	0	0	0	78	0	0	89	0	0	0	0	0	0	83	0	0	0	0	0	0	0	94	0	0	0	0	57	0	0	59	0	0	0	64	0	75	0	95	0
TRIM33	0	100	0	0	63	0	0	96	69	0	70	0	89	72	0	0	0	100	100	100	0	49	0	0	85	0	100	78	99	0	100	0	0	76	100	98	100	94	69	0	97	74	66	100	60	0	0	93	100
TRIP11	79	100	58	0	0	0	0	100	67	0	0	100	100	100	65	0	99	100	100	99	0	55	0	87	87	58	100	98	0	0	100	95	0	56	99	100	92	94	0	89	97	90	56	100	68	82	0	0	100
TRIP13	68	57	99	0	93	51	0	0	49	0	0	0	100	100	0	67	93	0	100	100	0	55	0	94	0	100	90	0	61	0	0	99	0	0	100	0	0	91	0	0	50	80	100	100	76	100	86	0	100
TRIP4	62	100	0	0	0	0	0	100	56	0	74	100	100	99	0	0	0	100	0	0	65	0	0	0	57	86	100	92	78	64	100	0	80	99	0	0	0	0	0	100	100	0	0	100	99	0	76	0	0
TRPS1	0	98	90	67	100	0	0	48	97	0	0	55	96	100	81	84	100	84	94	97	63	0	0	0	0	0	0	78	0	68	89	69	0	0	100	85	90	72	0	0	100	0	94	87	0	0	0	99	100
TRRAP	0	99	58	0	100	0	0	0	83	0	95	0	0	99	0	0	0	97	100	100	0	0	0	0	0	53	100	83	98	0	100	0	75	0	100	0	84	51	90	98	100	62	100	100	96	98	0	56	100
TSC22D1	60	0	97	0	0	0	0	0	0	0	0	0	100	100	0	58	77	0	67	96	0	0	0	98	0	86	0	0	0	0	0	99	0	75	100	0	51	66	0	0	0	92	99	84	0	100	98	55	0
TSC22D2	0	91	0	0	0	78	0	98	0	0	0	100	100	100	95	0	100	98	0	0	0	93	0	0	84	73	0	90	68	80	0	62	0	0	84	100	100	97	0	100	96	0	0	59	0	0	0	0	56
TSC22D3	0	58	59	0	0	0	70	100	65	0	0	97	81	0	71	0	0	100	0	0	100	100	58	100	91	100	0	99	99	0	93	99	0	89	97	0	0	0	59	75	0	74	96	79	0	90	100	0	0
TSC22D4	0	0	0	0	96	0	0	0	0	0	0	53	0	0	0	0	0	0	0	85	0	0	73	93	0	80	0	0	94	0	0	0	97	0	0	88	0	0	0	91	86	87	95	0	0	0	0	63	96
TSFM	100	100	100	88	100	0	68	99	100	0	0	100	100	100	100	97	100	100	88	99	100	67	78	0	83	0	0	100	95	53	100	82	0	87	62	96	0	57	0	100	100	0	99	94	0	86	0	0	95
TSG101	100	100	54	66	0	93	76	100	99	0	0	100	100	100	96	0	100	100	0	0	100	92	0	0	100	100	70	100	100	0	100	97	90	100	0	100	0	0	0	100	100	0	0	97	0	0	99	0	0
TSHZ1	0	86	0	0	0	0	0	100	0	0	0	98	0	52	0	0	0	98	0	0	82	95	71	91	0	70	0	59	75	47	75	0	0	0	0	0	0	0	0	0	96	77	0	0	0	0	90	0	0
TSHZ2	90	99	100	75	100	0	0	47	98	0	0	0	66	100	96	76	100	94	93	100	0	0	0	0	0	0	0	98	0	0	78	82	71	0	100	100	74	77	0	0	100	0	100	98	0	80	0	0	100
TSHZ3	81	100	98	84	99	0	0	78	89	0	0	74	100	100	70	0	100	99	100	100	0	0	0	0	0	0	95	99	0	0	88	0	0	54	100	100	92	100	0	0	100	0	100	100	0	90	0	51	100
TSPYL2	87	96	96	89	78	0	57	85	86	0	0	92	100	100	93	79	100	98	93	100	0	0	0	61	0	0	58	99	0	0	82	75	0	0	99	100	0	94	0	82	100	66	98	96	0	93	0	0	99
TSSK4	0	100	0	0	0	100	0	76	69	86	95	100	50	100	0	0	76	100	0	55	85	0	0	0	0	0	98	61	0	100	100	90	0	58	0	0	0	0	0	88	100	0	0	100	100	0	55	0	0
TTF1	89	100	63	80	62	68	0	100	67	0	0	100	100	100	96	0	100	100	87	100	79	78	0	78	83	0	99	100	0	0	98	99	0	0	99	100	77	99	0	99	100	89	87	100	46	91	0	0	100
TTF2	89	55	96	0	0	0	0	0	0	0	0	0	99	100	0	0	95	0	89	95	0	0	59	100	0	67	85	0	0	0	0	100	0	0	100	80	0	87	0	0	0	78	97	100	0	100	88	51	0
TTRAP	100	100	50	64	0	76	85	100	94	0	0	100	96	100	98	0	100	100	0	0	100	100	0	0	100	100	0	100	100	0	100	0	74	100	0	100	0	0	60	100	99	0	0	0	0	0	99	0	0
TULP3	0	55	94	0	91	93	0	0	0	0	89	98	0	0	0	0	0	0	100	100	97	0	0	75	0	60	100	0	100	0	85	0	0	0	100	0	0	0	86	100	67	100	100	100	90	97	77	0	100
TULP4	56	100	0	66	93	89	0	99	100	0	0	100	81	100	57	0	100	100	98	98	96	62	0	0	81	0	95	100	0	90	100	54	0	89	77	100	100	0	0	0	100	0	56	99	0	0	100	99	100
TWIST1	0	0	0	0	93	0	0	0	97	0	0	0	0	0	0	0	0	0	75	89	0	65	0	0	0	95	0	0	98	78	89	0	0	0	88	91	78	0	0	0	91	0	83	0	0	0	0	80	98
TWIST2	99	100	99	94	99	0	0	100	97	0	0	0	96	100	100	76	100	100	100	100	0	96	0	0	97	0	100	100	0	0	97	0	0	48	100	100	100	100	0	0	100	75	100	100	0	60	0	64	100
TXNIP	0	0	0	0	0	0	66	0	0	0	0	98	0	0	84	0	67	0	100	100	95	0	0	91	0	85	100	0	100	0	59	0	0	0	99	54	77	0	100	100	0	100	93	100	84	0	0	0	98
UBA3	98	100	44	0	0	78	61	100	83	0	0	100	100	100	90	0	100	100	57	58	99	89	0	0	100	99	95	100	100	0	100	97	76	91	70	100	0	90	0	100	98	0	0	100	0	49	56	0	0
UBA52	100	100	56	0	0	98	56	100	99	0	0	100	100	100	92	0	100	100	0	0	100	79	0	0	95	99	0	100	100	98	100	97	58	97	0	100	0	0	0	100	100	0	0	97	0	0	90	0	0
UBB	100	100	76	0	57	80	67	100	100	0	0	100	94	100	100	0	100	100	0	0	100	92	48	83	100	100	0	100	100	84	100	76	0	100	0	88	0	0	86	100	100	63	0	0	0	0	98	0	0
UBC	0	57	0	0	100	87	0	0	86	0	0	0	45	0	0	0	0	0	0	59	77	0	68	98	0	0	0	0	0	0	74	88	51	81	0	58	0	0	0	55	83	91	77	0	0	0	0	0	0
UBE2I	100	100	83	0	0	89	0	100	95	0	0	100	100	100	98	0	100	100	0	0	100	67	0	0	98	100	0	100	100	80	100	100	0	93	0	100	0	0	87	100	100	0	0	61	0	0	61	0	0
UBE2N	99	100	53	69	0	94	75	100	99	0	0	100	100	100	97	0	100	100	0	0	100	90	0	0	100	100	69	100	100	61	100	97	86	100	0	100	0	0	0	100	100	0	0	96	0	0	99	0	0
UBE2V1	100	100	69	0	0	85	66	100	93	0	0	100	100	100	97	0	100	100	0	0	100	66	0	0	99	100	0	99	100	0	100	100	62	83	0	100	0	71	88	100	99	0	0	85	0	0	0	0	0
UBN1	0	0	0	0	100	62	67	72	0	0	0	100	0	0	0	63	0	0	100	100	84	70	0	0	0	100	85	0	100	0	0	0	99	0	100	0	80	0	73	100	86	0	100	94	82	0	0	87	100
UBP1	94	100	0	0	0	0	0	97	0	0	0	100	86	99	0	0	97	100	0	63	0	0	72	81	0	89	78	82	88	0	52	97	0	0	52	100	0	54	0	89	62	57	0	99	0	99	0	0	0
UHRF1	54	0	97	0	74	84	0	67	0	83	0	68	74	100	0	0	0	78	73	97	62	88	0	94	57	100	44	0	0	0	0	91	0	55	100	0	59	58	0	0	0	0	100	72	56	100	96	0	0
UIMC1	0	0	0	0	0	0	0	0	68	0	0	58	85	71	0	0	0	0	94	99	100	0	69	100	0	57	100	0	73	53	0	66	0	0	100	93	0	99	54	68	0	100	97	100	57	94	100	0	57
UNCX	78	100	0	0	0	0	0	100	0	0	0	100	72	54	0	0	0	100	0	0	0	95	0	0	97	100	99	77	98	0	94	0	84	98	0	100	0	59	0	95	0	50	0	56	0	0	0	0	0
USF1	0	58	85	0	99	100	92	85	0	0	0	100	0	0	61	0	77	80	87	100	97	53	0	0	49	99	68	59	100	0	0	0	100	0	0	85	0	0	97	100	0	87	100	0	85	96	100	0	0
USF2	0	0	0	0	100	0	0	0	0	0	0	55	0	0	0	0	0	0	0	100	0	65	0	66	0	85	0	0	94	0	0	0	97	0	0	98	0	0	0	94	73	50	99	0	0	0	0	0	96
USP16	79	100	0	0	0	0	0	100	0	0	0	100	100	100	67	0	99	100	61	90	0	69	0	83	73	80	100	92	78	0	97	97	62	0	91	100	69	97	0	99	91	61	0	100	0	67	0	0	67
USP21	0	93	68	0	100	0	0	0	100	0	0	0	0	100	0	71	0	92	79	100	75	0	89	96	0	0	0	73	0	77	100	0	98	69	0	0	0	0	0	0	100	0	100	61	0	0	0	61	100
USP22	80	100	87	0	100	0	0	75	100	0	0	84	81	100	0	0	96	100	100	100	91	0	0	0	44	0	77	86	0	58	100	84	0	58	94	0	0	0	0	0	100	0	83	100	0	0	95	94	100
UTF1	56	100	0	0	0	0	0	100	69	0	0	100	100	95	0	0	80	100	85	53	81	97	0	0	99	100	100	99	97	0	100	0	74	100	0	100	0	51	0	96	66	54	0	96	0	0	0	0	0
VAV1	88	100	82	74	100	0	0	95	100	0	0	87	95	100	100	79	100	100	93	100	100	53	95	0	85	0	0	100	0	63	100	100	0	0	100	86	76	0	0	57	100	0	99	100	0	0	0	0	100
VAX1	0	99	0	0	0	0	0	99	0	0	0	100	97	66	0	0	0	100	0	0	0	69	0	0	61	93	100	0	76	0	98	0	96	91	0	98	0	0	0	76	0	53	0	89	67	0	0	0	0
VAX2	80	100	0	64	0	0	0	100	97	0	0	100	95	77	0	0	0	100	62	0	0	95	0	0	95	85	100	92	88	0	100	0	0	100	0	99	77	45	0	100	98	57	0	95	0	0	86	0	0
VDR	0	100	0	0	0	100	0	100	99	0	0	100	84	97	66	0	97	100	0	52	100	99	77	67	100	100	65	100	0	98	100	0	0	98	0	93	100	0	0	100	100	0	0	91	0	0	100	89	92
VEGFA	0	0	0	0	77	0	0	0	67	0	0	0	99	100	0	0	79	0	58	75	0	0	0	0	0	66	0	0	0	0	64	100	0	0	97	0	84	58	0	0	86	0	94	56	0	0	0	0	77
VENTX	0	59	0	0	0	0	0	96	0	0	0	82	0	0	0	0	0	98	0	0	0	59	0	0	96	89	72	0	0	0	0	0	0	0	0	70	0	83	0	0	0	65	0	0	0	0	0	0	0
VEZF1	0	0	0	0	81	0	0	80	0	0	0	82	0	69	0	96	0	79	82	52	0	0	0	0	0	100	0	0	100	0	0	0	95	0	96	0	99	0	0	61	0	0	93	0	0	0	66	94	100
VGLL1	0	100	0	0	93	97	0	100	100	0	70	100	100	100	0	0	100	100	99	100	100	0	0	0	83	0	100	100	60	98	100	79	0	96	90	87	80	78	0	91	100	0	54	100	94	52	86	100	99
VGLL2	0	100	0	0	0	100	0	100	97	0	87	100	82	100	0	0	98	100	66	88	95	0	0	0	48	0	100	95	68	99	100	64	0	93	0	49	0	0	0	90	100	0	0	100	97	57	79	68	0
VGLL3	0	0	99	0	71	0	0	71	0	0	0	0	0	99	0	0	64	66	0	59	0	99	0	74	0	100	0	0	0	0	0	100	0	0	97	0	0	0	0	0	0	0	90	72	0	83	0	0	79
VGLL4	0	0	0	0	100	0	71	71	0	0	0	100	47	0	0	0	0	0	0	100	0	56	0	0	63	100	0	0	100	0	0	0	100	0	0	82	0	0	61	100	57	0	100	0	0	0	0	0	94
VHL	100	100	95	94	96	0	0	100	100	0	0	98	100	100	96	57	100	100	100	100	93	81	61	0	100	0	99	100	0	0	100	89	0	53	95	100	71	0	0	65	100	0	86	100	0	53	88	0	100
VPS25	100	100	99	69	100	0	0	100	100	0	0	100	99	100	99	94	100	100	62	96	100	92	94	93	100	97	0	100	100	78	100	0	0	100	0	0	0	0	0	100	100	0	0	0	0	0	95	64	56
VPS36	0	75	0	0	0	0	0	90	0	0	0	78	0	0	0	78	0	100	0	0	0	90	0	0	0	99	88	0	0	0	0	0	61	59	0	0	0	0	0	0	0	0	66	0	0	0	0	0	0
VPS72	100	100	90	64	85	76	0	100	100	0	0	100	100	100	97	0	100	100	92	99	100	95	0	0	100	98	72	100	100	87	100	96	0	100	67	100	0	71	0	100	100	0	0	99	0	85	61	0	97
VSX1	0	100	0	0	0	100	0	100	82	0	0	100	67	100	0	0	99	100	0	49	100	0	0	0	54	65	83	98	99	86	100	70	0	97	0	58	0	0	0	100	100	0	0	77	55	0	84	0	0
VSX2	0	100	0	0	0	100	0	100	67	0	0	100	70	98	0	0	96	100	0	0	100	54	0	0	83	98	54	86	99	82	100	0	78	93	0	71	0	0	0	99	95	0	60	68	0	0	99	52	0
WASL	99	100	77	74	79	71	57	100	100	0	0	100	100	100	87	0	100	100	100	100	100	85	0	0	97	80	100	100	0	0	100	95	0	79	91	100	56	58	0	96	100	0	55	100	46	88	69	0	100
WDR77	97	100	97	68	100	0	0	100	100	0	0	100	100	100	91	66	100	100	100	100	99	71	0	0	98	0	100	100	0	0	100	84	0	100	99	100	96	100	0	75	100	82	98	100	97	95	0	92	100
WDTC1	0	0	0	0	60	0	56	63	0	0	0	100	100	96	68	0	89	0	0	71	0	0	0	96	0	0	0	0	100	0	0	76	59	0	0	100	0	88	0	100	0	69	0	0	0	0	0	0	0
WHSC1	0	93	94	70	96	0	0	0	79	0	0	0	100	100	0	77	99	74	100	100	0	0	0	88	0	81	100	91	70	0	87	84	0	0	100	100	86	100	0	0	99	93	100	100	75	99	0	0	100
WHSC1L1	0	0	0	0	0	61	0	0	0	0	0	99	0	0	0	0	56	0	100	100	100	0	0	99	0	81	100	0	100	67	0	0	0	0	94	0	0	0	82	100	0	100	98	100	0	57	77	0	96
WHSC2	0	0	0	0	93	0	59	91	0	0	0	100	48	0	0	0	0	78	0	90	0	64	0	56	65	100	0	0	100	0	0	0	100	0	0	95	0	0	0	100	0	70	99	0	0	0	0	52	95
WIZ	0	0	0	0	93	0	59	98	0	68	0	100	0	0	0	0	0	92	0	100	0	91	0	0	69	100	0	0	100	0	0	0	97	0	84	98	0	0	0	100	0	0	100	0	0	0	0	0	99
WNT1	0	100	0	0	0	84	0	100	73	0	0	100	94	100	0	0	99	100	0	77	82	75	0	0	98	92	100	97	95	0	100	0	91	96	0	93	0	0	0	100	99	0	0	100	0	0	69	0	0
WT1	0	100	0	54	0	0	0	97	60	0	77	98	100	100	0	0	83	100	95	96	0	82	0	0	56	0	99	95	0	73	86	0	0	86	65	100	93	100	66	0	100	62	54	91	63	0	0	0	99
WWP1	56	100	0	57	0	87	0	100	78	0	0	100	100	100	81	0	100	100	100	97	76	73	0	0	96	78	100	100	64	0	100	91	0	67	99	100	97	97	0	99	99	65	0	100	0	68	0	0	100
WWTR1	0	93	90	71	100	0	0	0	93	0	0	0	82	100	71	90	100	77	92	100	0	0	74	0	0	0	0	93	0	0	61	0	88	0	100	100	99	95	0	0	100	0	100	93	0	0	0	86	100
XBP1	0	100	0	87	95	0	53	100	100	0	0	99	59	0	0	0	58	100	79	0	100	96	87	99	100	82	70	100	0	0	100	0	0	100	0	0	94	0	0	70	99	0	0	0	0	0	100	100	83
XRCC6	100	100	87	0	0	73	0	100	96	0	0	100	100	100	98	0	100	100	0	45	100	84	0	0	100	100	54	100	100	55	100	99	71	99	0	100	0	47	0	100	99	0	0	95	0	0	81	0	0
XRN2	99	100	83	0	0	69	0	100	77	0	0	100	100	100	92	0	100	100	85	87	95	0	0	69	95	83	99	99	100	0	100	100	77	65	95	100	0	96	0	100	99	0	0	100	57	89	0	0	0
YAF2	68	74	0	0	0	62	62	100	0	0	0	100	73	66	0	0	88	98	0	0	0	55	0	0	79	100	0	0	100	0	0	92	95	0	0	100	0	0	57	100	0	0	98	0	0	0	0	0	77
YBX1	91	100	0	0	0	100	78	100	64	0	0	100	95	100	98	0	100	100	0	0	100	74	0	0	89	100	0	100	100	70	78	100	0	56	0	100	0	0	100	100	75	84	80	0	0	0	61	0	0
YBX2	0	100	0	49	0	87	0	100	99	0	0	100	100	100	0	0	100	100	89	90	95	92	0	0	100	89	100	100	68	69	100	0	0	100	0	99	100	65	0	100	99	0	0	96	0	0	89	98	55
YEATS2	0	99	82	0	99	0	0	0	68	0	64	0	100	100	0	0	98	97	100	100	0	0	0	92	0	70	100	94	93	0	97	98	0	0	100	100	98	100	64	0	99	94	100	100	93	99	72	0	100
YEATS4	99	100	44	71	0	99	84	100	97	0	0	100	100	100	98	0	100	100	0	0	100	83	0	0	99	100	0	100	100	71	100	100	52	82	0	100	0	77	80	100	100	0	0	78	0	0	73	57	0
YWHAB	100	100	82	0	0	0	65	100	96	0	0	100	100	100	94	0	100	100	0	0	100	82	0	0	100	100	65	100	100	0	100	98	93	99	0	100	0	0	55	100	99	0	0	96	0	0	89	0	0
YWHAH	0	0	0	0	95	0	0	0	0	0	0	81	0	54	0	87	0	0	76	99	0	0	85	0	0	61	0	0	100	0	0	0	100	0	100	0	100	68	80	96	99	0	100	0	0	0	0	89	100
YWHAQ	100	100	74	69	0	69	73	100	100	0	0	100	100	100	93	0	100	100	62	62	100	97	0	0	100	100	91	100	100	0	100	84	90	100	0	100	0	0	0	100	99	0	0	97	0	0	98	0	0
YY1	0	61	90	0	100	60	0	0	95	0	0	0	0	97	0	82	0	0	90	100	0	0	60	65	0	0	0	0	91	0	99	0	95	0	0	91	0	0	0	90	100	0	100	0	0	0	0	0	100
YY2	84	0	0	0	0	0	0	76	0	0	0	100	0	0	0	85	0	0	100	100	64	0	0	0	0	99	0	0	100	0	0	0	100	59	94	0	100	0	97	100	62	0	100	83	0	0	56	98	100
ZBBX	0	0	93	0	0	99	0	0	0	0	0	92	0	0	0	0	0	84	0	0	72	0	0	100	0	0	0	44	0	96	82	0	0	56	0	0	0	0	0	0	60	97	54	0	0	0	89	59	0
ZBED1	71	0	0	0	56	0	0	68	0	0	0	94	0	0	0	0	0	0	0	79	0	72	0	0	64	100	0	0	100	71	0	0	96	0	77	0	67	0	0	98	69	91	95	0	0	0	0	89	99
ZBED2	0	100	0	0	0	100	0	92	86	0	93	100	0	100	0	0	92	100	0	70	89	0	0	0	0	0	83	87	0	100	100	80	0	65	0	0	0	0	0	68	100	0	0	100	95	0	53	73	0
ZBED3	0	0	0	0	0	0	0	0	0	0	0	0	52	0	0	0	53	0	0	0	50	0	0	75	0	0	98	0	0	80	0	0	89	0	0	89	0	0	0	0	69	98	0	0	0	0	0	0	71
ZBED4	0	95	90	0	100	0	0	0	100	0	82	0	99	100	0	88	70	71	100	100	0	0	0	0	0	95	100	47	100	0	100	0	0	0	100	0	83	0	72	92	100	0	100	99	98	85	0	96	100
ZBTB1	0	100	0	0	0	0	0	98	53	0	0	89	97	98	0	0	90	100	100	99	0	0	0	0	58	0	100	90	0	0	100	91	0	0	100	100	97	93	0	0	97	0	48	100	61	0	0	84	100
ZBTB10	0	100	0	79	94	59	0	99	100	0	0	93	94	96	0	0	78	100	100	99	78	74	0	0	90	0	100	100	0	77	100	0	0	100	77	0	100	0	0	0	100	0	62	99	72	0	100	100	100
ZBTB11	84	100	87	0	87	0	0	100	93	0	0	97	100	100	78	0	99	100	100	100	0	0	0	93	96	0	100	100	0	0	100	98	0	55	100	100	94	99	0	60	99	99	95	100	92	97	0	0	100
ZBTB12	97	100	58	0	0	66	51	100	98	0	0	100	97	100	70	0	100	100	0	79	100	95	0	0	100	100	93	99	100	0	100	0	0	100	0	100	0	50	0	100	99	0	0	56	0	0	74	0	0
ZBTB16	67	0	0	0	97	0	0	0	81	0	0	78	0	0	0	0	0	53	93	98	0	0	59	88	0	0	0	0	100	0	82	71	81	60	0	56	100	0	51	100	95	0	82	0	0	0	0	100	100
ZBTB17	93	100	70	0	0	0	0	100	0	0	0	99	100	99	0	0	73	100	94	93	0	82	0	75	97	84	100	85	0	0	99	0	80	68	62	100	0	87	0	83	79	100	0	100	41	70	0	0	0
ZBTB2	0	61	0	0	0	0	0	0	0	0	65	0	71	99	0	0	0	0	92	100	0	0	0	0	0	0	95	0	0	0	89	0	0	0	96	41	0	46	0	0	93	0	95	99	59	63	0	0	65
ZBTB20	71	67	99	0	98	0	0	0	70	0	0	0	100	100	0	86	96	0	99	99	0	55	0	53	0	100	0	0	0	0	0	100	0	0	100	0	0	73	0	0	55	0	100	96	0	98	78	0	100
ZBTB22	56	100	0	0	0	0	0	99	0	0	0	100	0	0	0	0	0	100	0	68	76	85	0	0	90	100	75	0	99	0	98	0	100	93	79	0	0	0	0	97	0	0	99	0	0	0	98	0	97
ZBTB24	77	100	0	0	0	0	0	100	99	0	0	100	100	100	96	62	100	100	64	82	100	100	72	55	100	94	0	100	100	0	100	51	0	72	0	100	0	93	0	99	100	0	0	0	0	0	62	80	97
ZBTB25	0	63	0	0	0	58	0	94	57	0	0	100	0	67	0	0	0	98	63	95	100	80	0	100	72	100	88	0	100	0	77	0	84	77	99	0	0	88	65	97	0	94	100	81	0	84	100	0	78
ZBTB3	0	60	0	0	0	84	0	0	0	0	0	95	0	100	78	0	100	0	56	0	96	0	0	0	0	0	93	0	58	93	0	99	0	0	0	68	0	0	0	97	96	96	0	0	68	0	0	0	0
ZBTB32	59	100	0	0	50	99	0	100	100	0	0	100	100	100	0	0	100	100	59	91	100	63	0	0	96	91	94	100	94	90	100	94	0	100	0	90	0	0	0	100	100	0	0	100	0	0	91	65	56
ZBTB33	100	100	95	60	61	0	64	100	100	0	0	100	100	100	97	0	100	100	98	99	100	86	0	0	100	94	100	100	95	0	100	92	75	97	80	100	0	55	0	100	100	53	0	100	0	83	77	0	62
ZBTB34	0	0	0	0	0	0	0	70	0	67	0	97	0	0	0	0	0	64	0	91	0	55	0	0	0	79	0	0	98	0	0	0	0	68	72	0	0	0	0	93	0	0	98	0	0	0	0	0	80
ZBTB37	0	0	0	0	99	0	0	0	62	0	0	0	0	0	0	0	0	89	99	100	0	0	69	0	0	0	94	0	100	65	0	52	99	75	86	0	100	0	97	92	100	0	99	72	0	0	0	100	100
ZBTB38	0	0	59	0	100	0	0	0	82	0	0	0	62	99	0	84	79	0	99	99	0	0	0	0	0	98	0	0	99	70	0	0	98	0	100	0	89	0	0	55	98	0	100	82	0	0	0	98	100
ZBTB39	0	86	0	0	0	63	0	0	0	0	70	0	0	92	0	0	86	0	0	86	0	0	0	0	0	0	0	0	0	93	0	0	0	0	77	86	65	0	0	0	65	0	0	66	0	0	0	81	87
ZBTB4	60	52	52	57	0	0	0	0	0	0	0	92	100	100	0	0	97	0	0	0	0	0	0	100	0	0	59	0	66	0	0	89	74	0	80	100	0	96	0	100	0	87	0	52	0	0	0	0	0
ZBTB40	70	0	0	0	55	69	87	90	0	0	87	100	48	84	77	0	100	47	99	100	100	0	0	0	0	99	91	52	100	0	0	0	93	47	94	76	84	0	100	100	0	0	99	87	0	0	0	0	100
ZBTB41	99	100	81	71	53	0	60	100	99	0	0	100	100	100	89	0	100	100	100	98	100	90	0	0	100	98	100	100	83	0	100	88	65	99	82	100	0	64	0	100	99	63	0	100	0	57	81	0	84
ZBTB43	60	61	0	0	0	0	0	86	0	0	0	0	0	0	0	0	0	93	0	51	0	0	0	0	0	0	68	0	0	0	59	0	66	0	0	0	0	0	0	0	0	0	0	0	0	0	0	0	0
ZBTB44	67	100	58	0	0	0	0	100	68	0	0	97	100	100	0	0	93	100	96	100	0	65	0	51	87	0	100	94	0	0	100	91	49	58	97	100	85	85	0	52	98	85	49	100	70	72	0	0	99
ZBTB45	0	0	0	0	100	59	66	81	0	0	0	100	0	0	0	75	0	0	65	100	0	63	0	62	0	99	0	0	100	0	0	0	98	0	0	100	0	0	0	100	53	0	100	0	0	0	0	48	97
ZBTB46	95	100	84	81	93	60	56	100	100	0	0	100	100	100	98	0	100	100	99	100	96	94	54	0	100	84	98	100	0	0	100	98	0	75	100	100	100	72	0	99	100	53	0	100	0	0	0	48	100
ZBTB47	100	100	100	96	99	0	79	100	99	0	0	100	100	100	100	52	100	100	91	100	95	100	0	0	99	83	94	100	64	0	100	85	0	97	100	100	100	98	0	100	100	0	69	98	0	0	0	57	100
ZBTB48	57	79	0	0	84	0	63	87	0	0	0	100	83	0	0	0	0	80	0	83	0	0	0	0	80	100	0	0	100	0	0	0	100	0	0	77	0	0	0	100	0	63	98	0	0	0	0	0	96
ZBTB5	0	82	0	0	0	0	0	0	64	0	0	0	0	0	0	0	0	70	0	82	0	0	0	0	0	0	58	0	0	0	78	0	54	0	0	0	0	0	0	0	84	0	0	64	0	0	0	0	51
ZBTB6	0	60	50	0	0	0	0	0	69	0	0	0	0	0	0	0	0	0	99	100	0	0	0	0	0	0	95	0	78	0	99	0	0	0	67	0	0	0	0	59	0	100	91	100	74	71	0	0	86
ZBTB7A	61	54	0	0	72	0	74	93	0	0	0	100	80	0	56	0	0	85	0	74	0	84	0	53	63	100	0	0	99	0	0	0	100	0	0	98	0	0	0	100	0	86	91	0	0	0	0	48	85
ZBTB7B	0	0	0	0	100	0	0	0	98	0	0	0	0	0	0	0	0	0	0	93	0	0	94	89	0	0	0	0	93	0	88	0	95	0	0	86	0	0	0	0	100	0	100	0	0	0	0	48	99
ZBTB7C	0	100	57	81	76	0	0	100	84	0	0	99	100	100	71	0	100	100	100	100	0	87	0	0	100	0	100	100	0	0	100	0	0	89	99	100	100	100	0	0	99	0	52	100	0	0	0	100	100
ZBTB8A	0	0	0	0	0	99	0	0	0	0	0	87	0	0	0	61	49	60	55	0	54	0	0	0	0	0	0	0	0	0	70	52	88	0	0	0	64	79	0	98	0	0	55	0	0	0	51	0	0
ZBTB8OS	99	100	49	0	0	89	0	100	89	0	0	100	100	100	66	0	100	100	0	0	100	100	0	0	100	100	62	99	100	64	100	90	0	100	0	100	0	89	0	100	89	0	0	64	0	0	0	0	0
ZBTB9	0	0	53	0	100	0	0	0	68	0	0	88	0	78	0	96	0	0	100	100	0	0	74	0	0	84	0	0	100	0	95	0	98	0	0	91	0	0	85	100	99	0	100	69	64	0	0	0	100
ZC3H11A	0	0	0	0	55	0	0	0	0	0	90	0	91	79	0	0	0	94	100	100	94	0	0	100	0	0	100	0	100	0	62	0	0	0	100	100	100	99	90	91	66	100	100	100	89	89	70	0	100
ZC3H12A	0	0	0	86	71	0	81	79	100	83	91	0	0	0	61	0	66	85	0	0	100	67	98	100	75	89	97	96	0	0	73	0	0	83	0	0	0	0	55	62	72	99	0	83	77	99	97	89	0
ZC3H12B	64	100	100	66	100	0	0	56	100	0	0	0	99	100	0	93	99	97	100	100	0	0	0	0	50	0	99	90	0	0	100	0	0	95	100	65	100	100	0	0	100	0	100	97	73	70	0	100	100
ZC3H12C	93	100	0	0	0	0	58	100	0	0	0	100	0	51	58	0	69	100	73	55	98	73	0	0	72	100	0	57	100	0	88	0	99	0	67	85	84	0	84	100	0	0	96	0	0	0	80	0	91
ZC3H12D	82	100	0	67	61	74	55	100	100	0	0	100	98	100	58	0	100	100	70	93	100	95	0	0	95	97	90	100	91	0	100	0	0	99	0	98	85	0	0	100	100	0	0	100	0	0	96	58	57
ZC3H13	76	53	98	0	45	0	0	0	81	0	0	65	98	100	61	96	100	0	0	0	92	0	0	0	0	0	0	0	55	0	0	99	0	0	72	0	76	0	0	77	48	0	0	0	0	74	0	0	0
ZC3H14	0	89	0	0	0	0	0	0	0	0	81	0	97	99	0	0	0	100	100	100	63	0	0	99	0	0	100	58	95	0	88	88	0	0	100	100	100	99	69	0	99	92	100	100	80	66	0	76	100
ZC3H15	100	100	0	0	0	95	77	100	75	0	0	100	100	100	97	0	100	100	0	0	100	93	0	0	99	100	0	99	100	0	100	98	81	85	0	100	0	72	79	100	89	0	0	67	0	0	52	0	0
ZC3H18	54	100	0	0	0	98	55	100	49	0	0	100	100	100	66	0	97	100	48	0	86	82	0	0	100	98	77	99	91	51	100	97	89	0	59	100	0	0	0	100	77	58	69	88	0	0	81	0	0
ZC3H3	0	59	0	0	95	58	76	100	0	0	0	100	0	0	52	0	0	97	59	100	0	95	0	0	72	100	0	0	100	0	0	0	100	0	0	99	0	0	0	100	0	0	100	0	0	0	0	0	98
ZC3H4	89	97	0	0	0	0	84	100	0	0	0	100	98	61	74	0	57	99	0	0	78	88	0	0	98	100	0	70	100	0	73	0	100	0	0	98	0	0	0	100	0	82	93	0	0	0	0	0	66
ZC3H6	0	87	0	0	0	0	0	79	0	0	0	0	75	98	0	0	79	98	67	93	0	0	0	99	0	0	100	0	0	0	60	99	0	0	100	100	0	95	0	0	81	97	0	100	0	79	0	0	81
ZC3H7A	0	0	0	0	0	50	0	0	0	0	92	99	0	0	50	0	93	0	100	100	100	0	0	74	0	0	100	0	100	0	51	0	0	0	85	0	100	0	100	100	0	100	98	100	83	0	0	0	100
ZC3H7B	0	0	0	0	100	0	75	0	60	0	0	99	0	0	0	0	0	0	91	100	0	0	0	66	0	91	0	0	100	0	88	0	83	0	0	98	0	0	0	100	92	0	100	60	0	0	0	64	99
ZC3H8	63	100	0	51	83	0	0	97	61	0	0	98	100	100	99	0	100	100	95	100	0	79	0	0	74	0	57	100	0	0	75	98	0	0	100	100	100	100	0	82	100	0	94	96	0	0	0	64	100
ZC3HAV1	100	100	62	71	0	82	67	100	95	0	0	100	100	100	93	0	100	100	65	89	99	74	0	0	99	98	90	100	96	0	100	99	63	68	81	100	0	62	0	100	100	0	0	100	0	63	85	0	74
ZC3HAV1L	52	97	0	0	0	0	0	0	0	0	0	76	100	100	0	0	93	87	67	92	0	0	0	0	0	0	84	59	0	0	99	100	0	0	88	0	0	0	0	55	92	66	0	100	85	94	0	0	0
ZC3HC1	66	60	97	0	100	0	0	0	55	0	0	0	100	100	0	91	81	0	99	100	0	0	0	0	0	65	0	97	0	0	54	76	84	0	96	0	0	0	0	0	99	51	100	96	71	99	0	0	100
ZC4H2	0	100	59	0	51	0	0	77	81	0	0	79	88	99	57	0	100	96	83	90	73	0	0	0	86	0	0	81	0	0	58	93	0	0	100	100	58	91	0	0	71	0	0	0	0	0	0	90	100
ZCCHC11	54	72	0	0	0	0	61	63	96	0	62	100	0	0	46	0	90	0	97	100	100	0	69	100	0	92	100	0	100	50	0	0	0	59	99	0	98	97	99	100	0	100	98	100	0	49	100	0	97
ZCCHC12	0	100	0	0	96	92	0	100	100	0	0	100	93	100	55	0	100	100	49	95	100	0	0	0	66	0	72	98	0	98	100	92	0	75	92	92	0	0	0	96	100	0	0	98	0	0	63	97	97
ZCCHC13	0	81	0	0	0	93	0	63	0	0	0	100	0	97	0	0	99	83	0	0	62	0	0	0	0	0	0	76	95	55	63	0	0	0	0	48	0	0	0	82	72	0	0	0	0	0	0	0	0
ZCCHC14	83	99	0	62	0	97	84	100	61	0	0	100	100	100	96	0	100	100	0	0	100	87	0	0	100	97	0	98	100	0	90	96	77	0	0	100	0	0	0	100	55	0	66	0	0	0	53	0	0
ZCCHC16	0	91	0	0	0	0	0	45	0	0	59	0	90	75	0	0	0	100	100	100	0	0	0	0	0	0	100	0	0	0	100	0	0	97	0	0	48	64	100	0	0	100	76	99	100	86	0	0	0
ZCCHC17	100	100	96	0	54	65	0	100	88	0	0	100	100	100	98	0	100	100	58	94	100	95	0	0	100	100	81	100	100	0	100	100	0	71	95	100	0	85	0	100	100	0	0	98	0	71	0	0	79
ZCCHC2	0	89	0	88	57	0	0	93	100	0	0	69	0	61	0	0	48	100	0	68	0	68	74	48	0	0	79	91	0	0	100	0	0	97	0	0	100	0	0	0	100	0	0	67	0	0	100	97	97
ZCCHC24	99	100	99	98	98	0	71	100	86	0	0	98	100	100	100	62	100	100	89	100	59	97	0	0	95	0	87	99	0	0	87	65	0	61	100	100	100	100	0	77	100	0	96	97	0	53	0	0	100
ZCCHC3	0	63	0	0	0	0	0	95	0	0	0	95	0	0	0	63	0	97	0	0	0	80	0	0	47	93	90	0	97	0	0	0	97	81	0	100	0	54	0	88	0	64	71	0	0	0	0	0	71
ZCCHC4	56	100	0	0	0	99	0	99	0	0	0	100	94	100	84	0	100	99	0	0	87	0	0	0	52	97	0	91	100	0	64	100	79	0	58	100	0	56	0	100	78	0	0	73	0	0	0	0	0
ZCCHC5	0	100	0	0	0	100	0	98	58	0	67	100	0	100	0	0	99	100	0	0	100	0	0	0	0	0	0	86	96	100	100	91	0	68	0	0	0	0	0	99	100	0	0	93	90	0	65	0	0
ZCCHC6	0	100	0	72	96	59	0	95	100	0	0	64	92	97	0	0	83	100	100	99	0	73	0	0	83	0	100	96	80	84	100	0	0	98	96	98	100	82	57	0	100	0	78	100	0	0	91	100	100
ZCCHC7	0	0	0	0	0	0	0	0	0	0	0	0	84	72	0	0	58	0	65	92	74	0	0	99	0	0	97	0	50	0	0	79	0	0	100	100	100	100	0	0	0	0	43	96	0	0	96	97	100
ZCCHC8	0	85	62	0	0	0	0	0	0	0	89	0	92	95	0	0	0	99	100	100	74	0	62	100	0	0	100	0	87	0	73	0	0	0	99	100	94	97	73	0	84	100	100	100	95	99	55	0	100
ZCCHC9	56	100	0	69	0	99	71	100	99	0	0	100	100	100	97	0	100	100	0	0	100	91	0	0	100	99	57	100	100	87	100	94	0	92	56	100	94	64	0	100	100	0	0	94	0	0	96	80	82
ZCRB1	99	100	0	59	0	98	80	100	90	0	0	100	100	100	98	0	100	100	0	0	100	94	0	0	100	100	0	100	100	56	100	97	60	98	0	100	0	58	89	100	99	0	0	0	0	0	88	0	0
ZCWPW1	53	100	0	0	85	99	0	97	100	0	0	100	100	100	0	0	100	100	52	50	100	0	0	0	70	0	58	97	78	100	100	94	0	97	76	75	0	0	0	100	100	53	0	99	76	0	87	85	78
ZCWPW2	0	0	0	0	0	0	0	0	0	0	0	0	0	0	0	0	0	68	0	0	0	92	0	0	0	0	81	0	0	0	0	0	0	79	0	0	99	80	57	0	0	77	0	0	0	0	0	0	66
ZDBF2	0	100	0	0	0	0	0	95	0	0	0	0	78	91	0	0	0	100	100	100	0	0	0	0	79	0	100	49	68	0	99	75	0	0	100	87	98	0	0	0	92	84	0	100	0	0	0	0	100
ZDHHC1	96	100	0	71	0	0	81	100	54	0	0	100	100	99	95	0	100	100	88	0	76	99	0	0	100	100	90	99	98	0	97	65	89	64	52	100	86	84	0	100	68	68	0	80	0	0	0	0	0
ZDHHC11	0	0	0	0	87	0	0	0	0	0	0	100	0	67	0	98	0	0	100	100	61	0	0	0	0	92	81	0	100	0	0	0	100	0	98	0	99	91	61	99	56	76	100	84	0	77	61	88	100
ZDHHC11B	99	100	0	0	0	0	90	99	0	0	0	100	0	47	62	0	79	95	91	88	100	60	0	0	80	100	0	0	100	0	80	0	100	0	83	0	100	0	98	100	0	0	100	0	0	0	89	96	100
ZDHHC12	0	80	81	0	100	0	0	0	99	0	0	0	0	100	0	99	43	53	56	97	92	0	95	96	0	0	0	0	0	67	99	0	97	75	0	76	0	0	0	0	100	0	96	0	0	0	0	43	89
ZDHHC13	97	84	95	0	0	0	0	93	0	0	0	81	98	100	0	0	76	93	0	70	0	0	0	99	0	0	100	0	0	0	46	74	56	0	55	100	0	95	0	75	0	98	0	95	0	93	0	0	0
ZDHHC14	0	0	72	0	0	0	0	65	0	0	0	0	88	77	0	0	0	82	0	0	69	0	0	86	0	80	0	0	0	0	47	66	0	0	50	0	0	0	0	0	0	57	58	0	0	0	100	0	0
ZDHHC15	0	98	65	0	94	0	0	0	72	0	0	0	90	98	0	0	94	78	99	76	0	0	0	0	0	0	95	0	0	0	69	96	0	0	96	68	81	87	0	0	99	0	80	99	86	0	0	96	99
ZDHHC16	100	100	99	0	100	0	0	100	100	0	0	100	95	100	80	91	83	100	98	100	100	98	88	81	100	88	100	97	59	0	100	0	0	100	0	0	0	0	0	0	100	0	52	90	85	0	97	49	80
ZDHHC17	0	73	0	0	0	0	0	65	0	0	53	0	72	57	0	0	0	99	97	99	0	0	81	100	0	0	100	0	0	0	67	0	50	0	84	98	72	86	0	0	0	100	0	100	61	78	0	0	64
ZDHHC18	0	0	0	0	98	0	0	71	0	0	0	85	0	0	0	0	0	0	0	98	0	70	0	0	0	99	0	0	97	54	0	0	94	0	0	87	0	0	0	97	92	82	98	0	0	0	0	49	99
[truncated: 630 more rows]
[truncated: 834 more columns]

## Sheet: Fig 3B
	Intact				EnzaSens				EnzaRes
	GSM2069526	GSM2069527	GSM2069528	GSM2069529	GSM2069522	GSM2069523	GSM2069524	GSM2069525	GSM2069518	GSM2069519	GSM2069520	GSM2069521
FOXM1	2.52989	2.17676	3.96195	2.78994	-5.53181	-4.27576	-0.206128	-3.87195	0.369868	1.25822	0.0473962	0.605029
MYBL2	2.38919	1.85264	3.44616	2.78996	-4.0854	-3.68053	0.181183	-3.94872	0.133034	0.773302	0.078282	0.147499
BRCA1	0.476776	0.910145	2.85243	1.36924	-3.31437	-2.9585	0.455051	-3.94152	0.697796	0.591049	0.418466	0.807692
BRCA2	0.158627	1.91862	2.53794	1.95686	-3.41759	-3.60762	-0.280192	-3.00622	0.802849	1.19823	0.640249	0.726485
UHRF1	1.85043	0.952285	2.26337	2.66941	-3.54331	-2.81645	-0.141046	-3.40417	0.576618	0.686945	0.359613	0.0856719
ZNF165	1.00188	2.05956	3.21824	0.993392	-4.01986	-3.74853	0.602711	-2.86051	0.123786	1.39839	0.605987	0.444619
ZNF367	1.57186	0.991877	3.50126	1.53115	-4.05549	-3.25763	1.00315	-3.59913	0.623093	0.565435	0.954005	-0.496956
TIMELESS	1.53949	1.26295	1.75624	1.66486	-2.77699	-2.57138	0.664048	-2.00109	0.610989	0.369035	-0.330016	0.190095
CENPF	0.790787	1.46536	2.11235	1.15355	-3.24443	-3.05257	0.821245	-2.84737	0.140002	0.891759	0.887018	0.876553
TRIP13	0.64321	0.930792	2.02109	1.53316	-3.01279	-1.95521	1.24282	-2.97956	0.416702	0.740895	0.417504	0.306669
ASF1B	1.30267	1.35842	2.02345	1.26476	-2.62818	-2.00989	-0.13784	-2.36702	0.831206	0.708758	0.0266359	-0.610382
MLF1IP	0.410111	1.18544	1.74001	1.41245	-2.5002	-2.92686	0.641374	-2.53547	0.22563	0.592287	0.444639	0.856432
PTTG1	0.629936	0.635553	1.86015	0.992231	-2.3044	-1.81034	-0.381527	-1.66793	0.060032	0.739277	0.489516	0.813275
CENPK	0.251973	0.851694	1.48573	0.731473	-2.88919	-2.90319	0.512785	-3.13399	0.976268	0.712684	0.717589	0.905502
HNRNPAB	0.0612129	-0.403222	1.01843	0.966435	-1.94647	-2.12018	-0.866717	-1.25063	0.669651	1.26071	0.78966	1.10507
DNMT3B	0.457634	-0.0817558	1.39589	0.811618	-1.90329	-1.96371	-0.392925	-1.97624	0.187172	2.10659	0.952301	0.461825
YEATS4	0.332892	0.445236	0.227101	0.476746	-1.54948	-2.31149	-1.08623	-2.24973	1.19058	1.41952	1.69249	1.34614
BLM	0.357678	0.979925	1.092	0.626169	-2.38194	-1.57196	0.0458294	-2.10055	0.837154	0.196655	0.827596	1.03666
ZNF146	0.0382483	-0.188115	0.425998	0.509477	-2.2593	-1.62133	-0.0827799	-2.28016	0.969922	0.835636	2.08386	1.4721
PA2G4	0.306256	-0.141227	1.05849	0.748879	-1.61354	-1.57861	-0.835064	-1.409	0.709546	1.45944	0.631764	0.687894
MYBBP1A	0.698048	-0.956464	0.372018	0.999686	-1.28092	-1.47907	-1.33914	-0.733088	1.96875	0.633841	0.582351	0.879441
BAZ1A	0.289627	-0.182693	0.96193	1.09237	-1.21867	-1.46771	-0.442151	-2.01448	0.950082	0.843637	0.564212	1.34332
RUVBL1	-0.230119	-0.440241	1.41636	0.612388	-1.58256	-1.91263	-1.06628	-0.930895	0.996032	1.40936	0.836908	1.4128
NME1-NME2	0.504611	-0.656314	0.0915535	1.22069	-1.29936	-1.87902	-1.62888	-0.767422	1.46017	1.23641	0.741152	1.21468
ACTL6A	-0.161958	0.368558	0.3559	0.0932539	-1.15361	-1.05689	-1.22061	-0.746502	0.612061	1.26675	1.29597	0.784028
LRPPRC	-0.57418	1.01727	0.333171	-0.134104	-1.37364	-1.5382	-0.0844928	-1.97115	-0.244935	1.42229	1.79376	1.1669
WDR77	-0.419522	-0.531191	0.657029	0.172834	-2.13863	-1.5405	0.171233	-0.693157	0.627879	1.35723	0.968596	1.14041
SRFBP1	-0.0840932	-0.142224	-0.360544	0.110335	-1.3195	-1.08224	-0.867617	-1.03195	1.50948	1.22025	0.331086	1.58414
MYC_pathway	0.27376	0.0721505	1.50497	2.13986	-3.81651	-3.94822	-1.23005	-2.4421	3.04311	1.91174	2.76801	3.3281

## Sheet: Fig 4B 
TRs	Pathway	Correlation with LV1	Correlation with LV2
FOXM1	HALLMARK_MYC_TARGETS_V2	0.908368	-0.32987
MYBL2	HALLMARK_MYC_TARGETS_V2	0.854177	-0.372032
BRCA1	HALLMARK_MYC_TARGETS_V2	0.893297	-0.413543
BRCA2	HALLMARK_MYC_TARGETS_V2	0.854656	-0.480711
UHRF1	HALLMARK_MYC_TARGETS_V2	0.834134	-0.341853
ZNF165	HALLMARK_MYC_TARGETS_V2	0.894195	-0.345079
ZNF367	HALLMARK_MYC_TARGETS_V2	0.879525	-0.295573
TIMELESS	HALLMARK_MYC_TARGETS_V2	0.938214	-0.0157078
CENPF	HALLMARK_MYC_TARGETS_V2	0.917496	-0.349754
TRIP13	HALLMARK_MYC_TARGETS_V2	0.938219	-0.173109
ASF1B	HALLMARK_MYC_TARGETS_V2	0.896185	-0.285444
MLF1IP	HALLMARK_MYC_TARGETS_V2	0.925303	-0.36043
PTTG1	HALLMARK_MYC_TARGETS_V2	0.82786	-0.499396
CENPK	HALLMARK_MYC_TARGETS_V2	0.884572	-0.422829
HNRNPAB	HALLMARK_MYC_TARGETS_V2	0.80793	0.48177
DNMT3B	HALLMARK_MYC_TARGETS_V2	0.736516	-0.104172
YEATS4	HALLMARK_MYC_TARGETS_V2	0.495489	0.267931
BLM	HALLMARK_MYC_TARGETS_V2	0.83664	-0.491808
ZNF146	HALLMARK_MYC_TARGETS_V2	0.577156	0.339054
PA2G4	HALLMARK_MYC_TARGETS_V2	0.457737	0.281925
MYBBP1A	HALLMARK_MYC_TARGETS_V2	0.156375	0.381193
BAZ1A	HALLMARK_MYC_TARGETS_V2	0.578625	0.262736
RUVBL1	HALLMARK_MYC_TARGETS_V2	0.829494	0.495112
NME1-NME2	HALLMARK_MYC_TARGETS_V2	0.520861	0.530167
ACTL6A	HALLMARK_MYC_TARGETS_V2	0.667298	0.176125
LRPPRC	HALLMARK_MYC_TARGETS_V2	0.552578	0.205989
WDR77	HALLMARK_MYC_TARGETS_V2	0.696332	0.519576
SRFBP1	HALLMARK_MYC_TARGETS_V2	0.50445	0.16071

## Sheet: Fig 4C
TRs	Pathway	Clusters
BAZ1A	HALLMARK_MYC_TARGETS_V2	1
ZNF146	HALLMARK_MYC_TARGETS_V2	1
WDR77	HALLMARK_MYC_TARGETS_V2	1
RUVBL1	HALLMARK_MYC_TARGETS_V2	1
HNRNPAB	HALLMARK_MYC_TARGETS_V2	1
YEATS4	HALLMARK_MYC_TARGETS_V2	1
PA2G4	HALLMARK_MYC_TARGETS_V2	1
MYBBP1A	HALLMARK_MYC_TARGETS_V2	2
NME1-NME2	HALLMARK_MYC_TARGETS_V2	3
LRPPRC	HALLMARK_MYC_TARGETS_V2	4
SRFBP1	HALLMARK_MYC_TARGETS_V2	4
ACTL6A	HALLMARK_MYC_TARGETS_V2	4
BRCA1	HALLMARK_MYC_TARGETS_V2	5
MYBL2	HALLMARK_MYC_TARGETS_V2	5
FOXM1	HALLMARK_MYC_TARGETS_V2	5
UHRF1	HALLMARK_MYC_TARGETS_V2	5
ZNF165	HALLMARK_MYC_TARGETS_V2	5
CENPF	HALLMARK_MYC_TARGETS_V2	5
ZNF367	HALLMARK_MYC_TARGETS_V2	5
ASF1B	HALLMARK_MYC_TARGETS_V2	5
MLF1IP	HALLMARK_MYC_TARGETS_V2	5
CENPK	HALLMARK_MYC_TARGETS_V2	5
BLM	HALLMARK_MYC_TARGETS_V2	6
PTTG1	HALLMARK_MYC_TARGETS_V2	6
BRCA2	HALLMARK_MYC_TARGETS_V2	6
DNMT3B	HALLMARK_MYC_TARGETS_V2	7
TRIP13	HALLMARK_MYC_TARGETS_V2	7
TIMELESS	HALLMARK_MYC_TARGETS_V2	7

## Sheet: Fig 5A and 5B
Pre Enzalutamide					Post Enzalutamide
Adenocarcinoma (yes - 1, no - 0)	Cell identity	NME2 activity (NES)	MYC activity (NES)		Adenocarcinoma (yes - 1, no - 0)	Cell identity	NME2 activity (NES)	MYC activity (NES)
0	pre-enza	0.610383	0.847972		0	post-enza	-4.35589	0.9896
0	pre-enza	-3.19985	1.29251		0	post-enza	-2.85836	-0.488943
0	pre-enza	-2.05523	0.377884		0	post-enza	-2.07249	1.22069
0	pre-enza	0.742087	-2.2625		0	post-enza	-3.71999	-0.395916
0	pre-enza	-1.58155	0.772065		0	post-enza	-3.84407	-1.5339
0	pre-enza	-0.646625	-0.405277		0	post-enza	-5.0956	0.856722
0	pre-enza	-1.66193	1.39605		0	post-enza	-6.90623	-1.95655
0	pre-enza	-1.90459	1.64539		0	post-enza	-5.61378	-1.89366
0	pre-enza	-6.70229	-0.965699		0	post-enza	-4.435	-1.29143
0	pre-enza	-2.98635	0.732014		0	post-enza	-6.84782	-0.324861
0	pre-enza	-2.46108	1.44365		0	post-enza	-2.3925	-2.16143
0	pre-enza	-3.82486	0.563184		0	post-enza	-1.99542	-0.622388
0	pre-enza	-2.07556	-1.36615		0	post-enza	-3.87799	-0.475643
0	pre-enza	-1.86374	0.660185		0	post-enza	-2.85375	-0.153156
0	pre-enza	-2.03425	1.29216		0	post-enza	-1.57989	1.47911
0	pre-enza	-0.767601	1.4811		0	post-enza	-3.17569	-2.22713
0	pre-enza	-6.80082	-1.57496		0	post-enza	-6.77925	-1.90243
0	pre-enza	-5.06095	0.42142		0	post-enza	-4.00628	0.856651
0	pre-enza	-3.62805	0.863336		0	post-enza	-3.51088	0.0478598
0	pre-enza	-3.36516	0.862411		0	post-enza	-4.75429	1.06334
0	pre-enza	-5.24262	-1.08067		0	post-enza	-2.08068	0.715056
0	pre-enza	-2.29728	-0.873871		0	post-enza	-4.80653	0.725602
0	pre-enza	-2.7398	1.18995		0	post-enza	-3.87668	-0.219136
0	pre-enza	-3.81579	1.15831		0	post-enza	-2.23832	0.699204
0	pre-enza	-4.00768	1.10063		0	post-enza	-3.48776	-2.52363
0	pre-enza	-1.42302	1.30806		0	post-enza	-3.87892	-0.789476
0	pre-enza	-2.09709	0.464828		0	post-enza	-4.98165	1.25639
0	pre-enza	-2.68012	-0.125714		0	post-enza	-4.24072	0.706512
0	pre-enza	-2.5739	-1.27612		0	post-enza	-4.33975	1.36978
0	pre-enza	-3.16941	-3.04991		0	post-enza	-4.16186	0.19917
0	pre-enza	-2.12346	-3.02528		0	post-enza	0.835957	1.87336
0	pre-enza	-3.08795	0.164063		0	post-enza	-5.22971	1.48078
0	pre-enza	-6.85723	-1.71455		0	post-enza	-3.81944	1.27522
0	pre-enza	-3.80023	0.467816		0	post-enza	-6.86463	-1.41111
0	pre-enza	-4.24361	-1.25569		0	post-enza	-1.25891	-0.0137511
0	pre-enza	-6.69848	-1.78065		0	post-enza	-3.67212	-0.148083
0	pre-enza	-3.89542	0.711941		0	post-enza	-4.085	0.578805
0	pre-enza	-3.7997	1.32937		0	post-enza	-2.88763	-0.739609
0	pre-enza	-5.54073	0.326694		0	post-enza	-6.86038	-1.58668
0	pre-enza	-5.50429	0.301854		0	post-enza	-4.98882	0.405648
0	pre-enza	-2.63778	0.681366		0	post-enza	0.305397	2.4596
0	pre-enza	-1.53569	1.59206		0	post-enza	-5.18382	1.30293
0	pre-enza	-4.27397	0.318565		0	post-enza	-3.44209	-2.90152
0	pre-enza	-3.77773	-0.366912		0	post-enza	-3.37898	0.955608
0	pre-enza	-2.17927	-0.450132		0	post-enza	-4.10243	1.26263
0	pre-enza	-1.52409	1.0933		0	post-enza	-6.48192	-1.78703
0	pre-enza	-4.2048	0.820404		0	post-enza	-5.19732	-1.87781
1	pre-enza	1.91617	1.82203		0	post-enza	-3.05505	0.118622
1	pre-enza	-1.93562	0.631196		0	post-enza	-2.62532	0.359403
1	pre-enza	1.07805	1.40227		0	post-enza	-3.30645	-0.436335
1	pre-enza	-1.47734	1.24474		0	post-enza	-4.44213	0.541266
1	pre-enza	2.70532	1.41207		0	post-enza	-3.58846	0.558807
1	pre-enza	3.08916	1.72592		0	post-enza	-3.99717	-2.44242
1	pre-enza	2.24859	1.70267		0	post-enza	-4.13142	-3.12071
1	pre-enza	0.959137	-0.0674303		0	post-enza	-4.39181	0.0482076
1	pre-enza	2.42597	1.81836		0	post-enza	-6.47394	0.799028
1	pre-enza	-3.71058	1.42607		0	post-enza	-4.91911	-0.884496
1	pre-enza	1.88458	1.71086		0	post-enza	-4.30006	0.507892
1	pre-enza	1.91884	0.460971		0	post-enza	-4.69093	0.225734
1	pre-enza	3.14478	1.8918		0	post-enza	-5.47622	-1.30284
1	pre-enza	-0.830068	1.39228		0	post-enza	-6.51801	-1.74937
1	pre-enza	-1.1949	1.01757		0	post-enza	-5.22599	0.769822
1	pre-enza	-0.773106	1.56314		0	post-enza	-3.02495	-0.901958
1	pre-enza	1.62335	1.49358		0	post-enza	-2.70321	-0.693962
1	pre-enza	-2.66473	1.66372		0	post-enza	-3.43472	0.584921
1	pre-enza	-0.6345	1.5079		0	post-enza	-6.71944	-1.97795
1	pre-enza	0.872408	1.59882		0	post-enza	-4.47043	1.31183
1	pre-enza	1.40002	1.47258		0	post-enza	-6.71424	-2.16101
1	pre-enza	2.62668	1.63933		0	post-enza	-6.687	-1.93482
1	pre-enza	1.28536	1.44027		0	post-enza	-6.9549	-1.87635
1	pre-enza	2.65596	0.978425		0	post-enza	-4.58555	-0.560498
1	pre-enza	-1.10481	-0.24792		0	post-enza	-4.63739	1.53973
1	pre-enza	0.840958	1.66862		0	post-enza	-4.89708	0.0865139
1	pre-enza	1.42643	1.61916		0	post-enza	-4.08302	1.18032
1	pre-enza	2.54916	0.505679		0	post-enza	-3.89332	0.978554
1	pre-enza	2.84944	1.60584		0	post-enza	-4.80456	1.18425
1	pre-enza	1.76589	1.46722		0	post-enza	-3.63705	-1.89582
1	pre-enza	1.67534	1.50238		0	post-enza	-4.48963	-1.56402
1	pre-enza	3.41302	1.51314		0	post-enza	-4.46178	0.717638
1	pre-enza	2.91857	1.57443		0	post-enza	-4.24639	1.23487
1	pre-enza	3.02444	1.33806		0	post-enza	-4.95889	0.378655
1	pre-enza	3.56954	-1.10903		0	post-enza	-3.0808	0.373782
1	pre-enza	1.45094	2.06931		0	post-enza	-3.3648	1.45283
1	pre-enza	-0.908716	0.864535		0	post-enza	-4.58185	-0.116565
1	pre-enza	0.43615	0.496973		0	post-enza	-6.96804	-1.84015
1	pre-enza	2.47866	1.77723		0	post-enza	-3.69087	1.89365
1	pre-enza	-0.97539	1.3072		0	post-enza	-6.16425	-1.53971
1	pre-enza	-0.786467	1.36038		0	post-enza	-3.02693	0.260721
1	pre-enza	1.81974	1.69742		0	post-enza	-4.00568	-0.476809
1	pre-enza	-2.43706	1.24586		0	post-enza	-4.74394	0.30978
1	pre-enza	2.43842	1.33106		1	post-enza	1.84126	1.39663
1	pre-enza	-1.37276	1.55178		1	post-enza	-2.47568	1.45905
1	pre-enza	1.72566	1.73257		1	post-enza	3.20497	0.260198
1	pre-enza	4.60598	2.3825		1	post-enza	-1.10318	1.64697
1	pre-enza	2.6047	1.6714		1	post-enza	1.50908	1.42976
1	pre-enza	3.66944	2.23996		1	post-enza	2.30264	1.61741
1	pre-enza	0.844305	1.53295		1	post-enza	1.51539	1.68943
1	pre-enza	1.49736	1.65843		1	post-enza	-2.98672	1.48591
1	pre-enza	2.49088	1.8357		1	post-enza	2.45165	1.70966
1	pre-enza	1.25587	0.491928		1	post-enza	-1.59292	1.06552
1	pre-enza	1.12897	1.52617		1	post-enza	-0.930978	1.47496
1	pre-enza	2.20773	1.96811		1	post-enza	1.23428	1.52215
1	pre-enza	2.93019	2.10677		1	post-enza	-0.856563	1.44278
1	pre-enza	3.0196	1.72989		1	post-enza	0.874882	1.33698
1	pre-enza	3.61295	2.29158		1	post-enza	2.15535	1.55087
1	pre-enza	-0.525115	1.31305		1	post-enza	-2.20772	1.33163
1	pre-enza	3.0533	1.67307		1	post-enza	-1.24664	1.38425
1	pre-enza	-0.92662	0.911148		1	post-enza	-0.83371	1.7293
1	pre-enza	-4.92289	-0.252574		1	post-enza	-2.31358	1.49908
1	pre-enza	2.15777	1.32943		1	post-enza	1.44303	1.81588
1	pre-enza	1.14801	1.40688		1	post-enza	1.94758	1.49728
1	pre-enza	4.40372	2.61686		1	post-enza	0.916948	1.29211
1	pre-enza	0.738175	0.868947		1	post-enza	2.2967	0.21294
1	pre-enza	3.48142	2.07262		1	post-enza	3.08856	1.95224
1	pre-enza	1.59873	1.59171		1	post-enza	1.09271	1.70548
1	pre-enza	2.98834	1.61698		1	post-enza	2.12839	1.35493
1	pre-enza	0.750966	-0.923807		1	post-enza	0.695798	1.80483
1	pre-enza	2.34681	1.7585		1	post-enza	0.804294	1.59428
1	pre-enza	0.832719	1.50823		1	post-enza	2.59056	-1.86276
1	pre-enza	3.52332	1.12144		1	post-enza	-2.19769	1.2972
1	pre-enza	1.24862	1.7514		1	post-enza	2.10702	1.58853
1	pre-enza	-1.19385	1.45815		1	post-enza	-0.559605	1.61763
1	pre-enza	1.8515	1.52032		1	post-enza	-0.739848	1.23415
1	pre-enza	2.52409	0.487483		1	post-enza	1.88354	1.48458
1	pre-enza	-1.02807	-0.43998		1	post-enza	2.09152	-2.04576
1	pre-enza	1.6149	-0.0478734		1	post-enza	-1.12511	1.70252
1	pre-enza	0.810327	1.65771		1	post-enza	1.6786	-1.26033
1	pre-enza	-1.2787	1.357		1	post-enza	3.00773	1.41148
1	pre-enza	3.73354	1.84079		1	post-enza	2.39859	1.27787
1	pre-enza	-2.4965	-1.03076		1	post-enza	1.0662	1.66784
1	pre-enza	-1.64885	1.51982		1	post-enza	-1.08758	1.41234
1	pre-enza	1.50099	0.328591		1	post-enza	0.861248	1.39686
1	pre-enza	2.08924	1.43944		1	post-enza	1.77014	0.748512
1	pre-enza	1.80325	1.73889		1	post-enza	0.454977	0.907483
1	pre-enza	2.18971	-1.80999		1	post-enza	2.15494	1.75633
1	pre-enza	3.20431	1.17646		1	post-enza	1.3634	1.46642
1	pre-enza	1.45893	1.10335		1	post-enza	0.545039	0.788235
1	pre-enza	2.97328	2.16324		0	post-enza	-4.68971	0.163783
1	pre-enza	2.2146	1.84855		0	post-enza	-4.87006	1.03998
1	pre-enza	3.52778	0.744257		0	post-enza	-4.38387	0.704767
1	pre-enza	2.53098	1.80129		0	post-enza	-3.29231	-1.8716
1	pre-enza	0.922266	1.09562		0	post-enza	-4.43145	1.39933
1	pre-enza	1.73466	1.45651		0	post-enza	-4.66917	1.01564
1	pre-enza	1.65242	1.393		0	post-enza	-4.61442	-2.41414
1	pre-enza	3.0432	1.91762		0	post-enza	-3.19098	-1.70131
1	pre-enza	1.90809	0.955619		0	post-enza	-6.58	-1.63137
1	pre-enza	1.69349	0.105685		0	post-enza	-1.91974	0.050817
1	pre-enza	2.83141	1.48803		0	post-enza	-2.91575	1.11171
1	pre-enza	0.948666	1.73396		0	post-enza	-3.76751	-2.52285
1	pre-enza	1.12455	-0.84777		0	post-enza	-7.08395	-2.09385
1	pre-enza	-0.659912	1.15957		0	post-enza	-3.57626	0.966986
1	pre-enza	3.4215	1.66487		0	post-enza	-3.43631	-0.997458
1	pre-enza	3.25277	1.79176		0	post-enza	-4.19795	-0.932757
1	pre-enza	1.15099	1.49027		0	post-enza	-5.03136	-3.24935
1	pre-enza	2.48588	0.572033		0	post-enza	-5.19798	0.231213
1	pre-enza	-2.78699	-1.28234		0	post-enza	-6.30558	-3.75676
1	pre-enza	-1.53679	1.40494		0	post-enza	-4.85203	-2.12202
1	pre-enza	0.691123	1.0841		0	post-enza	-5.04399	0.407981
1	pre-enza	2.35186	1.51512		0	post-enza	-4.77035	1.11553
					0	post-enza	-3.74373	0.515742
					0	post-enza	-4.11662	-2.60053
					0	post-enza	-3.95638	1.3719
					0	post-enza	-6.74735	-0.939612
					0	post-enza	-4.86059	1.90909
					0	post-enza	-5.07652	-1.50079
					0	post-enza	-4.67793	0.698165
					0	post-enza	-2.6494	1.00234
					0	post-enza	-5.12975	-1.48352
					0	post-enza	-5.02803	-0.771831
					0	post-enza	-5.43556	-0.426482
					0	post-enza	-3.09716	0.970267
					0	post-enza	-2.31712	1.23872
					0	post-enza	-4.66343	-1.09346
					0	post-enza	-5.17116	0.367379
					0	post-enza	-4.01902	-0.340628
					0	post-enza	-3.89984	0.995116
					0	post-enza	-4.23958	-3.13404
					0	post-enza	-6.83557	-1.84305
					0	post-enza	-2.82162	0.973248
					0	post-enza	-7.02874	-1.08181
					0	post-enza	-5.20917	-0.261991
					0	post-enza	-4.42796	-0.645121
					0	post-enza	-5.61725	-2.71895
					0	post-enza	-3.16863	-0.0539511
					0	post-enza	-5.45467	0.0935692
					0	post-enza	-4.0383	1.05867
					0	post-enza	-5.44765	-0.926755
					0	post-enza	-5.82729	1.36735
					0	post-enza	-4.45488	-1.27434
					0	post-enza	-5.34088	-0.232424
					0	post-enza	-2.11228	0.123706
					0	post-enza	-5.34904	-2.91251
					0	post-enza	-6.12021	-2.32987
					0	post-enza	-4.37896	1.03749
					0	post-enza	-3.42322	0.859926
					0	post-enza	-4.41182	-1.5468
					0	post-enza	-4.31392	-0.0284537
					0	post-enza	-3.85807	-2.56352
					0	post-enza	-7.02746	-1.63205
					0	post-enza	-2.69743	0.995821
					0	post-enza	-6.15404	-1.68607
					0	post-enza	-5.39358	-0.227447
					0	post-enza	0.477889	0.671886
					0	post-enza	-1.46659	1.67019
					0	post-enza	-6.14178	0.0332595
					0	post-enza	-3.70498	0.0297504
					0	post-enza	-4.10664	-3.96606
					0	post-enza	-3.68501	-0.991723
					0	post-enza	-5.53134	-0.0451741
					0	post-enza	-4.70195	0.0458678
					0	post-enza	-2.76037	-0.472944
					0	post-enza	-4.35646	0.606142
					0	post-enza	-5.62612	-1.03246
					0	post-enza	-4.71471	0.217204
					0	post-enza	-4.54987	0.188159
					0	post-enza	-4.94311	-0.957086
					0	post-enza	-5.486	0.799767
					0	post-enza	-4.29262	-1.77563
					0	post-enza	-2.75112	1.0177
					0	post-enza	-4.2716	0.169265
					0	post-enza	-6.68433	-1.77879
					0	post-enza	-3.33794	1.12376
					0	post-enza	-5.14789	-2.48615
					0	post-enza	-4.30067	0.662433
					0	post-enza	-4.58813	-1.35896
					0	post-enza	-3.5438	1.5859
					0	post-enza	-4.73422	-0.85731
					0	post-enza	-3.94213	1.27666
					0	post-enza	-3.64454	-0.0167187
					1	post-enza	2.53589	1.82218
					1	post-enza	1.81057	2.10091
					1	post-enza	0.523719	1.65132
					1	post-enza	1.04382	1.77773
					1	post-enza	1.60654	1.40493
					1	post-enza	-1.71595	1.66567
					1	post-enza	-1.23388	1.43096
					1	post-enza	1.65591	1.94283
					1	post-enza	-0.614347	1.36178
					1	post-enza	3.10495	2.12958
					1	post-enza	1.37264	1.13792
					1	post-enza	1.39011	1.9926
					1	post-enza	0.704008	1.65658
					1	post-enza	-0.776151	1.74347
					1	post-enza	-1.16419	0.768856
					1	post-enza	-0.67139	1.6278
					1	post-enza	-1.48451	1.47877
					1	post-enza	1.02978	1.5867
					1	post-enza	-4.83126	-1.33771
					1	post-enza	2.40126	1.52343
					1	post-enza	-6.14777	0.00750835
					1	post-enza	1.60363	1.95296
					1	post-enza	2.13534	1.90156
					1	post-enza	4.61087	2.18534
					1	post-enza	1.13487	1.56784
					1	post-enza	-4.89762	0.677758
					1	post-enza	4.16526	-1.86499
					1	post-enza	-1.0993	1.41051
					1	post-enza	-0.868685	1.77628
					1	post-enza	1.63268	1.75555
					1	post-enza	-2.19946	1.22932
					1	post-enza	0.382904	1.53314
					1	post-enza	0.97312	1.5853
					1	post-enza	1.53037	1.80363
					1	post-enza	2.71268	2.37477
					1	post-enza	3.16303	-1.96275

[truncated: 37 more sheets: Fig 5C, Fig 5D, Fig 6A, Fig 6B, Fig 6C, Fig 6D, Fig 6E, Fig 6F, Fig 7A, Fig 7B, Fig.7C, Fig 7D, Fig 7E, Fig 7F, Fig 7G, Fig 7H, Fig 7I and Supp 13A, Supp 1A, Supp 1B, Suppl Fig 1C …]
